# Supplementary material for: A widely-occurring family of pore-forming effectors broadens the impact of the Serratia Type VI secretion system
Source: EMBO J. 2025 Oct 21;44(23):6892–918. doi: 10.1038/s44318-025-00587-x (PMC12669606; doi:10.1038/s44318-025-00587-x)
Supplement: Supplementary file 3 — Dataset EV1 [file 44318_2025_587_MOESM3_ESM.xlsx]

## Sheet: Legend
Dataset EV1. Full Tn-seq dataset.
Individual tabs contain, from left to right: Differential expression analysis data for all genes; Differential expression analysis for significantly-different genes only; Raw read count data; and Key to strain names.

## Sheet: Differential Expression_All
id	logFC	logCPM	F	PValue	FDR	contrast	chr	start	end	strand	gene_symbol	description	feature_id	sig
33931E_Pfluorescens55_01041	-3.243	3.92298	41.249	1.40303e-10	3.40515e-07	YL57-YL37	1	1168350	1168589	-	NA	hypothetical protein	33931E_Pfluorescens55_01041	TRUE
33931E_Pfluorescens55_00266	-2.12443	6.44343	22.9544	1.68352e-06	0.00204295	YL57-YL37	1	291932	292216	+	NA	hypothetical protein	33931E_Pfluorescens55_00266	TRUE
33931E_Pfluorescens55_02387	-1.63323	7.26712	14.9195	0.000112929	0.0497404	YL57-YL37	1	2578182	2578613	+	NA	hypothetical protein	33931E_Pfluorescens55_02387	TRUE
33931E_Pfluorescens55_03709	-1.63025	6.90507	14.3453	0.000153081	0.0497404	YL57-YL37	1	4065789	4067093	+	nicT_5	Putative metabolite transport protein NicT	nicT_5	TRUE
33931E_Pfluorescens55_02472	-1.60727	7.06039	14.2159	0.000163957	0.0497404	YL57-YL37	1	2670707	2671561	+	gsiD	Glutathione transport system permease protein GsiD	gsiD	TRUE
33931E_Pfluorescens55_03917	-1.60293	7.45874	14.7855	0.000121229	0.0497404	YL57-YL37	1	4266279	4267151	-	ectD	Ectoine dioxygenase	ectD	TRUE
33931E_Pfluorescens55_00337	-1.5639	7.55316	14.3462	0.000153001	0.0497404	YL57-YL37	1	384105	384716	-	NA	hypothetical protein	33931E_Pfluorescens55_00337	TRUE
33931E_Pfluorescens55_02314	-1.52314	7.10937	12.8663	0.000336196	0.0906608	YL57-YL37	1	2499053	2500345	+	NA	hypothetical protein	33931E_Pfluorescens55_02314	FALSE
33931E_Pfluorescens55_02434	-1.50535	6.91769	12.3531	0.000442272	0.107339	YL57-YL37	1	2625876	2627051	+	xylR	Xylose operon regulatory protein	xylR	FALSE
33931E_Pfluorescens55_01366	-1.4275	6.24851	10.8735	0.000979008	0.158329	YL57-YL37	1	1527131	1527799	-	NA	hypothetical protein	33931E_Pfluorescens55_01366	FALSE
33931E_Pfluorescens55_03147	-1.39204	6.93081	10.6347	0.00111369	0.158329	YL57-YL37	1	3448920	3449444	+	sttH_1	Streptothricin hydrolase	sttH_1	FALSE
33931E_Pfluorescens55_04590	-1.37046	6.67726	10.1843	0.00142092	0.158329	YL57-YL37	1	5005547	5005930	+	gcvH_1	Glycine cleavage system H protein	gcvH_1	FALSE
33931E_Pfluorescens55_05361	-1.32338	7.43295	10.198	0.0014104	0.158329	YL57-YL37	1	5835825	5836442	-	yqfA	UPF0073 inner membrane protein YqfA	yqfA	FALSE
33931E_Pfluorescens55_01941	-1.31388	7.49586	10.1776	0.00142611	0.158329	YL57-YL37	1	2140880	2141830	-	dmlR_7	HTH-type transcriptional regulator DmlR	dmlR_7	FALSE
33931E_Pfluorescens55_05319	-1.31292	6.29131	9.27817	0.00232524	0.194598	YL57-YL37	1	5789963	5790811	+	rhlA_2	Rhamnosyltransferase 1 subunit A	rhlA_2	FALSE
33931E_Pfluorescens55_05327	-1.2933	6.99988	9.31154	0.0022833	0.194598	YL57-YL37	1	5799194	5799694	-	ygjP	UTP pyrophosphatase	ygjP	FALSE
33931E_Pfluorescens55_05173	-1.25977	2.64447	6.67963	0.00976653	0.282183	YL57-YL37	1	5626265	5626474	+	NA	hypothetical protein	33931E_Pfluorescens55_05173	FALSE
33931E_Pfluorescens55_04561	-1.25959	5.77503	8.55727	0.00344941	0.227942	YL57-YL37	1	4978760	4979071	+	NA	hypothetical protein	33931E_Pfluorescens55_04561	FALSE
33931E_Pfluorescens55_03422	-1.26044	7.44446	9.2931	0.00230638	0.194598	YL57-YL37	1	3755173	3755589	+	NA	hypothetical protein	33931E_Pfluorescens55_03422	FALSE
33931E_Pfluorescens55_03693	-1.25826	6.52425	8.58426	0.00339871	0.227942	YL57-YL37	1	4048422	4049090	-	NA	Uncharacterized ABC transporter ATP-binding protein Rv0986	33931E_Pfluorescens55_03693	FALSE
33931E_Pfluorescens55_01093	-1.21911	7.29513	8.54308	0.00347638	0.227942	YL57-YL37	1	1219334	1220104	-	osmY_1	Osmoprotectant import permease protein OsmY	osmY_1	FALSE
33931E_Pfluorescens55_05395	-1.19177	7.69573	8.73228	0.00313376	0.227942	YL57-YL37	1	5868074	5869213	+	metXS	Homoserine O-succinyltransferase	metXS	FALSE
33931E_Pfluorescens55_00256	-1.18832	6.8342	7.79374	0.00525299	0.257999	YL57-YL37	1	278594	278884	-	NA	hypothetical protein	33931E_Pfluorescens55_00256	FALSE
33931E_Pfluorescens55_00171	-1.17839	5.65287	7.57653	0.0059243	0.257999	YL57-YL37	1	190196	192088	-	mnmG	tRNA uridine 5-carboxymethylaminomethyl modification enzyme MnmG	mnmG	FALSE
33931E_Pfluorescens55_03683	-1.16556	7.16478	7.73997	0.0054116	0.257999	YL57-YL37	1	4036411	4037403	-	rbsC_4	Ribose import permease protein RbsC	rbsC_4	FALSE
33931E_Pfluorescens55_04399	-1.16402	6.98057	7.58002	0.00591284	0.257999	YL57-YL37	1	4808769	4809374	-	NA	hypothetical protein	33931E_Pfluorescens55_04399	FALSE
33931E_Pfluorescens55_05603	-1.12914	8.37779	9.55647	0.0019981	0.186515	YL57-YL37	1	6086912	6087826	+	NA	hypothetical protein	33931E_Pfluorescens55_05603	FALSE
33931E_Pfluorescens55_03364	-1.12518	7.15286	7.21638	0.00723641	0.264747	YL57-YL37	1	3698387	3699295	-	nodD2_6	Nodulation protein D 2	nodD2_6	FALSE
33931E_Pfluorescens55_05006	-1.11413	8.02447	8.2092	0.00417679	0.252845	YL57-YL37	1	5467631	5468551	+	NA	hypothetical protein	33931E_Pfluorescens55_05006	FALSE
33931E_Pfluorescens55_02685	-1.07562	7.13554	6.60145	0.0102044	0.284273	YL57-YL37	1	2932715	2933734	-	yejE_2	Inner membrane ABC transporter permease protein YejE	yejE_2	FALSE
33931E_Pfluorescens55_02420	-1.07773	8.05221	7.7663	0.00533334	0.257999	YL57-YL37	1	2608025	2609368	-	adhB_2	Alcohol dehydrogenase (quinone)%2C cytochrome c subunit	adhB_2	FALSE
33931E_Pfluorescens55_01295	-1.0733	7.97549	7.53589	0.00605931	0.257999	YL57-YL37	1	1436712	1437731	+	ldh	Leucine dehydrogenase	ldh	FALSE
33931E_Pfluorescens55_03773	-1.07417	6.27817	6.29107	0.012151	0.297882	YL57-YL37	1	4130120	4130938	+	NA	hypothetical protein	33931E_Pfluorescens55_03773	FALSE
33931E_Pfluorescens55_00245	-1.05334	7.85208	7.08518	0.00778519	0.267669	YL57-YL37	1	267882	268517	+	NA	hypothetical protein	33931E_Pfluorescens55_00245	FALSE
33931E_Pfluorescens55_04719	-1.03837	8.2788	7.82587	0.00516051	0.257999	YL57-YL37	1	5143865	5145571	+	nagE	PTS system N-acetylglucosamine-specific EIICBA component	nagE	FALSE
33931E_Pfluorescens55_01192	-1.02787	7.43921	6.24579	0.0124653	0.299536	YL57-YL37	1	1315124	1316122	-	rsmC	Ribosomal RNA small subunit methyltransferase C	rsmC	FALSE
33931E_Pfluorescens55_02649	-1.00854	8.11301	6.96488	0.00832579	0.267669	YL57-YL37	1	2894111	2895136	+	sohB	Probable protease SohB	sohB	FALSE
33931E_Pfluorescens55_00822	-1.01129	2.43705	4.13349	0.0420697	0.477118	YL57-YL37	1	942660	942869	-	NA	hypothetical protein	33931E_Pfluorescens55_00822	FALSE
33931E_Pfluorescens55_03230	-0.995654	6.77443	5.50296	0.0190044	0.368989	YL57-YL37	1	3547440	3548759	-	nicP_5	Porin-like protein NicP	nicP_5	FALSE
33931E_Pfluorescens55_05356	-0.98992	5.98909	5.35932	0.0206326	0.379358	YL57-YL37	1	5831536	5832255	+	rsmE	Ribosomal RNA small subunit methyltransferase E	rsmE	FALSE
33931E_Pfluorescens55_03939	-0.987117	8.45119	7.56501	0.00596224	0.257999	YL57-YL37	1	4286942	4288393	-	murI_2	Glutamate racemase	murI_2	FALSE
33931E_Pfluorescens55_05290	-0.982694	8.25789	6.97638	0.00827247	0.267669	YL57-YL37	1	5754517	5755617	-	hcr	NADH oxidoreductase HCR	hcr	FALSE
33931E_Pfluorescens55_04087	-0.981273	8.2553	6.95285	0.0083819	0.267669	YL57-YL37	1	4465266	4466285	-	fliG	Flagellar motor switch protein FliG	fliG	FALSE
33931E_Pfluorescens55_03389	-0.959173	8.0674	6.21767	0.0126647	0.301345	YL57-YL37	1	3723828	3724694	-	araP	L-arabinose transport system permease protein AraP	araP	FALSE
33931E_Pfluorescens55_05491	-0.963742	8.92314	9.0228	0.00267313	0.20928	YL57-YL37	1	5966264	5967943	+	NA	hypothetical protein	33931E_Pfluorescens55_05491	FALSE
33931E_Pfluorescens55_04982	-0.956107	7.77942	5.77718	0.0162542	0.338633	YL57-YL37	1	5441927	5442916	-	yagS	Putative xanthine dehydrogenase YagS FAD-binding subunit	yagS	FALSE
33931E_Pfluorescens55_04104	-0.949821	8.2067	6.40601	0.0113892	0.284964	YL57-YL37	1	4485431	4486216	-	flgG_2	Flagellar basal-body rod protein FlgG	flgG_2	FALSE
33931E_Pfluorescens55_00860	-0.950307	8.90457	8.6945	0.00319932	0.227942	YL57-YL37	1	990232	992451	-	NA	hypothetical protein	33931E_Pfluorescens55_00860	FALSE
33931E_Pfluorescens55_04224	-0.940459	8.30207	6.50249	0.0107876	0.284273	YL57-YL37	1	4617296	4618273	+	ccoP2	Cbb3-type cytochrome c oxidase subunit CcoP2	ccoP2	FALSE
33931E_Pfluorescens55_05582	-0.907352	8.97851	8.23849	0.00411	0.252845	YL57-YL37	1	6060841	6061932	+	NA	hypothetical protein	33931E_Pfluorescens55_05582	FALSE
33931E_Pfluorescens55_05569	-0.899043	8.99898	8.16854	0.00427139	0.252845	YL57-YL37	1	6044849	6046186	-	amtB_2	Ammonia channel	amtB_2	FALSE
33931E_Pfluorescens55_01301	-0.895513	7.63454	4.93394	0.0263572	0.423827	YL57-YL37	1	1441710	1442996	-	sdaC_1	Serine transporter	sdaC_1	FALSE
33931E_Pfluorescens55_04262	-0.890877	6.3872	4.38974	0.0361816	0.454988	YL57-YL37	1	4663809	4664423	+	NA	hypothetical protein	33931E_Pfluorescens55_04262	FALSE
33931E_Pfluorescens55_01998	-0.885511	7.51998	4.73456	0.0295865	0.42834	YL57-YL37	1	2194490	2195365	-	NA	Urea transporter DVU1160	33931E_Pfluorescens55_01998	FALSE
33931E_Pfluorescens55_00985	-0.884705	7.2736	4.55382	0.0328703	0.428968	YL57-YL37	1	1113063	1113491	-	NA	hypothetical protein	33931E_Pfluorescens55_00985	FALSE
33931E_Pfluorescens55_04712	-0.880821	7.16168	4.47688	0.0343818	0.434607	YL57-YL37	1	5136314	5136916	-	nudL	Uncharacterized Nudix hydrolase NudL	nudL	FALSE
33931E_Pfluorescens55_01601	-0.878176	7.70455	4.81733	0.0281986	0.42834	YL57-YL37	1	1776635	1777336	-	livF_3	High-affinity branched-chain amino acid transport ATP-binding protein LivF	livF_3	FALSE
33931E_Pfluorescens55_01309	-0.880333	7.82868	4.9542	0.0260502	0.423827	YL57-YL37	1	1450531	1452105	+	NA	hypothetical protein	33931E_Pfluorescens55_01309	FALSE
33931E_Pfluorescens55_02741	-0.882712	7.97618	5.13265	0.0235018	0.404531	YL57-YL37	1	2996950	2997693	-	NA	hypothetical protein	33931E_Pfluorescens55_02741	FALSE
33931E_Pfluorescens55_05283	-0.874596	8.85324	7.17694	0.00739708	0.264747	YL57-YL37	1	5745978	5748995	-	soxA	Sarcosine oxidase subunit alpha	soxA	FALSE
33931E_Pfluorescens55_04039	-0.870993	6.54338	4.20662	0.0402934	0.467904	YL57-YL37	1	4420311	4420862	+	NA	hypothetical protein	33931E_Pfluorescens55_04039	FALSE
33931E_Pfluorescens55_04733	-0.869759	8.16818	5.31241	0.021195	0.381039	YL57-YL37	1	5166147	5166695	-	NA	hypothetical protein	33931E_Pfluorescens55_04733	FALSE
33931E_Pfluorescens55_04618	-0.850065	7.73099	4.53902	0.0331555	0.428968	YL57-YL37	1	5030985	5031410	-	NA	hypothetical protein	33931E_Pfluorescens55_04618	FALSE
33931E_Pfluorescens55_04045	-0.849759	7.78747	4.5849	0.0322796	0.428968	YL57-YL37	1	4426863	4428020	+	acdA_2	Acyl-CoA dehydrogenase	acdA_2	FALSE
33931E_Pfluorescens55_03997	-0.849528	7.52316	4.36215	0.0367718	0.457668	YL57-YL37	1	4361866	4362411	+	folE_1	GTP cyclohydrolase 1	folE_1	FALSE
33931E_Pfluorescens55_00762	-0.845264	7.95423	4.69085	0.0303479	0.42834	YL57-YL37	1	873539	874417	-	prmA_1	Ribosomal protein L11 methyltransferase	prmA_1	FALSE
33931E_Pfluorescens55_01272	-0.844954	8.42862	5.52145	0.0188046	0.368896	YL57-YL37	1	1412420	1413685	+	yycB_2	Uncharacterized transporter YycB	yycB_2	FALSE
33931E_Pfluorescens55_01858	-0.843641	8.00089	4.7211	0.0298188	0.42834	YL57-YL37	1	2051543	2052283	-	yciK	Uncharacterized oxidoreductase YciK	yciK	FALSE
33931E_Pfluorescens55_00947	-0.843066	8.48127	5.61014	0.0178763	0.361284	YL57-YL37	1	1071344	1072858	-	NA	hypothetical protein	33931E_Pfluorescens55_00947	FALSE
33931E_Pfluorescens55_01946	-0.843017	8.83365	6.60483	0.010185	0.284273	YL57-YL37	1	2145224	2146570	-	aroH	Phospho-2-dehydro-3-deoxyheptonate aldolase	aroH	FALSE
33931E_Pfluorescens55_01242	-0.834002	6.6673	3.86462	0.0493427	0.516223	YL57-YL37	1	1374139	1374951	-	hcaB_2	3-phenylpropionate-dihydrodiol/cinnamic acid-dihydrodiol dehydrogenase	hcaB_2	FALSE
33931E_Pfluorescens55_04327	-0.838016	8.34257	5.25886	0.0218566	0.384234	YL57-YL37	1	4737083	4738507	-	hisC_6	Histidinol-phosphate aminotransferase	hisC_6	FALSE
33931E_Pfluorescens55_00735	-0.835275	8.0401	4.69038	0.0303562	0.42834	YL57-YL37	1	836158	837225	-	NA	hypothetical protein	33931E_Pfluorescens55_00735	FALSE
33931E_Pfluorescens55_01731	-0.832938	8.04124	4.66839	0.0307471	0.428794	YL57-YL37	1	1915041	1916363	+	lgoT	Probable L-galactonate transporter	lgoT	FALSE
33931E_Pfluorescens55_04851	-0.834854	8.06491	4.72811	0.0296975	0.42834	YL57-YL37	1	5286037	5287440	+	aroP_2	Aromatic amino acid transport protein AroP	aroP_2	FALSE
33931E_Pfluorescens55_04691	-0.829351	8.11173	4.73794	0.0295284	0.42834	YL57-YL37	1	5117285	5117827	-	yaeQ	Uncharacterized protein YaeQ	yaeQ	FALSE
33931E_Pfluorescens55_01454	-0.824687	7.67252	4.23361	0.0396577	0.46723	YL57-YL37	1	1616957	1617943	-	cmpR_2	HTH-type transcriptional activator CmpR	cmpR_2	FALSE
33931E_Pfluorescens55_03764	-0.818336	7.04033	3.82643	0.050479	0.516223	YL57-YL37	1	4119692	4120975	-	sasA_14	Adaptive-response sensory-kinase SasA	sasA_14	FALSE
33931E_Pfluorescens55_03423	-0.822263	8.00712	4.49651	0.0339894	0.434169	YL57-YL37	1	3755678	3756349	-	NA	hypothetical protein	33931E_Pfluorescens55_03423	FALSE
33931E_Pfluorescens55_01055	-0.818844	7.87567	4.33944	0.0372654	0.459426	YL57-YL37	1	1179643	1180344	-	NA	hypothetical protein	33931E_Pfluorescens55_01055	FALSE
33931E_Pfluorescens55_00835	-0.818354	8.51546	5.36588	0.0205552	0.379358	YL57-YL37	1	957818	958345	-	NA	hypothetical protein	33931E_Pfluorescens55_00835	FALSE
33931E_Pfluorescens55_05065	-0.817319	6.97513	3.7908	0.0515638	0.516223	YL57-YL37	1	5528846	5529130	-	NA	hypothetical protein	33931E_Pfluorescens55_05065	FALSE
33931E_Pfluorescens55_02555	-0.812736	5.69319	3.65392	0.055967	0.52243	YL57-YL37	1	2765949	2767046	-	hcnC	Hydrogen cyanide synthase subunit HcnC	hcnC	FALSE
33931E_Pfluorescens55_04948	-0.809664	8.31761	4.87333	0.0272981	0.42834	YL57-YL37	1	5400712	5401260	+	NA	hypothetical protein	33931E_Pfluorescens55_04948	FALSE
33931E_Pfluorescens55_00347	-0.806925	8.10674	4.48348	0.0342493	0.434607	YL57-YL37	1	394012	395247	-	intS	Prophage integrase IntS	intS	FALSE
33931E_Pfluorescens55_00120	-0.803693	8.64809	5.48122	0.019242	0.370638	YL57-YL37	1	137080	137952	-	pdxY	Pyridoxal kinase PdxY	pdxY	FALSE
33931E_Pfluorescens55_01127	-0.797034	9.01991	6.51232	0.0107281	0.284273	YL57-YL37	1	1255444	1256355	+	NA	Probable 5-dehydro-4-deoxyglucarate dehydratase	33931E_Pfluorescens55_01127	FALSE
33931E_Pfluorescens55_00310	-0.797302	8.91525	6.18741	0.0128829	0.30318	YL57-YL37	1	342769	344214	+	srpC_1	Solvent efflux pump outer membrane protein SrpC	srpC_1	FALSE
33931E_Pfluorescens55_04394	-0.796049	8.89809	6.10735	0.0134791	0.305225	YL57-YL37	1	4803843	4804760	-	rbsK_2	Ribokinase	rbsK_2	FALSE
33931E_Pfluorescens55_01855	-0.794734	7.62187	3.89725	0.0483935	0.515036	YL57-YL37	1	2047934	2048890	+	oppD	Oligopeptide transport ATP-binding protein OppD	oppD	FALSE
33931E_Pfluorescens55_00350	-0.793006	8.60379	5.23452	0.0221643	0.384234	YL57-YL37	1	397486	398763	+	davT_1	5-aminovalerate aminotransferase DavT	davT_1	FALSE
33931E_Pfluorescens55_01751	-0.786132	7.0656	3.54088	0.0599038	0.532543	YL57-YL37	1	1935520	1936293	-	pheC	Cyclohexadienyl dehydratase	pheC	FALSE
33931E_Pfluorescens55_05068	-0.784469	9.42489	8.10929	0.00441314	0.255016	YL57-YL37	1	5531156	5533054	-	acoR_3	Acetoin catabolism regulatory protein	acoR_3	FALSE
33931E_Pfluorescens55_04479	-0.781839	8.16774	4.30401	0.0380489	0.459426	YL57-YL37	1	4896417	4897598	+	mdtH_2	Multidrug resistance protein MdtH	mdtH_2	FALSE
33931E_Pfluorescens55_00333	-0.783146	7.90363	3.99581	0.0456413	0.49897	YL57-YL37	1	370924	372645	+	shlB	Hemolysin transporter protein ShlB	shlB	FALSE
33931E_Pfluorescens55_02672	-0.774705	7.50164	3.62345	0.057	0.526912	YL57-YL37	1	2915163	2916092	+	kdgK_1	2-dehydro-3-deoxygluconokinase	kdgK_1	FALSE
33931E_Pfluorescens55_04788	-0.7758	7.80379	3.84801	0.0498334	0.516223	YL57-YL37	1	5222940	5224958	-	cyoB	Cytochrome bo(3) ubiquinol oxidase subunit 1	cyoB	FALSE
33931E_Pfluorescens55_05345	-0.768216	7.42695	3.51783	0.060742	0.532543	YL57-YL37	1	5818160	5819047	-	yfdC	Inner membrane protein YfdC	yfdC	FALSE
33931E_Pfluorescens55_01174	-0.772095	7.61794	3.67746	0.0551821	0.520599	YL57-YL37	1	1301403	1302041	-	upp	Uracil phosphoribosyltransferase	upp	FALSE
33931E_Pfluorescens55_02484	-0.769637	6.77177	3.31276	0.0687749	0.561097	YL57-YL37	1	2684685	2685917	-	NA	hypothetical protein	33931E_Pfluorescens55_02484	FALSE
33931E_Pfluorescens55_01293	-0.760154	8.31439	4.29363	0.0382818	0.45995	YL57-YL37	1	1434357	1435724	+	pcaK_1	4-hydroxybenzoate transporter PcaK	pcaK_1	FALSE
33931E_Pfluorescens55_01363	-0.758034	8.80687	5.27942	0.0216001	0.382884	YL57-YL37	1	1514648	1518733	+	NA	hypothetical protein	33931E_Pfluorescens55_01363	FALSE
33931E_Pfluorescens55_00531	-0.757016	9.17185	6.37057	0.0116186	0.287739	YL57-YL37	1	597453	599189	+	mdoG	Glucans biosynthesis protein G	mdoG	FALSE
33931E_Pfluorescens55_03017	-0.755921	7.96511	3.77686	0.051995	0.516223	YL57-YL37	1	3301311	3302216	+	gcvA_8	Glycine cleavage system transcriptional activator	gcvA_8	FALSE
33931E_Pfluorescens55_02820	-0.749178	7.98344	3.72252	0.0537123	0.520599	YL57-YL37	1	3096242	3097489	-	clcA	H(+)/Cl(-) exchange transporter ClcA	clcA	FALSE
33931E_Pfluorescens55_04841	-0.747362	8.87525	5.32477	0.0210453	0.381039	YL57-YL37	1	5276217	5277467	-	kynU	Kynureninase	kynU	FALSE
33931E_Pfluorescens55_01150	-0.745275	6.82808	3.11458	0.0776261	0.5809	YL57-YL37	1	1282600	1283028	+	NA	hypothetical protein	33931E_Pfluorescens55_01150	FALSE
33931E_Pfluorescens55_04133	-0.744719	8.21025	3.96833	0.0463916	0.502645	YL57-YL37	1	4514213	4515268	-	cobT	Nicotinate-nucleotide--dimethylbenzimidazole phosphoribosyltransferase	cobT	FALSE
33931E_Pfluorescens55_00384	-0.746271	7.49189	3.35979	0.066837	0.559357	YL57-YL37	1	431993	433186	-	soxC_1	Dibenzothiophene desulfurization enzyme C	soxC_1	FALSE
33931E_Pfluorescens55_03752	-0.744053	7.81089	3.54445	0.0597747	0.532543	YL57-YL37	1	4105765	4107456	-	xpsE	Type II secretion system protein E	xpsE	FALSE
33931E_Pfluorescens55_01289	-0.736225	6.76028	3.02906	0.0818171	0.591178	YL57-YL37	1	1430190	1430969	-	kdgR_1	Pectin degradation repressor protein KdgR	kdgR_1	FALSE
33931E_Pfluorescens55_02227	-0.737162	7.46479	3.262	0.0709336	0.565611	YL57-YL37	1	2428829	2429155	-	NA	hypothetical protein	33931E_Pfluorescens55_02227	FALSE
33931E_Pfluorescens55_04255	-0.726215	8.13898	3.68284	0.0550045	0.520599	YL57-YL37	1	4654492	4655331	+	NA	hypothetical protein	33931E_Pfluorescens55_04255	FALSE
33931E_Pfluorescens55_05299	-0.721393	7.42155	3.10617	0.0780278	0.5809	YL57-YL37	1	5766417	5766833	+	NA	hypothetical protein	33931E_Pfluorescens55_05299	FALSE
33931E_Pfluorescens55_00339	-0.72045	7.88997	3.38069	0.0659949	0.558763	YL57-YL37	1	385611	386291	+	NA	Putative lipoprotein NMB1126/NMB1164	33931E_Pfluorescens55_00339	FALSE
33931E_Pfluorescens55_00957	-0.717758	7.59485	3.16864	0.0750964	0.57495	YL57-YL37	1	1082136	1082873	-	NA	hypothetical protein	33931E_Pfluorescens55_00957	FALSE
33931E_Pfluorescens55_04294	-0.714681	8.50179	4.08447	0.0433064	0.478962	YL57-YL37	1	4691865	4692644	+	NA	hypothetical protein	33931E_Pfluorescens55_04294	FALSE
33931E_Pfluorescens55_00408	-0.715052	7.73478	3.22695	0.0724665	0.568986	YL57-YL37	1	458913	459713	-	lpxT	Lipid A 1-diphosphate synthase	lpxT	FALSE
33931E_Pfluorescens55_03615	-0.711845	7.07859	2.91515	0.087783	0.596777	YL57-YL37	1	3963311	3964591	+	dctM_2	C4-dicarboxylate TRAP transporter large permease protein DctM	dctM_2	FALSE
33931E_Pfluorescens55_02358	-0.712222	8.59348	4.2117	0.0401728	0.467904	YL57-YL37	1	2543185	2545044	-	NA	hypothetical protein	33931E_Pfluorescens55_02358	FALSE
33931E_Pfluorescens55_02000	-0.714369	8.13691	3.56271	0.0591209	0.531431	YL57-YL37	1	2196901	2198181	-	ttuD	Putative hydroxypyruvate reductase	ttuD	FALSE
33931E_Pfluorescens55_00528	-0.707071	8.32951	3.74602	0.0529623	0.516223	YL57-YL37	1	594748	595677	+	aes	Acetyl esterase	aes	FALSE
33931E_Pfluorescens55_01059	-0.70571	8.20673	3.56497	0.0590405	0.531431	YL57-YL37	1	1182473	1183771	-	ndh	NADH dehydrogenase	ndh	FALSE
33931E_Pfluorescens55_03271	-0.704443	6.64314	2.77039	0.096055	0.611863	YL57-YL37	1	3597309	3598094	+	ulaR	HTH-type transcriptional regulator UlaR	ulaR	FALSE
33931E_Pfluorescens55_00399	-0.701039	9.14181	5.38507	0.0203304	0.379358	YL57-YL37	1	448998	450581	-	gshA	Glutamate--cysteine ligase	gshA	FALSE
33931E_Pfluorescens55_01884	-0.693068	6.87752	2.71931	0.0991731	0.616061	YL57-YL37	1	2081905	2082885	-	NA	hypothetical protein	33931E_Pfluorescens55_01884	FALSE
33931E_Pfluorescens55_01092	-0.691175	7.4933	2.88984	0.0891719	0.599502	YL57-YL37	1	1218417	1219313	-	osmX	Osmoprotectant-binding protein OsmX	osmX	FALSE
33931E_Pfluorescens55_04997	-0.695406	8.6659	4.1551	0.0415364	0.473281	YL57-YL37	1	5458570	5460471	-	NA	hypothetical protein	33931E_Pfluorescens55_04997	FALSE
33931E_Pfluorescens55_04659	-0.696184	7.16383	2.81569	0.0933791	0.60759	YL57-YL37	1	5078926	5079399	+	sigE	ECF RNA polymerase sigma factor SigE	sigE	FALSE
33931E_Pfluorescens55_00244	-0.691446	9.0688	5.04175	0.024766	0.41741	YL57-YL37	1	266986	267885	+	ctaB	Protoheme IX farnesyltransferase	ctaB	FALSE
33931E_Pfluorescens55_00915	-0.69108	8.50062	3.81737	0.0507524	0.516223	YL57-YL37	1	1038616	1039770	-	degS	Serine endoprotease DegS	degS	FALSE
33931E_Pfluorescens55_04654	-0.684931	8.91078	4.57215	0.0325207	0.428968	YL57-YL37	1	5072352	5073821	-	envZ_3	Osmolarity sensor protein EnvZ	envZ_3	FALSE
33931E_Pfluorescens55_00948	-0.686953	7.9061	3.08547	0.0790259	0.583077	YL57-YL37	1	1072855	1073235	-	NA	hypothetical protein	33931E_Pfluorescens55_00948	FALSE
33931E_Pfluorescens55_04038	-0.680721	6.58805	2.57884	0.108334	0.64601	YL57-YL37	1	4419256	4420008	-	lgrE	Linear gramicidin dehydrogenase LgrE	lgrE	FALSE
33931E_Pfluorescens55_01580	-0.680771	7.61971	2.86677	0.0904581	0.601484	YL57-YL37	1	1754642	1755112	-	ychJ	UPF0225 protein YchJ	ychJ	FALSE
33931E_Pfluorescens55_00371	-0.678501	6.67061	2.57061	0.108898	0.647618	YL57-YL37	1	418501	419166	+	glnP_1	Glutamine transport system permease protein GlnP	glnP_1	FALSE
33931E_Pfluorescens55_04850	-0.677067	8.22939	3.30852	0.0689521	0.561097	YL57-YL37	1	5284957	5285964	+	antC	Anthranilate 1%2C2-dioxygenase electron transfer component	antC	FALSE
33931E_Pfluorescens55_03933	-0.668408	7.02267	2.56364	0.109379	0.647618	YL57-YL37	1	4281122	4282045	-	pgrR_5	HTH-type transcriptional regulator PgrR	pgrR_5	FALSE
33931E_Pfluorescens55_01132	-0.669169	6.8857	2.53478	0.111395	0.649892	YL57-YL37	1	1262012	1262392	-	NA	hypothetical protein	33931E_Pfluorescens55_01132	FALSE
33931E_Pfluorescens55_04548	-0.670487	8.48657	3.57552	0.0586669	0.531431	YL57-YL37	1	4961466	4962725	-	yihS	Sulfoquinovose isomerase	yihS	FALSE
33931E_Pfluorescens55_04867	-0.66532	8.04478	2.9972	0.0834405	0.592135	YL57-YL37	1	5305410	5308862	-	recC	RecBCD enzyme subunit RecC	recC	FALSE
33931E_Pfluorescens55_00219	-0.66728	7.6428	2.7686	0.0961624	0.611863	YL57-YL37	1	244257	244688	+	osmC	Peroxiredoxin OsmC	osmC	FALSE
33931E_Pfluorescens55_00742	-0.666089	8.10443	3.06711	0.0799232	0.583077	YL57-YL37	1	849172	851280	-	fhuA_3	Ferrichrome outer membrane transporter/phage receptor	fhuA_3	FALSE
33931E_Pfluorescens55_02190	-0.662711	9.05251	4.59406	0.0321077	0.428968	YL57-YL37	1	2400420	2401571	-	ybjJ	Inner membrane protein YbjJ	ybjJ	FALSE
33931E_Pfluorescens55_04227	-0.66012	9.08333	4.63275	0.0313918	0.428968	YL57-YL37	1	4619318	4620745	+	NA	hypothetical protein	33931E_Pfluorescens55_04227	FALSE
33931E_Pfluorescens55_03918	-0.653716	8.04157	2.89384	0.0889505	0.599502	YL57-YL37	1	4267178	4268695	-	btuD_7	Vitamin B12 import ATP-binding protein BtuD	btuD_7	FALSE
33931E_Pfluorescens55_02034	-0.649873	8.49923	3.37868	0.0660754	0.558763	YL57-YL37	1	2234664	2235686	+	NA	hypothetical protein	33931E_Pfluorescens55_02034	FALSE
33931E_Pfluorescens55_00367	-0.647586	7.54955	2.56323	0.109407	0.647618	YL57-YL37	1	414459	415322	+	argP_1	HTH-type transcriptional regulator ArgP	argP_1	FALSE
33931E_Pfluorescens55_02938	-0.648406	8.32591	3.14885	0.0760119	0.57831	YL57-YL37	1	3225687	3226658	+	NA	hypothetical protein	33931E_Pfluorescens55_02938	FALSE
33931E_Pfluorescens55_02068	-0.649267	9.18342	4.73364	0.0296023	0.42834	YL57-YL37	1	2270881	2273163	-	NA	hypothetical protein	33931E_Pfluorescens55_02068	FALSE
33931E_Pfluorescens55_05053	-0.649964	7.84875	2.73661	0.0981053	0.615249	YL57-YL37	1	5518634	5519101	-	rlmH	Ribosomal RNA large subunit methyltransferase H	rlmH	FALSE
33931E_Pfluorescens55_04145	-0.647285	8.76578	3.78414	0.0517693	0.516223	YL57-YL37	1	4525766	4526806	-	NA	hypothetical protein	33931E_Pfluorescens55_04145	FALSE
33931E_Pfluorescens55_00214	-0.643764	8.97148	4.16607	0.0412684	0.472709	YL57-YL37	1	241044	241940	+	trpI	HTH-type transcriptional regulator TrpI	trpI	FALSE
33931E_Pfluorescens55_00655	-0.643394	8.75549	3.71769	0.0538679	0.520599	YL57-YL37	1	750735	751949	+	serB2	Phosphoserine phosphatase SerB2	serB2	FALSE
33931E_Pfluorescens55_02902	-0.641431	7.95594	2.71807	0.0992501	0.616061	YL57-YL37	1	3185394	3186602	+	bcr_3	Bicyclomycin resistance protein	bcr_3	FALSE
33931E_Pfluorescens55_02508	-0.639123	7.18965	2.37912	0.122999	0.682302	YL57-YL37	1	2719239	2720825	-	NA	hypothetical protein	33931E_Pfluorescens55_02508	FALSE
33931E_Pfluorescens55_03452	-0.636584	8.41022	3.13484	0.0766675	0.58047	YL57-YL37	1	3784998	3786164	+	roxA	50S ribosomal protein L16 3-hydroxylase	roxA	FALSE
33931E_Pfluorescens55_01691	-0.637408	8.82736	3.78834	0.0516396	0.516223	YL57-YL37	1	1876690	1877718	-	NA	hypothetical protein	33931E_Pfluorescens55_01691	FALSE
33931E_Pfluorescens55_05248	-0.635368	8.78222	3.6743	0.0552868	0.520599	YL57-YL37	1	5708513	5709568	-	bioB	Biotin synthase	bioB	FALSE
33931E_Pfluorescens55_04169	-0.63482	6.67554	2.26064	0.132732	0.68566	YL57-YL37	1	4554824	4555546	+	NA	hypothetical protein	33931E_Pfluorescens55_04169	FALSE
33931E_Pfluorescens55_00699	-0.630436	8.90881	3.87485	0.049043	0.516223	YL57-YL37	1	801420	802910	+	gabD	Succinate-semialdehyde dehydrogenase [NADP(+)]	gabD	FALSE
33931E_Pfluorescens55_01741	-0.627182	8.14926	2.7619	0.0965657	0.611863	YL57-YL37	1	1926374	1927240	-	NA	hypothetical protein	33931E_Pfluorescens55_01741	FALSE
33931E_Pfluorescens55_01698	-0.625653	8.10031	2.70584	0.100014	0.617642	YL57-YL37	1	1884444	1885265	-	NA	hypothetical protein	33931E_Pfluorescens55_01698	FALSE
33931E_Pfluorescens55_01767	-0.626251	7.72035	2.47767	0.115506	0.660149	YL57-YL37	1	1951106	1951591	-	NA	hypothetical protein	33931E_Pfluorescens55_01767	FALSE
33931E_Pfluorescens55_04937	-0.619312	9.84461	6.97582	0.00827507	0.267669	YL57-YL37	1	5386918	5389728	+	NA	hypothetical protein	33931E_Pfluorescens55_04937	FALSE
33931E_Pfluorescens55_04132	-0.616017	8.30595	2.82482	0.0928497	0.60701	YL57-YL37	1	4513641	4514216	-	cobC	Adenosylcobalamin/alpha-ribazole phosphatase	cobC	FALSE
33931E_Pfluorescens55_00804	-0.609566	6.34398	2.06732	0.150518	0.711708	YL57-YL37	1	923809	924189	-	NA	hypothetical protein	33931E_Pfluorescens55_00804	FALSE
33931E_Pfluorescens55_00081	-0.608885	7.71916	2.34209	0.125953	0.682302	YL57-YL37	1	88186	89019	-	pstB	Phosphate import ATP-binding protein PstB	pstB	FALSE
33931E_Pfluorescens55_03226	-0.591939	5.55376	1.95156	0.16245	0.72743	YL57-YL37	1	3543906	3544454	-	NA	hypothetical protein	33931E_Pfluorescens55_03226	FALSE
33931E_Pfluorescens55_01997	-0.60009	7.07354	2.07838	0.149431	0.710499	YL57-YL37	1	2193634	2194458	-	NA	hypothetical protein	33931E_Pfluorescens55_01997	FALSE
33931E_Pfluorescens55_04780	-0.596941	7.45056	2.14417	0.143144	0.698552	YL57-YL37	1	5215229	5216257	-	yhdW_2	Putative amino-acid ABC transporter-binding protein YhdW	yhdW_2	FALSE
33931E_Pfluorescens55_04566	-0.594023	8.60052	2.95024	0.0858967	0.596777	YL57-YL37	1	4981430	4982851	-	aroP_1	Aromatic amino acid transport protein AroP	aroP_1	FALSE
33931E_Pfluorescens55_03582	-0.583736	7.82881	2.19959	0.13808	0.69097	YL57-YL37	1	3925862	3927067	+	nepI_3	Purine ribonucleoside efflux pump NepI	nepI_3	FALSE
33931E_Pfluorescens55_01657	-0.585375	7.97356	2.27844	0.131216	0.68566	YL57-YL37	1	1839528	1840499	-	NA	hypothetical protein	33931E_Pfluorescens55_01657	FALSE
33931E_Pfluorescens55_01815	-0.583485	7.48386	2.06223	0.151022	0.711708	YL57-YL37	1	2008474	2009154	-	copR_3	Transcriptional activator protein CopR	copR_3	FALSE
33931E_Pfluorescens55_01701	-0.576495	6.90806	1.89005	0.169228	0.734733	YL57-YL37	1	1886622	1887068	+	NA	hypothetical protein	33931E_Pfluorescens55_01701	FALSE
33931E_Pfluorescens55_02354	-0.582128	8.71277	2.9852	0.0840605	0.593066	YL57-YL37	1	2536633	2538588	-	topB	DNA topoisomerase 3	topB	FALSE
33931E_Pfluorescens55_01419	-0.581469	8.136	2.36673	0.123979	0.682302	YL57-YL37	1	1588170	1589123	-	rsxB	Electron transport complex subunit RsxB	rsxB	FALSE
33931E_Pfluorescens55_02478	-0.57623	7.97964	2.20965	0.137182	0.689318	YL57-YL37	1	2678588	2680009	+	ald_1	3-succinoylsemialdehyde-pyridine dehydrogenase	ald_1	FALSE
33931E_Pfluorescens55_02470	-0.576696	7.22356	1.94431	0.163234	0.72825	YL57-YL37	1	2668199	2669755	+	dppA_6	Periplasmic dipeptide transport protein	dppA_6	FALSE
33931E_Pfluorescens55_02028	-0.575724	7.99219	2.2134	0.136849	0.689318	YL57-YL37	1	2229315	2229791	+	NA	hypothetical protein	33931E_Pfluorescens55_02028	FALSE
33931E_Pfluorescens55_03125	-0.571974	7.62108	2.0316	0.154091	0.713048	YL57-YL37	1	3421277	3421909	-	dctQ	C4-dicarboxylate TRAP transporter small permease protein DctQ	dctQ	FALSE
33931E_Pfluorescens55_02073	-0.572069	6.2907	1.82267	0.177027	0.740769	YL57-YL37	1	2276639	2277265	-	NA	hypothetical protein	33931E_Pfluorescens55_02073	FALSE
33931E_Pfluorescens55_04725	-0.570252	8.69019	2.83259	0.0924017	0.606105	YL57-YL37	1	5155560	5156780	-	lamB	Maltoporin	lamB	FALSE
33931E_Pfluorescens55_05004	-0.56922	8.10469	2.24417	0.134151	0.68566	YL57-YL37	1	5466078	5466947	-	tesB	Acyl-CoA thioesterase 2	tesB	FALSE
33931E_Pfluorescens55_01568	-0.568795	7.30755	1.90889	0.167119	0.732815	YL57-YL37	1	1740956	1741960	-	NA	hypothetical protein	33931E_Pfluorescens55_01568	FALSE
33931E_Pfluorescens55_02141	-0.578691	2.67349	1.50348	0.220167	0.778914	YL57-YL37	1	2344462	2344671	-	NA	hypothetical protein	33931E_Pfluorescens55_02141	FALSE
33931E_Pfluorescens55_00448	-0.56771	9.18447	3.62703	0.0568777	0.526912	YL57-YL37	1	507145	508140	+	NA	hypothetical protein	33931E_Pfluorescens55_00448	FALSE
33931E_Pfluorescens55_01437	-0.566634	7.72221	2.03068	0.154184	0.713048	YL57-YL37	1	1604216	1605382	+	gpFI	Putative prophage major tail sheath protein	gpFI	FALSE
33931E_Pfluorescens55_05442	-0.567576	8.23675	2.33942	0.126169	0.682302	YL57-YL37	1	5915981	5916763	-	NA	hypothetical protein	33931E_Pfluorescens55_05442	FALSE
33931E_Pfluorescens55_00043	-0.564936	8.59213	2.65962	0.102958	0.627837	YL57-YL37	1	40901	42301	+	NA	hypothetical protein	33931E_Pfluorescens55_00043	FALSE
33931E_Pfluorescens55_05475	-0.562435	9.29325	3.81473	0.0508326	0.516223	YL57-YL37	1	5949937	5951313	+	puuA_5	Gamma-glutamylputrescine synthetase PuuA	puuA_5	FALSE
33931E_Pfluorescens55_04835	-0.564021	8.44173	2.49328	0.114366	0.660149	YL57-YL37	1	5270315	5271208	-	NA	hypothetical protein	33931E_Pfluorescens55_04835	FALSE
33931E_Pfluorescens55_00640	-0.562739	8.03089	2.14217	0.143331	0.698552	YL57-YL37	1	731488	732378	+	NA	hypothetical protein	33931E_Pfluorescens55_00640	FALSE
33931E_Pfluorescens55_04043	-0.563079	6.97823	1.81434	0.17802	0.740805	YL57-YL37	1	4424357	4425229	+	fadH_2	Probable 2%2C4-dienoyl-CoA reductase	fadH_2	FALSE
33931E_Pfluorescens55_04706	-0.55633	9.08308	3.29891	0.0693569	0.561097	YL57-YL37	1	5130668	5131906	+	yfjD	UPF0053 inner membrane protein YfjD	yfjD	FALSE
33931E_Pfluorescens55_00523	-0.55615	8.69203	2.69882	0.100455	0.618793	YL57-YL37	1	588392	589924	+	hutH_2	Histidine ammonia-lyase	hutH_2	FALSE
33931E_Pfluorescens55_04177	-0.555751	8.94717	3.0757	0.079502	0.583077	YL57-YL37	1	4561292	4562638	-	rhlE_1	ATP-dependent RNA helicase RhlE	rhlE_1	FALSE
33931E_Pfluorescens55_01014	-0.551586	8.52784	2.46899	0.116145	0.660149	YL57-YL37	1	1137576	1138517	-	NA	hypothetical protein	33931E_Pfluorescens55_01014	FALSE
33931E_Pfluorescens55_01681	-0.553458	7.89694	2.00612	0.156697	0.717556	YL57-YL37	1	1860721	1861413	-	rsuA	Ribosomal small subunit pseudouridine synthase A	rsuA	FALSE
33931E_Pfluorescens55_00261	-0.550833	8.70713	2.66678	0.102496	0.626593	YL57-YL37	1	284620	285498	+	NA	hypothetical protein	33931E_Pfluorescens55_00261	FALSE
33931E_Pfluorescens55_00845	-0.552541	8.3321	2.29746	0.129619	0.68566	YL57-YL37	1	971678	973114	-	czcS	Sensor protein CzcS	czcS	FALSE
33931E_Pfluorescens55_04270	-0.550506	8.65068	2.59355	0.107332	0.643196	YL57-YL37	1	4670569	4671594	+	NA	hypothetical protein	33931E_Pfluorescens55_04270	FALSE
33931E_Pfluorescens55_00855	-0.546913	8.31411	2.23889	0.13461	0.68566	YL57-YL37	1	981728	983539	-	ggt_1	Glutathione hydrolase proenzyme	ggt_1	FALSE
33931E_Pfluorescens55_03080	-0.548029	8.33002	2.25827	0.132935	0.68566	YL57-YL37	1	3370362	3371792	-	ald_2	3-succinoylsemialdehyde-pyridine dehydrogenase	ald_2	FALSE
33931E_Pfluorescens55_04106	-0.547892	8.56347	2.47226	0.115904	0.660149	YL57-YL37	1	4487271	4488833	-	tyrR_1	Transcriptional regulatory protein TyrR	tyrR_1	FALSE
33931E_Pfluorescens55_00690	-0.534484	6.47679	1.59384	0.206808	0.770226	YL57-YL37	1	789516	789965	+	NA	hypothetical protein	33931E_Pfluorescens55_00690	FALSE
33931E_Pfluorescens55_01865	-0.540701	8.17381	2.07671	0.149594	0.710499	YL57-YL37	1	2059849	2060823	+	serC	Phosphoserine aminotransferase	serC	FALSE
33931E_Pfluorescens55_04090	-0.539582	8.28313	2.15278	0.142344	0.697918	YL57-YL37	1	4468534	4469910	-	atoC_4	Regulatory protein AtoC	atoC_4	FALSE
33931E_Pfluorescens55_02337	-0.540491	7.79001	1.87145	0.17134	0.737147	YL57-YL37	1	2521252	2522346	+	selU	tRNA 2-selenouridine synthase	selU	FALSE
33931E_Pfluorescens55_01918	-0.535887	8.76825	2.6022	0.106748	0.642873	YL57-YL37	1	2120962	2121624	-	NA	hypothetical protein	33931E_Pfluorescens55_01918	FALSE
33931E_Pfluorescens55_01963	-0.535156	9.02043	2.95854	0.085457	0.596777	YL57-YL37	1	2165114	2166445	-	dgt	Deoxyguanosinetriphosphate triphosphohydrolase	dgt	FALSE
33931E_Pfluorescens55_01695	-0.534905	8.58798	2.38273	0.122716	0.682302	YL57-YL37	1	1880867	1882159	-	nicP_3	Porin-like protein NicP	nicP_3	FALSE
33931E_Pfluorescens55_03814	-0.535038	7.17708	1.67249	0.195955	0.757176	YL57-YL37	1	4170748	4171770	-	purR	HTH-type transcriptional repressor PurR	purR	FALSE
33931E_Pfluorescens55_00727	-0.53374	8.11417	1.9817	0.159243	0.722631	YL57-YL37	1	830105	831805	-	ureC	Urease subunit alpha	ureC	FALSE
33931E_Pfluorescens55_04836	-0.533295	7.86159	1.84934	0.173892	0.739116	YL57-YL37	1	5271312	5272208	-	dmlR_21	HTH-type transcriptional regulator DmlR	dmlR_21	FALSE
33931E_Pfluorescens55_01111	-0.533098	7.5544	1.74468	0.186578	0.744819	YL57-YL37	1	1240893	1241528	+	NA	hypothetical protein	33931E_Pfluorescens55_01111	FALSE
33931E_Pfluorescens55_03577	-0.526585	8.55968	2.28069	0.131026	0.68566	YL57-YL37	1	3919667	3920683	+	NA	hypothetical protein	33931E_Pfluorescens55_03577	FALSE
33931E_Pfluorescens55_02859	-0.522006	7.45838	1.64535	0.199624	0.759609	YL57-YL37	1	3136358	3136921	-	pnuC	Nicotinamide riboside transporter PnuC	pnuC	FALSE
33931E_Pfluorescens55_01141	-0.522164	7.92362	1.79726	0.180075	0.740904	YL57-YL37	1	1270263	1270859	+	yhdE	Maf-like protein YhdE	yhdE	FALSE
33931E_Pfluorescens55_02992	-0.52039	7.29018	1.59932	0.20603	0.770226	YL57-YL37	1	3276898	3277587	-	NA	hypothetical protein	33931E_Pfluorescens55_02992	FALSE
33931E_Pfluorescens55_00589	-0.522092	8.15226	1.92139	0.165735	0.732815	YL57-YL37	1	663182	664723	-	hutH_3	Histidine ammonia-lyase	hutH_3	FALSE
33931E_Pfluorescens55_01036	-0.525146	7.89191	1.80473	0.179173	0.740805	YL57-YL37	1	1160469	1161203	+	arsH_1	NADPH-dependent FMN reductase ArsH	arsH_1	FALSE
33931E_Pfluorescens55_00555	-0.521576	8.43569	2.13	0.144474	0.700751	YL57-YL37	1	621023	622702	-	phaC_2	Poly(3-hydroxyalkanoate) polymerase subunit PhaC	phaC_2	FALSE
33931E_Pfluorescens55_05481	-0.516731	8.76016	2.41229	0.120419	0.679668	YL57-YL37	1	5955303	5956271	-	ssuA_6	Putative aliphatic sulfonates-binding protein	ssuA_6	FALSE
33931E_Pfluorescens55_04356	-0.515136	7.08001	1.53419	0.215515	0.777052	YL57-YL37	1	4768424	4769056	+	NA	hypothetical protein	33931E_Pfluorescens55_04356	FALSE
33931E_Pfluorescens55_03681	-0.51802	8.29528	1.9935	0.158007	0.721681	YL57-YL37	1	4033767	4035299	-	xylB_2	Xylulose kinase	xylB_2	FALSE
33931E_Pfluorescens55_04248	-0.515484	8.6817	2.30761	0.128774	0.68566	YL57-YL37	1	4641190	4642353	-	NA	Uncharacterized protein Rv2568c	33931E_Pfluorescens55_04248	FALSE
33931E_Pfluorescens55_03973	-0.514703	8.8256	2.47432	0.115752	0.660149	YL57-YL37	1	4339640	4341412	+	asnB_2	Asparagine synthetase [glutamine-hydrolyzing] 1	asnB_2	FALSE
33931E_Pfluorescens55_00539	-0.516476	7.31118	1.57643	0.209306	0.772616	YL57-YL37	1	609613	610320	-	NA	hypothetical protein	33931E_Pfluorescens55_00539	FALSE
33931E_Pfluorescens55_00474	-0.51486	7.97952	1.76827	0.183628	0.744819	YL57-YL37	1	535108	535521	-	NA	hypothetical protein	33931E_Pfluorescens55_00474	FALSE
33931E_Pfluorescens55_02650	-0.512131	8.57381	2.17202	0.140574	0.695722	YL57-YL37	1	2895258	2896793	-	stp_1	Multidrug resistance protein Stp	stp_1	FALSE
33931E_Pfluorescens55_02253	-0.5116	8.62229	2.21129	0.137036	0.689318	YL57-YL37	1	2443917	2445242	+	NA	hypothetical protein	33931E_Pfluorescens55_02253	FALSE
33931E_Pfluorescens55_00064	-0.511624	9.54549	3.81626	0.0507861	0.516223	YL57-YL37	1	67457	70135	+	clpV1	Protein ClpV1	clpV1	FALSE
33931E_Pfluorescens55_01083	-0.51021	7.99133	1.73976	0.1872	0.744819	YL57-YL37	1	1204923	1206632	+	fruA	PTS system fructose-specific EIIB'BC component	fruA	FALSE
33931E_Pfluorescens55_01552	-0.50745	9.20836	2.94228	0.0863206	0.596777	YL57-YL37	1	1725391	1726449	+	truD	tRNA pseudouridine synthase D	truD	FALSE
33931E_Pfluorescens55_02709	-0.510134	10.0369	5.36185	0.0206026	0.379358	YL57-YL37	1	2959978	2962269	+	NA	hypothetical protein	33931E_Pfluorescens55_02709	FALSE
33931E_Pfluorescens55_02347	-0.511986	8.01994	1.7665	0.183847	0.744819	YL57-YL37	1	2530647	2531828	-	phaA	Acetyl-CoA acetyltransferase	phaA	FALSE
33931E_Pfluorescens55_05250	-0.507026	8.78606	2.35227	0.125133	0.682302	YL57-YL37	1	5710457	5711221	+	modE	Transcriptional regulator ModE	modE	FALSE
33931E_Pfluorescens55_00104	-0.504334	8.41829	1.97839	0.159592	0.722631	YL57-YL37	1	117473	118369	-	yitJ	Bifunctional homocysteine S-methyltransferase/5%2C10-methylenetetrahydrofolate reductase	yitJ	FALSE
33931E_Pfluorescens55_01764	-0.504805	8.02156	1.71788	0.189997	0.747899	YL57-YL37	1	1949029	1949949	+	NA	hypothetical protein	33931E_Pfluorescens55_01764	FALSE
33931E_Pfluorescens55_03362	-0.50532	7.70725	1.61284	0.204124	0.764519	YL57-YL37	1	3695538	3697376	-	nfdA	N-substituted formamide deformylase	nfdA	FALSE
33931E_Pfluorescens55_04734	-0.501499	7.61854	1.56521	0.210935	0.774491	YL57-YL37	1	5166833	5167600	-	NA	hypothetical protein	33931E_Pfluorescens55_04734	FALSE
33931E_Pfluorescens55_04139	-0.502994	8.78435	2.31437	0.128216	0.68542	YL57-YL37	1	4519860	4521191	-	cbiA	Cobyrinate a%2Cc-diamide synthase	cbiA	FALSE
33931E_Pfluorescens55_00518	-0.50218	8.24276	1.83896	0.175105	0.739323	YL57-YL37	1	582448	583905	+	NA	hypothetical protein	33931E_Pfluorescens55_00518	FALSE
33931E_Pfluorescens55_04238	-0.499318	8.79217	2.28862	0.130358	0.68566	YL57-YL37	1	4630326	4631351	-	curA	NADPH-dependent curcumin reductase	curA	FALSE
33931E_Pfluorescens55_02104	-0.495944	8.34847	1.86384	0.172213	0.737147	YL57-YL37	1	2308401	2309363	+	ppsC_1	Phthiocerol/phenolphthiocerol synthesis polyketide synthase type I PpsC	ppsC_1	FALSE
33931E_Pfluorescens55_04537	-0.49262	7.84776	1.5753	0.209469	0.772616	YL57-YL37	1	4949264	4950439	+	cefD_2	Isopenicillin N epimerase	cefD_2	FALSE
33931E_Pfluorescens55_03311	-0.495645	6.43145	1.37476	0.241024	0.793207	YL57-YL37	1	3635262	3636176	-	uspE_3	Universal stress protein E	uspE_3	FALSE
33931E_Pfluorescens55_05404	-0.490619	8.1287	1.68482	0.194316	0.755776	YL57-YL37	1	5874431	5874808	-	ywdK	UPF0382 membrane protein YwdK	ywdK	FALSE
33931E_Pfluorescens55_00870	-0.488737	7.82303	1.54525	0.213868	0.775872	YL57-YL37	1	1000193	1001206	+	NA	hypothetical protein	33931E_Pfluorescens55_00870	FALSE
33931E_Pfluorescens55_02392	-0.495949	6.59218	1.37937	0.240237	0.793207	YL57-YL37	1	2580719	2581069	+	merT_1	Mercuric transport protein MerT	merT_1	FALSE
33931E_Pfluorescens55_00353	-0.490748	9.12929	2.63316	0.104686	0.635181	YL57-YL37	1	401304	402488	-	NA	hypothetical protein	33931E_Pfluorescens55_00353	FALSE
33931E_Pfluorescens55_00411	-0.483384	8.53	1.90047	0.168058	0.73401	YL57-YL37	1	462498	463361	-	NA	hypothetical protein	33931E_Pfluorescens55_00411	FALSE
33931E_Pfluorescens55_05240	-0.484368	9.67415	3.75284	0.0527468	0.516223	YL57-YL37	1	5699195	5700964	-	dmdC_3	3-methylmercaptopropionyl-CoA dehydrogenase	dmdC_3	FALSE
33931E_Pfluorescens55_01702	-0.486065	9.13606	2.59439	0.107275	0.643196	YL57-YL37	1	1887037	1888653	-	nadB	L-aspartate oxidase	nadB	FALSE
33931E_Pfluorescens55_05058	-0.484281	8.69734	2.05381	0.151858	0.712254	YL57-YL37	1	5522588	5523904	+	NA	hypothetical protein	33931E_Pfluorescens55_05058	FALSE
33931E_Pfluorescens55_04406	-0.482606	8.43462	1.82488	0.176765	0.740769	YL57-YL37	1	4815263	4816078	-	pabC	Aminodeoxychorismate lyase	pabC	FALSE
33931E_Pfluorescens55_01742	-0.479294	7.81164	1.48189	0.223509	0.782796	YL57-YL37	1	1927363	1928250	+	dmlR_5	HTH-type transcriptional regulator DmlR	dmlR_5	FALSE
33931E_Pfluorescens55_00394	-0.483345	7.62557	1.45607	0.227586	0.784422	YL57-YL37	1	444133	445170	+	gpr_1	L-glyceraldehyde 3-phosphate reductase	gpr_1	FALSE
33931E_Pfluorescens55_00292	-0.521255	2.58721	1.20451	0.272449	0.806845	YL57-YL37	1	321442	321651	-	NA	hypothetical protein	33931E_Pfluorescens55_00292	FALSE
33931E_Pfluorescens55_04645	-0.477772	8.59424	1.90747	0.167276	0.732815	YL57-YL37	1	5062096	5063028	-	ndoR	Naphthalene 1%2C2-dioxygenase system ferredoxin--NAD(P)(+)%2C reductase component	ndoR	FALSE
33931E_Pfluorescens55_03878	-0.478774	7.59861	1.42054	0.233343	0.784422	YL57-YL37	1	4233751	4234515	+	fecE_3	Fe(3+) dicitrate transport ATP-binding protein FecE	fecE_3	FALSE
33931E_Pfluorescens55_04141	-0.481645	7.57164	1.43173	0.231511	0.784422	YL57-YL37	1	4522226	4522765	-	NA	hypothetical protein	33931E_Pfluorescens55_04141	FALSE
33931E_Pfluorescens55_02852	-0.474382	7.77117	1.44151	0.229924	0.784422	YL57-YL37	1	3127390	3128442	+	nicX	2%2C5-dihydroxypyridine 5%2C6-dioxygenase	nicX	FALSE
33931E_Pfluorescens55_05587	-0.474443	7.84987	1.46472	0.226209	0.784422	YL57-YL37	1	6067046	6067744	-	NA	hypothetical protein	33931E_Pfluorescens55_05587	FALSE
33931E_Pfluorescens55_00077	-0.475658	9.04626	2.36919	0.123784	0.682302	YL57-YL37	1	84125	85465	+	NA	hypothetical protein	33931E_Pfluorescens55_00077	FALSE
33931E_Pfluorescens55_03143	-0.474365	8.44018	1.76458	0.184085	0.744819	YL57-YL37	1	3445276	3446553	-	sdaC_2	Serine transporter	sdaC_2	FALSE
33931E_Pfluorescens55_01067	-0.473724	8.70193	1.96917	0.160568	0.723267	YL57-YL37	1	1187051	1187917	-	outO	Type 4 prepilin-like proteins leader peptide-processing enzyme	outO	FALSE
33931E_Pfluorescens55_04292	-0.469644	8.73363	1.96699	0.1608	0.723267	YL57-YL37	1	4690212	4690997	+	NA	hypothetical protein	33931E_Pfluorescens55_04292	FALSE
33931E_Pfluorescens55_04974	-0.473261	8.64897	1.91745	0.16617	0.732815	YL57-YL37	1	5432202	5432978	-	fpr_2	Flavodoxin/ferredoxin--NADP reductase	fpr_2	FALSE
33931E_Pfluorescens55_04960	-0.466914	7.96756	1.45026	0.228516	0.784422	YL57-YL37	1	5413749	5414246	+	greB_2	Transcription elongation factor GreB	greB_2	FALSE
33931E_Pfluorescens55_04459	-0.46717	8.16459	1.54855	0.21338	0.775259	YL57-YL37	1	4868231	4869697	-	astD	N-succinylglutamate 5-semialdehyde dehydrogenase	astD	FALSE
33931E_Pfluorescens55_05426	-0.464581	8.88	2.07717	0.149549	0.710499	YL57-YL37	1	5897862	5898920	-	NA	hypothetical protein	33931E_Pfluorescens55_05426	FALSE
33931E_Pfluorescens55_03535	-0.469243	8.59563	1.83951	0.17504	0.739323	YL57-YL37	1	3873803	3875500	-	tamA	Translocation and assembly module subunit TamA	tamA	FALSE
33931E_Pfluorescens55_04993	-0.472509	7.00111	1.2833	0.257315	0.804129	YL57-YL37	1	5455694	5456215	-	fecI_9	Probable RNA polymerase sigma factor FecI	fecI_9	FALSE
33931E_Pfluorescens55_05436	-0.466359	8.34581	1.64755	0.199323	0.759609	YL57-YL37	1	5909091	5910155	-	cysA_3	Sulfate/thiosulfate import ATP-binding protein CysA	cysA_3	FALSE
33931E_Pfluorescens55_04556	-0.465925	9.13245	2.3786	0.12304	0.682302	YL57-YL37	1	4968158	4970209	+	NA	hypothetical protein	33931E_Pfluorescens55_04556	FALSE
33931E_Pfluorescens55_03050	-0.465337	7.19044	1.26837	0.2601	0.804129	YL57-YL37	1	3340103	3340861	+	NA	hypothetical protein	33931E_Pfluorescens55_03050	FALSE
33931E_Pfluorescens55_04856	-0.464448	9.59448	3.25805	0.0711048	0.565611	YL57-YL37	1	5290784	5292301	-	mmsA	Methylmalonate-semialdehyde dehydrogenase [acylating]	mmsA	FALSE
33931E_Pfluorescens55_02675	-0.463338	8.38549	1.65021	0.198961	0.759609	YL57-YL37	1	2919106	2921064	-	acs_2	Acetyl-coenzyme A synthetase	acs_2	FALSE
33931E_Pfluorescens55_01346	-0.464274	9.25994	2.54412	0.110738	0.647618	YL57-YL37	1	1491609	1494026	-	gcd	Quinoprotein glucose dehydrogenase	gcd	FALSE
33931E_Pfluorescens55_00023	-0.461927	8.34126	1.61548	0.203753	0.764519	YL57-YL37	1	22834	23289	+	dut	Deoxyuridine 5'-triphosphate nucleotidohydrolase	dut	FALSE
33931E_Pfluorescens55_02110	-0.460571	7.98962	1.41864	0.233657	0.784422	YL57-YL37	1	2313808	2314884	-	NA	hypothetical protein	33931E_Pfluorescens55_02110	FALSE
33931E_Pfluorescens55_02645	-0.458176	7.24917	1.23576	0.266317	0.806845	YL57-YL37	1	2891863	2892294	+	NA	hypothetical protein	33931E_Pfluorescens55_02645	FALSE
33931E_Pfluorescens55_03074	-0.457836	8.68578	1.82604	0.176627	0.740769	YL57-YL37	1	3363770	3365968	-	NA	hypothetical protein	33931E_Pfluorescens55_03074	FALSE
33931E_Pfluorescens55_00767	-0.457005	9.49323	2.92524	0.0872363	0.596777	YL57-YL37	1	879350	881020	-	rssB_2	Regulator of RpoS	rssB_2	FALSE
33931E_Pfluorescens55_01343	-0.456203	7.7409	1.32433	0.249845	0.79643	YL57-YL37	1	1486145	1487119	+	yjiA_1	Uncharacterized GTP-binding protein YjiA	yjiA_1	FALSE
33931E_Pfluorescens55_01029	-0.449887	7.5711	1.24782	0.263998	0.80675	YL57-YL37	1	1152075	1152989	-	NA	hypothetical protein	33931E_Pfluorescens55_01029	FALSE
33931E_Pfluorescens55_01374	-0.451703	7.96801	1.36035	0.243506	0.795408	YL57-YL37	1	1539286	1540587	+	rssB_3	Regulator of RpoS	rssB_3	FALSE
33931E_Pfluorescens55_00580	-0.450145	7.0253	1.16741	0.279961	0.812683	YL57-YL37	1	654933	655661	-	fabG_1	3-oxoacyl-[acyl-carrier-protein] reductase FabG	fabG_1	FALSE
33931E_Pfluorescens55_03793	-0.448079	8.69462	1.75784	0.184925	0.744819	YL57-YL37	1	4151669	4154803	-	mexB_2	Multidrug resistance protein MexB	mexB_2	FALSE
33931E_Pfluorescens55_03844	-0.447535	7.45776	1.21038	0.271283	0.806845	YL57-YL37	1	4194425	4195087	-	dedD	Cell division protein DedD	dedD	FALSE
33931E_Pfluorescens55_00907	-0.448189	8.72667	1.78614	0.181429	0.744819	YL57-YL37	1	1029486	1030931	-	phrB	Deoxyribodipyrimidine photo-lyase	phrB	FALSE
33931E_Pfluorescens55_02133	-0.444189	8.27346	1.45648	0.227521	0.784422	YL57-YL37	1	2334662	2335822	+	iscS_1	Cysteine desulfurase IscS	iscS_1	FALSE
33931E_Pfluorescens55_00908	-0.44502	9.09132	2.12538	0.144909	0.700751	YL57-YL37	1	1030932	1031861	-	NA	hypothetical protein	33931E_Pfluorescens55_00908	FALSE
33931E_Pfluorescens55_00092	-0.446635	8.81667	1.85685	0.173021	0.739116	YL57-YL37	1	100554	101462	-	yjiE_1	HTH-type transcriptional regulator YjiE	yjiE_1	FALSE
33931E_Pfluorescens55_00082	-0.443239	9.39531	2.55408	0.110043	0.647618	YL57-YL37	1	89225	90895	-	NA	hypothetical protein	33931E_Pfluorescens55_00082	FALSE
33931E_Pfluorescens55_04283	-0.440131	6.17223	1.07804	0.299162	0.815804	YL57-YL37	1	4681139	4682020	-	NA	hypothetical protein	33931E_Pfluorescens55_04283	FALSE
33931E_Pfluorescens55_01793	-0.438296	8.56624	1.58747	0.207718	0.770226	YL57-YL37	1	1980422	1982569	+	fadB_1	Fatty acid oxidation complex subunit alpha	fadB_1	FALSE
33931E_Pfluorescens55_04516	-0.44059	8.35977	1.47946	0.223889	0.782796	YL57-YL37	1	4930991	4932019	+	gntR_3	HTH-type transcriptional regulator GntR	gntR_3	FALSE
33931E_Pfluorescens55_01145	-0.441583	8.04308	1.32729	0.249316	0.79643	YL57-YL37	1	1277193	1278635	+	tldD	Metalloprotease TldD	tldD	FALSE
33931E_Pfluorescens55_02696	-0.438055	8.11707	1.33959	0.247135	0.79643	YL57-YL37	1	2946030	2946950	-	NA	hypothetical protein	33931E_Pfluorescens55_02696	FALSE
33931E_Pfluorescens55_04135	-0.437675	8.7401	1.71517	0.190347	0.747899	YL57-YL37	1	4515878	4517329	-	cobQ	Cobyric acid synthase	cobQ	FALSE
33931E_Pfluorescens55_04717	-0.437413	8.19464	1.37375	0.241198	0.793207	YL57-YL37	1	5140275	5141297	+	NA	hypothetical protein	33931E_Pfluorescens55_04717	FALSE
33931E_Pfluorescens55_03425	-0.437967	7.51818	1.17227	0.278961	0.812683	YL57-YL37	1	3757504	3758106	+	yohC	Inner membrane protein YohC	yohC	FALSE
33931E_Pfluorescens55_02421	-0.431064	8.88726	1.79695	0.180113	0.740904	YL57-YL37	1	2609385	2611604	-	iorB	Isoquinoline 1-oxidoreductase subunit beta	iorB	FALSE
33931E_Pfluorescens55_02427	-0.431687	7.81999	1.20471	0.27241	0.806845	YL57-YL37	1	2616753	2617697	-	dauB	NAD(P)H-dependent anabolic L-arginine dehydrogenase DauB	dauB	FALSE
33931E_Pfluorescens55_04242	-0.429888	8.90779	1.80822	0.178754	0.740805	YL57-YL37	1	4634545	4635504	-	NA	hypothetical protein	33931E_Pfluorescens55_04242	FALSE
33931E_Pfluorescens55_04379	-0.432649	8.85176	1.7749	0.182808	0.744819	YL57-YL37	1	4789426	4790241	-	NA	hypothetical protein	33931E_Pfluorescens55_04379	FALSE
33931E_Pfluorescens55_00189	-0.426683	7.68317	1.1462	0.284372	0.812683	YL57-YL37	1	216371	216928	+	tag_1	DNA-3-methyladenine glycosylase 1	tag_1	FALSE
33931E_Pfluorescens55_00393	-0.426732	8.13434	1.27984	0.257957	0.804129	YL57-YL37	1	442675	444024	+	nicP_1	Porin-like protein NicP	nicP_1	FALSE
33931E_Pfluorescens55_02665	-0.426957	8.52276	1.48106	0.223638	0.782796	YL57-YL37	1	2909582	2910430	+	glnH_3	ABC transporter glutamine-binding protein GlnH	glnH_3	FALSE
33931E_Pfluorescens55_01550	-0.42548	7.4249	1.08633	0.297312	0.81534	YL57-YL37	1	1724021	1724866	+	yeiG	S-formylglutathione hydrolase YeiG	yeiG	FALSE
33931E_Pfluorescens55_02849	-0.423923	6.91556	1.02713	0.310859	0.832278	YL57-YL37	1	3124387	3125139	-	maiA	Maleate isomerase	maiA	FALSE
33931E_Pfluorescens55_01687	-0.426783	9.19294	2.06638	0.150611	0.711708	YL57-YL37	1	1866167	1868188	+	NA	hypothetical protein	33931E_Pfluorescens55_01687	FALSE
33931E_Pfluorescens55_00997	-0.426132	7.64798	1.13611	0.286502	0.812836	YL57-YL37	1	1123485	1123988	-	NA	hypothetical protein	33931E_Pfluorescens55_00997	FALSE
33931E_Pfluorescens55_01021	-0.424736	7.92107	1.18972	0.275412	0.808254	YL57-YL37	1	1142862	1143134	+	NA	hypothetical protein	33931E_Pfluorescens55_01021	FALSE
33931E_Pfluorescens55_02324	-0.426633	7.88007	1.19186	0.274982	0.808254	YL57-YL37	1	2510948	2512015	+	ydiK_2	Putative transport protein YdiK	ydiK_2	FALSE
33931E_Pfluorescens55_05072	-0.423445	8.67492	1.55595	0.21229	0.775259	YL57-YL37	1	5537898	5538716	+	eutC	Ethanolamine ammonia-lyase light chain	eutC	FALSE
33931E_Pfluorescens55_00657	-0.424432	7.10906	1.04692	0.306244	0.827677	YL57-YL37	1	752949	753764	-	rhdA	Thiosulfate sulfurtransferase	rhdA	FALSE
33931E_Pfluorescens55_05350	-0.424496	8.32349	1.35597	0.244265	0.795747	YL57-YL37	1	5824381	5825463	+	NA	hypothetical protein	33931E_Pfluorescens55_05350	FALSE
33931E_Pfluorescens55_01774	-0.419538	8.36	1.34301	0.246532	0.79643	YL57-YL37	1	1957588	1958292	+	kipI	Kinase A inhibitor	kipI	FALSE
33931E_Pfluorescens55_03579	-0.420224	9.36984	2.25567	0.133159	0.68566	YL57-YL37	1	3921342	3924002	+	aceE_3	Pyruvate dehydrogenase E1 component	aceE_3	FALSE
33931E_Pfluorescens55_04769	-0.373803	2.66862	0.630348	0.427247	0.880991	YL57-YL37	1	5203118	5203327	+	NA	hypothetical protein	33931E_Pfluorescens55_04769	FALSE
33931E_Pfluorescens55_04195	-0.420793	7.68668	1.11596	0.290817	0.812836	YL57-YL37	1	4584556	4585395	+	NA	IS1595 family transposase ISBsp7	33931E_Pfluorescens55_04195	FALSE
33931E_Pfluorescens55_05545	-0.415954	8.01774	1.16823	0.279793	0.812683	YL57-YL37	1	6022797	6024023	-	NA	hypothetical protein	33931E_Pfluorescens55_05545	FALSE
33931E_Pfluorescens55_00573	-0.417443	10.4435	4.76352	0.029093	0.42834	YL57-YL37	1	643237	647682	+	gltB	Glutamate synthase [NADPH] large chain	gltB	FALSE
33931E_Pfluorescens55_04437	-0.418132	8.56714	1.44559	0.229266	0.784422	YL57-YL37	1	4848994	4849758	+	NA	hypothetical protein	33931E_Pfluorescens55_04437	FALSE
33931E_Pfluorescens55_04099	-0.416859	8.75444	1.56753	0.210596	0.77442	YL57-YL37	1	4478594	4480216	-	NA	hypothetical protein	33931E_Pfluorescens55_04099	FALSE
33931E_Pfluorescens55_01365	-0.413681	8.56388	1.41459	0.234325	0.784422	YL57-YL37	1	1523956	1527057	-	NA	hypothetical protein	33931E_Pfluorescens55_01365	FALSE
33931E_Pfluorescens55_03223	-0.413147	7.93692	1.13102	0.287584	0.812836	YL57-YL37	1	3542169	3542813	-	NA	hypothetical protein	33931E_Pfluorescens55_03223	FALSE
33931E_Pfluorescens55_00095	-0.410817	8.49804	1.35791	0.243929	0.795721	YL57-YL37	1	104985	105962	+	ansA	L-asparaginase 1	ansA	FALSE
33931E_Pfluorescens55_00477	-0.411209	9.43182	2.26162	0.132648	0.68566	YL57-YL37	1	537707	539299	+	NA	hypothetical protein	33931E_Pfluorescens55_00477	FALSE
33931E_Pfluorescens55_04383	-0.414063	7.90148	1.12582	0.288696	0.812836	YL57-YL37	1	4794343	4795236	-	rhaS_6	HTH-type transcriptional activator RhaS	rhaS_6	FALSE
33931E_Pfluorescens55_05606	-0.4128	8.96554	1.71678	0.190139	0.747899	YL57-YL37	1	6091060	6092457	+	mdtK	Multidrug resistance protein MdtK	mdtK	FALSE
33931E_Pfluorescens55_05043	-0.406938	8.03922	1.12627	0.2886	0.812836	YL57-YL37	1	5507648	5508973	+	NA	Tn3 family transposase TnXax1	33931E_Pfluorescens55_05043	FALSE
33931E_Pfluorescens55_03818	-0.410415	7.9405	1.116	0.290807	0.812836	YL57-YL37	1	4175869	4176957	+	ansB	Glutaminase-asparaginase	ansB	FALSE
33931E_Pfluorescens55_04054	-0.410583	7.01657	0.97105	0.324443	0.84264	YL57-YL37	1	4435961	4436620	+	degU_3	Transcriptional regulatory protein DegU	degU_3	FALSE
33931E_Pfluorescens55_03106	-0.405637	7.02182	0.949702	0.329819	0.847958	YL57-YL37	1	3404131	3405297	+	NA	hypothetical protein	33931E_Pfluorescens55_03106	FALSE
33931E_Pfluorescens55_04023	-0.40398	8.1597	1.1557	0.282386	0.812683	YL57-YL37	1	4389074	4389709	+	rluA	Ribosomal large subunit pseudouridine synthase A	rluA	FALSE
33931E_Pfluorescens55_00945	-0.402644	9.24657	1.89961	0.168154	0.73401	YL57-YL37	1	1068172	1070058	-	NA	hypothetical protein	33931E_Pfluorescens55_00945	FALSE
33931E_Pfluorescens55_02248	-0.405061	6.81622	0.930271	0.334817	0.852883	YL57-YL37	1	2440757	2440948	+	NA	hypothetical protein	33931E_Pfluorescens55_02248	FALSE
33931E_Pfluorescens55_04981	-0.403181	8.86572	1.55485	0.21245	0.775259	YL57-YL37	1	5439747	5441930	-	yagR	Putative xanthine dehydrogenase YagR molybdenum-binding subunit	yagR	FALSE
33931E_Pfluorescens55_00225	-0.4038	10.1376	3.59835	0.0578664	0.529969	YL57-YL37	1	248160	250211	+	prlC	Oligopeptidase A	prlC	FALSE
33931E_Pfluorescens55_01685	-0.399549	8.59786	1.33809	0.2474	0.79643	YL57-YL37	1	1864013	1865125	-	fadJ_1	Fatty acid oxidation complex subunit alpha	fadJ_1	FALSE
33931E_Pfluorescens55_05122	-0.394774	10.2321	3.66893	0.055465	0.520599	YL57-YL37	1	5584104	5586938	+	uvrA_2	UvrABC system protein A	uvrA_2	FALSE
33931E_Pfluorescens55_04298	-0.39545	9.6758	2.50868	0.113253	0.659151	YL57-YL37	1	4698864	4700534	-	rep_2	ATP-dependent DNA helicase Rep	rep_2	FALSE
33931E_Pfluorescens55_04126	-0.39211	8.46125	1.21826	0.26973	0.806845	YL57-YL37	1	4509127	4510416	+	ompP1_2	Outer membrane protein P1	ompP1_2	FALSE
33931E_Pfluorescens55_02128	-0.391222	8.33648	1.15708	0.282099	0.812683	YL57-YL37	1	2329679	2330782	-	norR_2	Anaerobic nitric oxide reductase transcription regulator NorR	norR_2	FALSE
33931E_Pfluorescens55_00701	-0.392862	7.77236	0.990442	0.319659	0.841068	YL57-YL37	1	804747	805883	+	braC_1	Leucine-%2C isoleucine-%2C valine-%2C threonine-%2C and alanine-binding protein	braC_1	FALSE
33931E_Pfluorescens55_01573	-0.388793	7.69183	0.95458	0.328581	0.84735	YL57-YL37	1	1747310	1748425	-	NA	hypothetical protein	33931E_Pfluorescens55_01573	FALSE
33931E_Pfluorescens55_01503	-0.3931	7.88121	1.01312	0.314182	0.836049	YL57-YL37	1	1668361	1669143	+	rsmJ	Ribosomal RNA small subunit methyltransferase J	rsmJ	FALSE
33931E_Pfluorescens55_00046	-0.387731	8.40447	1.16563	0.280328	0.812683	YL57-YL37	1	43923	45632	-	NA	hypothetical protein	33931E_Pfluorescens55_00046	FALSE
33931E_Pfluorescens55_05488	-0.388333	9.11758	1.64363	0.199859	0.759609	YL57-YL37	1	5963771	5965138	+	NA	hypothetical protein	33931E_Pfluorescens55_05488	FALSE
33931E_Pfluorescens55_03264	-0.389752	9.1017	1.64052	0.200284	0.759609	YL57-YL37	1	3586630	3591402	+	NA	hypothetical protein	33931E_Pfluorescens55_03264	FALSE
33931E_Pfluorescens55_00079	-0.38815	8.35061	1.14501	0.284623	0.812683	YL57-YL37	1	86277	87185	-	cheB_1	Chemotaxis response regulator protein-glutamate methylesterase	cheB_1	FALSE
33931E_Pfluorescens55_05266	-0.389336	8.15549	1.07289	0.300319	0.816324	YL57-YL37	1	5731041	5732069	+	arcB_2	Delta(1)-pyrroline-2-carboxylate reductase	arcB_2	FALSE
33931E_Pfluorescens55_05414	-0.387557	8.37093	1.15041	0.283491	0.812683	YL57-YL37	1	5884549	5885412	-	sseB	Putative thiosulfate sulfurtransferase SseB	sseB	FALSE
33931E_Pfluorescens55_01746	-0.389366	8.92471	1.49831	0.220961	0.778914	YL57-YL37	1	1930846	1932405	+	bmr3	Multidrug resistance protein 3	bmr3	FALSE
33931E_Pfluorescens55_03761	-0.389298	7.144	0.883347	0.34731	0.852992	YL57-YL37	1	4117363	4118169	-	fliY_4	L-cystine-binding protein FliY	fliY_4	FALSE
33931E_Pfluorescens55_01107	-0.384871	9.61983	2.28254	0.13087	0.68566	YL57-YL37	1	1236474	1237736	+	regB	Sensor histidine kinase RegB	regB	FALSE
33931E_Pfluorescens55_01572	-0.388151	8.70383	1.32565	0.249609	0.79643	YL57-YL37	1	1746157	1747215	-	hmuU_2	Hemin transport system permease protein HmuU	hmuU_2	FALSE
33931E_Pfluorescens55_00593	-0.382623	7.01136	0.841855	0.35889	0.860564	YL57-YL37	1	668033	668578	-	NA	hypothetical protein	33931E_Pfluorescens55_00593	FALSE
33931E_Pfluorescens55_00579	-0.378947	7.07592	0.831077	0.361984	0.860966	YL57-YL37	1	653707	654933	-	fabF_1	3-oxoacyl-[acyl-carrier-protein] synthase 2	fabF_1	FALSE
33931E_Pfluorescens55_02300	-0.38028	9.16223	1.61355	0.204024	0.764519	YL57-YL37	1	2483373	2485520	-	mcpU_2	Methyl-accepting chemotaxis protein McpU	mcpU_2	FALSE
33931E_Pfluorescens55_00341	-0.384568	7.18344	0.866954	0.351823	0.855394	YL57-YL37	1	386692	387342	+	NA	Putative lipoprotein NMB1124/NMB1162	33931E_Pfluorescens55_00341	FALSE
33931E_Pfluorescens55_03929	-0.378696	7.21005	0.841709	0.358931	0.860564	YL57-YL37	1	4277018	4278229	-	NA	hypothetical protein	33931E_Pfluorescens55_03929	FALSE
33931E_Pfluorescens55_00914	-0.377909	9.99569	2.87244	0.09014	0.601016	YL57-YL37	1	1036409	1038505	-	fhuA_4	Ferrichrome outer membrane transporter/phage receptor	fhuA_4	FALSE
33931E_Pfluorescens55_00791	-0.372692	7.59639	0.862284	0.353123	0.855394	YL57-YL37	1	909396	910613	-	NA	hypothetical protein	33931E_Pfluorescens55_00791	FALSE
33931E_Pfluorescens55_00390	-0.375667	7.85309	0.919201	0.337709	0.852992	YL57-YL37	1	438161	439153	-	dcyD	D-cysteine desulfhydrase	dcyD	FALSE
33931E_Pfluorescens55_05201	-0.375146	8.44197	1.10762	0.292626	0.81445	YL57-YL37	1	5655030	5656004	+	NA	hypothetical protein	33931E_Pfluorescens55_05201	FALSE
33931E_Pfluorescens55_00664	-0.373225	8.77983	1.27338	0.259161	0.804129	YL57-YL37	1	759938	761002	-	queG	Epoxyqueuosine reductase	queG	FALSE
33931E_Pfluorescens55_01765	-0.36888	8.17104	0.969448	0.324842	0.84264	YL57-YL37	1	1950069	1950755	-	speE_1	Polyamine aminopropyltransferase	speE_1	FALSE
33931E_Pfluorescens55_05176	-0.370061	8.94723	1.36802	0.242182	0.793896	YL57-YL37	1	5631140	5632231	+	anmK	Anhydro-N-acetylmuramic acid kinase	anmK	FALSE
33931E_Pfluorescens55_01928	-0.368268	8.64135	1.16015	0.281461	0.812683	YL57-YL37	1	2130221	2131297	-	aroF_1	Phospho-2-dehydro-3-deoxyheptonate aldolase%2C Tyr-sensitive	aroF_1	FALSE
33931E_Pfluorescens55_02501	-0.365882	7.02342	0.771547	0.379761	0.863528	YL57-YL37	1	2698060	2699121	+	NA	hypothetical protein	33931E_Pfluorescens55_02501	FALSE
33931E_Pfluorescens55_02993	-0.368166	6.44937	0.759352	0.383553	0.863528	YL57-YL37	1	3277713	3278240	+	NA	hypothetical protein	33931E_Pfluorescens55_02993	FALSE
33931E_Pfluorescens55_00074	-0.365455	8.05722	0.9143	0.339	0.852992	YL57-YL37	1	81264	81641	-	NA	hypothetical protein	33931E_Pfluorescens55_00074	FALSE
33931E_Pfluorescens55_02272	-0.361318	7.07776	0.756056	0.384587	0.863783	YL57-YL37	1	2458287	2459039	+	NA	hypothetical protein	33931E_Pfluorescens55_02272	FALSE
33931E_Pfluorescens55_01761	-0.364677	7.87714	0.87056	0.350824	0.855394	YL57-YL37	1	1947500	1947850	-	NA	hypothetical protein	33931E_Pfluorescens55_01761	FALSE
33931E_Pfluorescens55_02687	-0.358236	8.8477	1.21622	0.270132	0.806845	YL57-YL37	1	2934813	2936645	-	sgrR	HTH-type transcriptional regulator SgrR	sgrR	FALSE
33931E_Pfluorescens55_02919	-0.359672	8.31064	0.969736	0.324771	0.84264	YL57-YL37	1	3204627	3205811	-	thlA	Acetyl-CoA acetyltransferase	thlA	FALSE
33931E_Pfluorescens55_00564	-0.360026	8.86181	1.23795	0.265894	0.806845	YL57-YL37	1	631856	633124	+	maeB	NADP-dependent malic enzyme	maeB	FALSE
33931E_Pfluorescens55_05168	-0.356232	8.09575	0.880133	0.348189	0.852992	YL57-YL37	1	5620277	5620723	-	NA	hypothetical protein	33931E_Pfluorescens55_05168	FALSE
33931E_Pfluorescens55_00615	-0.36354	7.05474	0.765228	0.381719	0.863528	YL57-YL37	1	697978	699624	-	aceF	Dihydrolipoyllysine-residue acetyltransferase component of pyruvate dehydrogenase complex	aceF	FALSE
33931E_Pfluorescens55_01770	-0.358472	7.56636	0.793162	0.373168	0.861504	YL57-YL37	1	1954295	1955071	+	yafJ	Putative glutamine amidotransferase YafJ	yafJ	FALSE
33931E_Pfluorescens55_04108	-0.353013	5.72811	0.698241	0.403396	0.870331	YL57-YL37	1	4489980	4490336	+	NA	Putative pterin-4-alpha-carbinolamine dehydratase	33931E_Pfluorescens55_04108	FALSE
33931E_Pfluorescens55_00098	-0.356312	8.85401	1.20784	0.271787	0.806845	YL57-YL37	1	108190	109281	+	spuD_1	Putrescine-binding periplasmic protein SpuD	spuD_1	FALSE
33931E_Pfluorescens55_01948	-0.357687	8.94944	1.27962	0.257997	0.804129	YL57-YL37	1	2147568	2148359	-	caiD_1	Carnitinyl-CoA dehydratase	caiD_1	FALSE
33931E_Pfluorescens55_00396	-0.352418	8.18277	0.888894	0.345801	0.852992	YL57-YL37	1	446150	446986	-	ssuC_1	Putative aliphatic sulfonates transport permease protein SsuC	ssuC_1	FALSE
33931E_Pfluorescens55_05071	-0.352695	9.21651	1.43207	0.231456	0.784422	YL57-YL37	1	5536492	5537886	+	eutB	Ethanolamine ammonia-lyase heavy chain	eutB	FALSE
33931E_Pfluorescens55_01488	-0.352614	8.51245	1.0063	0.315815	0.836852	YL57-YL37	1	1656205	1657110	+	NA	hypothetical protein	33931E_Pfluorescens55_01488	FALSE
33931E_Pfluorescens55_02304	-0.355546	7.79242	0.814728	0.366748	0.860966	YL57-YL37	1	2490002	2491459	-	NA	hypothetical protein	33931E_Pfluorescens55_02304	FALSE
33931E_Pfluorescens55_05112	-0.354612	9.15075	1.39516	0.237565	0.789822	YL57-YL37	1	5572901	5574010	-	NA	hypothetical protein	33931E_Pfluorescens55_05112	FALSE
33931E_Pfluorescens55_00472	-0.355634	8.04652	0.862844	0.352967	0.855394	YL57-YL37	1	532280	533053	-	occP	Octopine permease ATP-binding protein P	occP	FALSE
33931E_Pfluorescens55_00211	-0.34928	7.63596	0.762632	0.382528	0.863528	YL57-YL37	1	238306	238746	-	NA	hypothetical protein	33931E_Pfluorescens55_00211	FALSE
33931E_Pfluorescens55_01316	-0.353176	7.93513	0.826137	0.363415	0.860966	YL57-YL37	1	1456093	1457109	-	rlmF	Ribosomal RNA large subunit methyltransferase F	rlmF	FALSE
33931E_Pfluorescens55_01259	-0.353232	8.96079	1.25566	0.262502	0.805427	YL57-YL37	1	1395925	1397319	+	NA	hypothetical protein	33931E_Pfluorescens55_01259	FALSE
33931E_Pfluorescens55_03299	-0.354256	8.62705	1.06594	0.30189	0.819561	YL57-YL37	1	3625826	3627001	-	NA	hypothetical protein	33931E_Pfluorescens55_03299	FALSE
33931E_Pfluorescens55_04524	-0.352817	8.00585	0.836635	0.360384	0.860966	YL57-YL37	1	4938870	4939478	+	gstB_4	Glutathione S-transferase GST-6.0	gstB_4	FALSE
33931E_Pfluorescens55_00290	-0.350225	9.87583	2.28949	0.130285	0.68566	YL57-YL37	1	317117	318298	+	mmgC_1	Acyl-CoA dehydrogenase	mmgC_1	FALSE
33931E_Pfluorescens55_01876	-0.349158	8.98255	1.24017	0.265466	0.806845	YL57-YL37	1	2072277	2073395	+	wbjC	UDP-2-acetamido-2%2C6-beta-L-arabino-hexul-4-ose reductase	wbjC	FALSE
33931E_Pfluorescens55_01144	-0.34868	7.70411	0.76914	0.380505	0.863528	YL57-YL37	1	1276328	1277176	+	nit1	Deaminated glutathione amidase	nit1	FALSE
33931E_Pfluorescens55_04532	-0.348584	9.25391	1.43125	0.231589	0.784422	YL57-YL37	1	4944915	4946603	-	fadD_3	Long-chain-fatty-acid--CoA ligase	fadD_3	FALSE
33931E_Pfluorescens55_05024	-0.347598	8.90446	1.18226	0.276923	0.810728	YL57-YL37	1	5485700	5487163	-	amn	AMP nucleosidase	amn	FALSE
33931E_Pfluorescens55_04421	-0.344828	8.04766	0.811149	0.367803	0.860966	YL57-YL37	1	4830685	4832016	-	dctA2_2	C4-dicarboxylate transport protein 2	dctA2_2	FALSE
33931E_Pfluorescens55_04179	-0.344688	8.64453	1.01852	0.312896	0.833589	YL57-YL37	1	4564162	4565028	-	NA	hypothetical protein	33931E_Pfluorescens55_04179	FALSE
33931E_Pfluorescens55_00255	-0.343582	9.26544	1.40198	0.236421	0.78922	YL57-YL37	1	277584	278537	-	thrB	Homoserine kinase	thrB	FALSE
33931E_Pfluorescens55_05427	-0.346246	9.25696	1.41506	0.234247	0.784422	YL57-YL37	1	5899162	5900553	+	tcyP	L-cystine uptake protein TcyP	tcyP	FALSE
33931E_Pfluorescens55_04599	-0.342204	8.89042	1.13724	0.286263	0.812836	YL57-YL37	1	5016104	5016793	-	queC	7-cyano-7-deazaguanine synthase	queC	FALSE
33931E_Pfluorescens55_04098	-0.346355	8.41626	0.934909	0.333615	0.852883	YL57-YL37	1	4477388	4478317	-	fabH	3-oxoacyl-[acyl-carrier-protein] synthase 3	fabH	FALSE
33931E_Pfluorescens55_04236	-0.340993	8.47564	0.927987	0.335411	0.852883	YL57-YL37	1	4628384	4629532	-	mmgC_6	Acyl-CoA dehydrogenase	mmgC_6	FALSE
33931E_Pfluorescens55_04402	-0.343903	8.24904	0.866275	0.352012	0.855394	YL57-YL37	1	4811633	4812418	-	ycfH	Uncharacterized metal-dependent hydrolase YcfH	ycfH	FALSE
33931E_Pfluorescens55_05457	-0.342102	7.44218	0.707526	0.400287	0.869881	YL57-YL37	1	5931069	5931563	+	NA	hypothetical protein	33931E_Pfluorescens55_05457	FALSE
33931E_Pfluorescens55_00349	-0.339363	8.69517	1.01031	0.314853	0.836049	YL57-YL37	1	395863	397305	+	davD	Glutarate-semialdehyde dehydrogenase DavD	davD	FALSE
33931E_Pfluorescens55_01223	-0.33973	7.87963	0.756677	0.384392	0.863783	YL57-YL37	1	1352883	1354205	-	oprD_5	Porin D	oprD_5	FALSE
33931E_Pfluorescens55_01009	-0.340223	7.57661	0.714578	0.397949	0.869881	YL57-YL37	1	1133018	1133521	-	NA	hypothetical protein	33931E_Pfluorescens55_01009	FALSE
33931E_Pfluorescens55_01665	-0.341759	8.25131	0.85696	0.354614	0.857455	YL57-YL37	1	1846746	1847654	+	argP_2	HTH-type transcriptional regulator ArgP	argP_2	FALSE
33931E_Pfluorescens55_00783	-0.341186	7.46319	0.705178	0.40107	0.869881	YL57-YL37	1	902793	903242	+	NA	hypothetical protein	33931E_Pfluorescens55_00783	FALSE
33931E_Pfluorescens55_04580	-0.340584	9.0609	1.22666	0.268086	0.806845	YL57-YL37	1	4992712	4994055	+	sasA_18	Adaptive-response sensory-kinase SasA	sasA_18	FALSE
33931E_Pfluorescens55_01738	-0.339719	9.29321	1.39701	0.237254	0.789822	YL57-YL37	1	1923054	1924679	-	aruI_1	Probable 2-ketoarginine decarboxylase AruI	aruI_1	FALSE
33931E_Pfluorescens55_05317	-0.339036	8.90879	1.12636	0.28858	0.812836	YL57-YL37	1	5786917	5788359	+	NA	hypothetical protein	33931E_Pfluorescens55_05317	FALSE
33931E_Pfluorescens55_01978	-0.338867	8.87172	1.10252	0.29374	0.81445	YL57-YL37	1	2177085	2178662	-	NA	hypothetical protein	33931E_Pfluorescens55_01978	FALSE
33931E_Pfluorescens55_01171	-0.339779	9.11684	1.25814	0.262031	0.805427	YL57-YL37	1	1297623	1298945	+	hisD	Histidinol dehydrogenase	hisD	FALSE
33931E_Pfluorescens55_01445	-0.336221	7.8138	0.73198	0.392263	0.865475	YL57-YL37	1	1610240	1610734	+	NA	hypothetical protein	33931E_Pfluorescens55_01445	FALSE
33931E_Pfluorescens55_03970	-0.33898	8.56349	0.950736	0.329556	0.847958	YL57-YL37	1	4330816	4332342	-	NA	Polyphosphate:AMP phosphotransferase	33931E_Pfluorescens55_03970	FALSE
33931E_Pfluorescens55_01854	-0.338739	8.1235	0.804454	0.369787	0.860966	YL57-YL37	1	2047080	2047937	+	ddpC	Probable D%2CD-dipeptide transport system permease protein DdpC	ddpC	FALSE
33931E_Pfluorescens55_04929	-0.339261	9.06286	1.2186	0.269664	0.806845	YL57-YL37	1	5379863	5381536	+	recN	DNA repair protein RecN	recN	FALSE
33931E_Pfluorescens55_02185	-0.338764	8.70361	1.01092	0.314709	0.836049	YL57-YL37	1	2394311	2395261	+	fecR_5	Protein FecR	fecR_5	FALSE
33931E_Pfluorescens55_04658	-0.336277	9.30869	1.38353	0.23953	0.792015	YL57-YL37	1	5077683	5078684	+	gapA	Glyceraldehyde-3-phosphate dehydrogenase 1	gapA	FALSE
33931E_Pfluorescens55_01191	-0.334052	7.86651	0.729025	0.393221	0.8668	YL57-YL37	1	1314279	1314995	-	mneA	Putative manganese exporter	mneA	FALSE
33931E_Pfluorescens55_03782	-0.334181	7.68442	0.705247	0.401047	0.869881	YL57-YL37	1	4139807	4141321	+	NA	Amidase	33931E_Pfluorescens55_03782	FALSE
33931E_Pfluorescens55_01754	-0.33594	7.73558	0.719146	0.396445	0.869222	YL57-YL37	1	1938829	1939962	+	rnd	Ribonuclease D	rnd	FALSE
33931E_Pfluorescens55_05252	-0.33372	8.71297	0.985925	0.320765	0.841068	YL57-YL37	1	5713393	5714367	+	rdoA	Serine/threonine protein kinase RdoA	rdoA	FALSE
33931E_Pfluorescens55_04778	-0.333737	9.00898	1.14799	0.283998	0.812683	YL57-YL37	1	5212179	5214065	+	NA	hypothetical protein	33931E_Pfluorescens55_04778	FALSE
33931E_Pfluorescens55_01440	-0.333005	8.39	0.856612	0.354712	0.857455	YL57-YL37	1	1606641	1608107	+	NA	hypothetical protein	33931E_Pfluorescens55_01440	FALSE
33931E_Pfluorescens55_04951	-0.333494	9.10962	1.20733	0.271889	0.806845	YL57-YL37	1	5403160	5404593	+	arnT_4	Undecaprenyl phosphate-alpha-4-amino-4-deoxy-L-arabinose arabinosyl transferase	arnT_4	FALSE
33931E_Pfluorescens55_02856	-0.331845	7.40275	0.659427	0.416782	0.874457	YL57-YL37	1	3133259	3133906	-	nicS_1	HTH-type transcriptional repressor NicS	nicS_1	FALSE
33931E_Pfluorescens55_05487	-0.332626	8.68282	0.964753	0.326017	0.84264	YL57-YL37	1	5962464	5963612	-	argE_2	Acetylornithine deacetylase	argE_2	FALSE
33931E_Pfluorescens55_00067	-0.332597	10.3362	2.8032	0.0941088	0.610701	YL57-YL37	1	72694	77088	+	rhsB	Probable deoxyribonuclease RhsB	rhsB	FALSE
33931E_Pfluorescens55_02943	-0.332691	9.2815	1.32876	0.249054	0.79643	YL57-YL37	1	3231158	3232264	-	cdaR	Carbohydrate diacid regulator	cdaR	FALSE
33931E_Pfluorescens55_02033	-0.326238	6.9218	0.608965	0.435197	0.880991	YL57-YL37	1	2234106	2234522	-	NA	hypothetical protein	33931E_Pfluorescens55_02033	FALSE
33931E_Pfluorescens55_00906	-0.33578	8.03378	0.766511	0.38132	0.863528	YL57-YL37	1	1029071	1029493	-	NA	hypothetical protein	33931E_Pfluorescens55_00906	FALSE
33931E_Pfluorescens55_00192	-0.331716	9.28637	1.32618	0.249515	0.79643	YL57-YL37	1	218322	219695	-	trkA	Trk system potassium uptake protein TrkA	trkA	FALSE
33931E_Pfluorescens55_02939	-0.327187	7.37494	0.639336	0.423971	0.880781	YL57-YL37	1	3226770	3227645	+	NA	hypothetical protein	33931E_Pfluorescens55_02939	FALSE
33931E_Pfluorescens55_02857	-0.327909	8.11313	0.750485	0.386344	0.8642	YL57-YL37	1	3134067	3135791	+	ggt_2	Glutathione hydrolase proenzyme	ggt_2	FALSE
33931E_Pfluorescens55_02333	-0.331541	8.23962	0.803123	0.370184	0.860966	YL57-YL37	1	2518055	2518966	-	nhaR	Transcriptional activator protein NhaR	nhaR	FALSE
33931E_Pfluorescens55_00517	-0.329353	9.29442	1.31318	0.251847	0.79933	YL57-YL37	1	580636	582306	+	hutU	Urocanate hydratase	hutU	FALSE
33931E_Pfluorescens55_03686	-0.330778	6.93344	0.627028	0.428467	0.880991	YL57-YL37	1	4040159	4040836	+	NA	hypothetical protein	33931E_Pfluorescens55_03686	FALSE
33931E_Pfluorescens55_00692	-0.32727	9.32708	1.32822	0.249151	0.79643	YL57-YL37	1	793601	796087	+	NA	Uncharacterized protein Rv2567	33931E_Pfluorescens55_00692	FALSE
33931E_Pfluorescens55_04870	-0.24946	2.70526	0.282727	0.594932	0.917938	YL57-YL37	1	5312674	5312883	+	NA	hypothetical protein	33931E_Pfluorescens55_04870	FALSE
33931E_Pfluorescens55_04026	-0.324824	9.45093	1.43377	0.23118	0.784422	YL57-YL37	1	4391584	4393749	+	NA	hypothetical protein	33931E_Pfluorescens55_04026	FALSE
33931E_Pfluorescens55_04798	-0.322207	8.21537	0.751622	0.385985	0.8642	YL57-YL37	1	5238591	5239502	-	NA	Putative short-chain type dehydrogenase/reductase Rv0148	33931E_Pfluorescens55_04798	FALSE
33931E_Pfluorescens55_03964	-0.325798	9.20499	1.21425	0.270519	0.806845	YL57-YL37	1	4322939	4325932	-	NA	hypothetical protein	33931E_Pfluorescens55_03964	FALSE
33931E_Pfluorescens55_00569	-0.324349	8.38854	0.811569	0.367679	0.860966	YL57-YL37	1	638170	639552	+	pilQ	Type IV pilus biogenesis and competence protein PilQ	pilQ	FALSE
33931E_Pfluorescens55_03864	-0.322368	7.77322	0.667163	0.414062	0.874457	YL57-YL37	1	4219895	4220434	-	NA	hypothetical protein	33931E_Pfluorescens55_03864	FALSE
33931E_Pfluorescens55_05535	-0.325154	8.22216	0.76716	0.381119	0.863528	YL57-YL37	1	6012559	6013572	-	hemB_2	Delta-aminolevulinic acid dehydratase	hemB_2	FALSE
33931E_Pfluorescens55_02736	-0.32487	8.4742	0.842016	0.358844	0.860564	YL57-YL37	1	2991150	2992673	+	zwf_1	Glucose-6-phosphate 1-dehydrogenase	zwf_1	FALSE
33931E_Pfluorescens55_02014	-0.325423	9.35352	1.33801	0.247414	0.79643	YL57-YL37	1	2211182	2212840	+	actP	Cation/acetate symporter ActP	actP	FALSE
33931E_Pfluorescens55_00663	-0.321945	8.73391	0.927155	0.335627	0.852883	YL57-YL37	1	759327	759941	+	yicG	UPF0126 inner membrane protein YicG	yicG	FALSE
33931E_Pfluorescens55_04401	-0.322236	8.40772	0.807403	0.368912	0.860966	YL57-YL37	1	4810534	4811187	-	NA	hypothetical protein	33931E_Pfluorescens55_04401	FALSE
33931E_Pfluorescens55_03048	-0.323248	8.7086	0.923717	0.336525	0.852992	YL57-YL37	1	3336947	3339106	+	glgX	Glycogen operon protein GlgX homolog	glgX	FALSE
33931E_Pfluorescens55_05378	-0.319566	9.7596	1.74755	0.186216	0.744819	YL57-YL37	1	5853488	5855539	-	NA	hypothetical protein	33931E_Pfluorescens55_05378	FALSE
33931E_Pfluorescens55_02915	-0.32155	8.77998	0.946911	0.330531	0.848888	YL57-YL37	1	3200385	3201488	+	caiD_2	Carnitinyl-CoA dehydratase	caiD_2	FALSE
33931E_Pfluorescens55_00093	-0.318978	9.16542	1.13823	0.286052	0.812836	YL57-YL37	1	101645	103069	+	aspA	Aspartate ammonia-lyase	aspA	FALSE
33931E_Pfluorescens55_05016	-0.317482	8.43703	0.792563	0.373348	0.861504	YL57-YL37	1	5477410	5478162	-	hyi_2	Hydroxypyruvate isomerase	hyi_2	FALSE
33931E_Pfluorescens55_02905	-0.315204	8.19154	0.713572	0.398281	0.869881	YL57-YL37	1	3188809	3189576	-	NA	hypothetical protein	33931E_Pfluorescens55_02905	FALSE
33931E_Pfluorescens55_04985	-0.318167	8.3489	0.769904	0.380269	0.863528	YL57-YL37	1	5444136	5445431	+	adeQ	Adenine permease AdeQ	adeQ	FALSE
33931E_Pfluorescens55_05496	-0.314957	9.19025	1.12517	0.288835	0.812836	YL57-YL37	1	5970796	5971938	+	arnB	UDP-4-amino-4-deoxy-L-arabinose--oxoglutarate aminotransferase	arnB	FALSE
33931E_Pfluorescens55_04018	-0.312912	8.07259	0.674313	0.411572	0.873609	YL57-YL37	1	4384784	4385917	-	NA	hypothetical protein	33931E_Pfluorescens55_04018	FALSE
33931E_Pfluorescens55_05093	-0.310974	9.16743	1.08289	0.298078	0.815598	YL57-YL37	1	5555686	5556777	-	ribBA	Riboflavin biosynthesis protein RibBA	ribBA	FALSE
33931E_Pfluorescens55_02094	-0.311208	8.81366	0.901718	0.342345	0.852992	YL57-YL37	1	2295487	2297496	+	NA	hypothetical protein	33931E_Pfluorescens55_02094	FALSE
33931E_Pfluorescens55_00592	-0.309516	8.41252	0.745711	0.387859	0.864831	YL57-YL37	1	666366	668036	-	acs_1	Acetyl-coenzyme A synthetase	acs_1	FALSE
33931E_Pfluorescens55_03008	-0.308781	8.67251	0.828627	0.362692	0.860966	YL57-YL37	1	3289046	3291109	-	NA	hypothetical protein	33931E_Pfluorescens55_03008	FALSE
33931E_Pfluorescens55_04208	-0.309687	9.23061	1.11333	0.291386	0.812836	YL57-YL37	1	4599086	4600354	-	NA	hypothetical protein	33931E_Pfluorescens55_04208	FALSE
33931E_Pfluorescens55_04455	-0.308715	9.07967	1.01872	0.312849	0.833589	YL57-YL37	1	4863812	4865356	+	NA	hypothetical protein	33931E_Pfluorescens55_04455	FALSE
33931E_Pfluorescens55_04001	-0.308349	8.59107	0.795572	0.372443	0.861504	YL57-YL37	1	4364551	4365843	-	citN_2	Citrate transporter	citN_2	FALSE
33931E_Pfluorescens55_05078	-0.307165	8.51955	0.766317	0.381381	0.863528	YL57-YL37	1	5543244	5543876	+	ycaC_2	Probable hydrolase YcaC	ycaC_2	FALSE
33931E_Pfluorescens55_04440	-0.304194	7.39921	0.555603	0.456055	0.889105	YL57-YL37	1	4850839	4851588	+	ycgR	Flagellar brake protein YcgR	ycgR	FALSE
33931E_Pfluorescens55_02983	-0.308372	8.4167	0.742251	0.388962	0.864831	YL57-YL37	1	3268094	3269377	+	arsB_2	Arsenical pump membrane protein	arsB_2	FALSE
33931E_Pfluorescens55_01045	-0.306593	8.1345	0.661642	0.416001	0.874457	YL57-YL37	1	1170705	1171388	-	NA	hypothetical protein	33931E_Pfluorescens55_01045	FALSE
33931E_Pfluorescens55_05242	-0.304771	9.07191	0.98873	0.320078	0.841068	YL57-YL37	1	5702605	5704410	-	dmdC_4	3-methylmercaptopropionyl-CoA dehydrogenase	dmdC_4	FALSE
33931E_Pfluorescens55_01103	-0.307933	8.83073	0.891467	0.345104	0.852992	YL57-YL37	1	1229949	1231670	-	dppA_3	Periplasmic dipeptide transport protein	dppA_3	FALSE
33931E_Pfluorescens55_04118	-0.305083	7.79657	0.600088	0.438563	0.884051	YL57-YL37	1	4500302	4500889	+	NA	hypothetical protein	33931E_Pfluorescens55_04118	FALSE
33931E_Pfluorescens55_05247	-0.306267	9.20404	1.0727	0.300362	0.816324	YL57-YL37	1	5707262	5708443	-	bioF	8-amino-7-oxononanoate synthase	bioF	FALSE
33931E_Pfluorescens55_04245	-0.304099	8.19867	0.665961	0.414484	0.874457	YL57-YL37	1	4637119	4638165	-	NA	hypothetical protein	33931E_Pfluorescens55_04245	FALSE
33931E_Pfluorescens55_02369	-0.303485	7.50782	0.562858	0.453129	0.88831	YL57-YL37	1	2554966	2555853	-	NA	N-carbamoyl-D-amino acid hydrolase	33931E_Pfluorescens55_02369	FALSE
33931E_Pfluorescens55_04689	-0.303572	8.30099	0.688965	0.406537	0.870691	YL57-YL37	1	5114103	5115377	+	NA	hypothetical protein	33931E_Pfluorescens55_04689	FALSE
33931E_Pfluorescens55_04365	-0.305135	9.69071	1.51271	0.218756	0.778914	YL57-YL37	1	4777618	4778823	-	fadA_3	Putative acyltransferase Rv0859	fadA_3	FALSE
33931E_Pfluorescens55_00028	-0.34626	3.4686	0.631444	0.426846	0.880991	YL57-YL37	1	26787	27566	+	exoA	Exodeoxyribonuclease	exoA	FALSE
33931E_Pfluorescens55_01857	-0.301749	8.99455	0.932535	0.334229	0.852883	YL57-YL37	1	2049891	2051405	+	gsiB	Glutathione-binding protein GsiB	gsiB	FALSE
33931E_Pfluorescens55_01604	-0.305139	7.61086	0.580157	0.446269	0.887372	YL57-YL37	1	1779352	1780275	-	livH_2	High-affinity branched-chain amino acid transport system permease protein LivH	livH_2	FALSE
33931E_Pfluorescens55_02715	-0.301217	8.51854	0.736509	0.390803	0.865047	YL57-YL37	1	2966604	2967671	+	yciC_2	Putative metal chaperone YciC	yciC_2	FALSE
33931E_Pfluorescens55_01803	-0.301333	10.2473	2.16251	0.141446	0.696329	YL57-YL37	1	1991395	1994088	-	NA	hypothetical protein	33931E_Pfluorescens55_01803	FALSE
33931E_Pfluorescens55_03013	-0.302052	9.08039	0.975692	0.323289	0.84264	YL57-YL37	1	3295882	3297453	+	NA	Alpha-ketoglutaric semialdehyde dehydrogenase	33931E_Pfluorescens55_03013	FALSE
33931E_Pfluorescens55_00691	-0.300293	8.98602	0.91954	0.33762	0.852992	YL57-YL37	1	790153	793443	+	NA	hypothetical protein	33931E_Pfluorescens55_00691	FALSE
33931E_Pfluorescens55_00021	-0.295813	8.41849	0.683762	0.408315	0.871574	YL57-YL37	1	20804	21478	-	ysxA	UPF0758 protein YsxA	ysxA	FALSE
33931E_Pfluorescens55_02070	-0.300143	6.93275	0.516021	0.472561	0.891222	YL57-YL37	1	2273919	2274326	-	exbD_2	Biopolymer transport protein ExbD	exbD_2	FALSE
33931E_Pfluorescens55_01193	-0.297923	8.05794	0.608032	0.435549	0.880991	YL57-YL37	1	1316153	1317118	-	NA	Putative 2-hydroxyacid dehydrogenase HI_1556	33931E_Pfluorescens55_01193	FALSE
33931E_Pfluorescens55_04504	-0.297599	7.29329	0.524818	0.468811	0.891222	YL57-YL37	1	4920543	4921301	+	fabG_8	3-oxoacyl-[acyl-carrier-protein] reductase FabG	fabG_8	FALSE
33931E_Pfluorescens55_05377	-0.295807	11.2344	4.11731	0.0424737	0.478942	YL57-YL37	1	5847499	5853303	-	rcsC_25	Sensor histidine kinase RcsC	rcsC_25	FALSE
33931E_Pfluorescens55_03847	-0.295559	8.24842	0.640672	0.423487	0.880781	YL57-YL37	1	4197540	4198172	-	trpF	N-(5'-phosphoribosyl)anthranilate isomerase	trpF	FALSE
33931E_Pfluorescens55_00526	-0.295859	8.1676	0.622592	0.430105	0.880991	YL57-YL37	1	592729	593529	+	NA	hypothetical protein	33931E_Pfluorescens55_00526	FALSE
33931E_Pfluorescens55_04803	-0.290564	8.56416	0.698917	0.403168	0.870331	YL57-YL37	1	5242659	5243555	+	gltC_5	HTH-type transcriptional regulator GltC	gltC_5	FALSE
33931E_Pfluorescens55_01089	-0.29435	8.41792	0.675861	0.411036	0.873609	YL57-YL37	1	1214955	1216118	-	ldc	Lysine/ornithine decarboxylase	ldc	FALSE
33931E_Pfluorescens55_03042	-0.293761	8.23653	0.63029	0.427268	0.880991	YL57-YL37	1	3326938	3327891	+	hprA	Glycerate dehydrogenase	hprA	FALSE
33931E_Pfluorescens55_01692	-0.294181	8.85209	0.82296	0.364339	0.860966	YL57-YL37	1	1877711	1879225	-	NA	hypothetical protein	33931E_Pfluorescens55_01692	FALSE
33931E_Pfluorescens55_04890	-0.29334	8.71418	0.762768	0.382485	0.863528	YL57-YL37	1	5333236	5334123	+	gluQ	Glutamyl-Q tRNA(Asp) synthetase	gluQ	FALSE
33931E_Pfluorescens55_00737	-0.292995	7.99229	0.576108	0.44786	0.887372	YL57-YL37	1	838894	840159	-	amiC_3	Aliphatic amidase expression-regulating protein	amiC_3	FALSE
33931E_Pfluorescens55_00546	-0.289645	7.20345	0.492711	0.482737	0.896148	YL57-YL37	1	614193	614816	-	NA	hypothetical protein	33931E_Pfluorescens55_00546	FALSE
33931E_Pfluorescens55_02120	-0.28747	7.72062	0.525144	0.468673	0.891222	YL57-YL37	1	2322377	2323837	+	leuC_1	3-isopropylmalate dehydratase large subunit	leuC_1	FALSE
33931E_Pfluorescens55_00218	-0.289101	9.27904	1.00258	0.316712	0.83732	YL57-YL37	1	243038	244039	-	NA	hypothetical protein	33931E_Pfluorescens55_00218	FALSE
33931E_Pfluorescens55_04830	-0.288373	8.62958	0.707914	0.400158	0.869881	YL57-YL37	1	5264233	5265696	-	dan	D-aminoacylase	dan	FALSE
33931E_Pfluorescens55_00197	-0.288195	8.88637	0.804651	0.369729	0.860966	YL57-YL37	1	223528	224622	+	NA	hypothetical protein	33931E_Pfluorescens55_00197	FALSE
33931E_Pfluorescens55_01628	-0.288034	7.46523	0.503412	0.478022	0.893805	YL57-YL37	1	1806914	1808269	+	pcaB_1	3-carboxy-cis%2Ccis-muconate cycloisomerase	pcaB_1	FALSE
33931E_Pfluorescens55_05100	-0.287502	7.89234	0.542632	0.461362	0.891222	YL57-YL37	1	5561371	5561718	-	NA	hypothetical protein	33931E_Pfluorescens55_05100	FALSE
33931E_Pfluorescens55_03383	-0.289452	8.06115	0.574564	0.448469	0.887372	YL57-YL37	1	3718225	3719226	-	NA	hypothetical protein	33931E_Pfluorescens55_03383	FALSE
33931E_Pfluorescens55_01023	-0.288311	8.76258	0.754291	0.385143	0.863901	YL57-YL37	1	1143684	1144955	+	NA	IS4 family transposase ISPa45	33931E_Pfluorescens55_01023	FALSE
33931E_Pfluorescens55_02031	-0.287379	6.36224	0.463554	0.495984	0.90856	YL57-YL37	1	2232337	2233065	+	NA	hypothetical protein	33931E_Pfluorescens55_02031	FALSE
33931E_Pfluorescens55_00057	-0.286379	7.92848	0.543207	0.461124	0.891222	YL57-YL37	1	60276	61295	+	NA	hypothetical protein	33931E_Pfluorescens55_00057	FALSE
33931E_Pfluorescens55_03758	-0.284561	7.93108	0.536743	0.463803	0.891222	YL57-YL37	1	4114146	4115756	-	ywrD	Glutathione hydrolase-like YwrD proenzyme	ywrD	FALSE
33931E_Pfluorescens55_04310	-0.286058	8.18077	0.585818	0.44406	0.887372	YL57-YL37	1	4719707	4720102	-	NA	hypothetical protein	33931E_Pfluorescens55_04310	FALSE
33931E_Pfluorescens55_05322	-0.28237	8.0234	0.540125	0.462399	0.891222	YL57-YL37	1	5793795	5794991	+	NA	Uncharacterized protein HI_0933	33931E_Pfluorescens55_05322	FALSE
33931E_Pfluorescens55_04667	-0.281141	8.70748	0.698056	0.403458	0.870331	YL57-YL37	1	5089017	5090081	+	NA	hypothetical protein	33931E_Pfluorescens55_04667	FALSE
33931E_Pfluorescens55_04068	-0.282743	9.10042	0.863749	0.352715	0.855394	YL57-YL37	1	4448706	4450022	-	flhF	Flagellar biosynthesis protein FlhF	flhF	FALSE
33931E_Pfluorescens55_03576	-0.279751	8.44161	0.616876	0.43223	0.880991	YL57-YL37	1	3918305	3919333	+	NA	Uncharacterized HTH-type transcriptional regulator Rv1395	33931E_Pfluorescens55_03576	FALSE
33931E_Pfluorescens55_05050	-0.281871	8.59182	0.665179	0.414757	0.874457	YL57-YL37	1	5514557	5515573	-	mltB	Membrane-bound lytic murein transglycosylase B	mltB	FALSE
33931E_Pfluorescens55_03097	-0.281516	8.00196	0.53287	0.46542	0.891222	YL57-YL37	1	3392461	3393753	+	NA	hypothetical protein	33931E_Pfluorescens55_03097	FALSE
33931E_Pfluorescens55_02952	-0.279174	8.41838	0.608926	0.435211	0.880991	YL57-YL37	1	3241019	3242542	+	pdeG	Probable cyclic di-GMP phosphodiesterase PdeG	pdeG	FALSE
33931E_Pfluorescens55_05308	-0.279244	8.02334	0.528039	0.46745	0.891222	YL57-YL37	1	5773746	5774849	-	cdhR_9	HTH-type transcriptional regulator CdhR	cdhR_9	FALSE
33931E_Pfluorescens55_05285	-0.283867	7.74083	0.514652	0.473149	0.891222	YL57-YL37	1	5749310	5750560	-	soxB	Sarcosine oxidase subunit beta	soxB	FALSE
33931E_Pfluorescens55_01362	-0.280001	9.83286	1.42093	0.23328	0.784422	YL57-YL37	1	1508514	1514216	+	NA	hypothetical protein	33931E_Pfluorescens55_01362	FALSE
33931E_Pfluorescens55_04735	-0.275619	9.03101	0.792308	0.373425	0.861504	YL57-YL37	1	5167700	5168590	+	catM	HTH-type transcriptional regulator CatM	catM	FALSE
33931E_Pfluorescens55_01819	-0.27931	7.97	0.521228	0.470336	0.891222	YL57-YL37	1	2011236	2011844	-	phnX_1	Phosphonoacetaldehyde hydrolase	phnX_1	FALSE
33931E_Pfluorescens55_04101	-0.277148	8.69162	0.673692	0.411788	0.873609	YL57-YL37	1	4482290	4483555	-	NA	hypothetical protein	33931E_Pfluorescens55_04101	FALSE
33931E_Pfluorescens55_00118	-0.279153	9.26728	0.927333	0.335581	0.852883	YL57-YL37	1	134419	136182	-	kefB	Glutathione-regulated potassium-efflux system protein KefB	kefB	FALSE
33931E_Pfluorescens55_05103	-0.276899	9.22499	0.887488	0.346182	0.852992	YL57-YL37	1	5563302	5564567	+	NA	hypothetical protein	33931E_Pfluorescens55_05103	FALSE
33931E_Pfluorescens55_05020	-0.278065	8.32986	0.583978	0.444776	0.887372	YL57-YL37	1	5482662	5483708	-	NA	hypothetical protein	33931E_Pfluorescens55_05020	FALSE
33931E_Pfluorescens55_03931	-0.27866	8.35612	0.592325	0.44154	0.887372	YL57-YL37	1	4279176	4280393	-	nepI_4	Purine ribonucleoside efflux pump NepI	nepI_4	FALSE
33931E_Pfluorescens55_04221	-0.277044	9.21519	0.883624	0.347234	0.852992	YL57-YL37	1	4615057	4616499	+	ccoN1_3	Cbb3-type cytochrome c oxidase subunit CcoN1	ccoN1_3	FALSE
33931E_Pfluorescens55_04860	-0.276521	8.04164	0.521212	0.470343	0.891222	YL57-YL37	1	5294994	5295842	-	NA	hypothetical protein	33931E_Pfluorescens55_04860	FALSE
33931E_Pfluorescens55_00354	-0.274072	8.86936	0.721043	0.395823	0.869222	YL57-YL37	1	402655	404568	+	NA	hypothetical protein	33931E_Pfluorescens55_00354	FALSE
33931E_Pfluorescens55_03646	-0.27516	7.32847	0.449507	0.502585	0.909763	YL57-YL37	1	3997110	3997973	+	NA	Probable metallo-hydrolase BURPS1710b_2304	33931E_Pfluorescens55_03646	FALSE
33931E_Pfluorescens55_00964	-0.275096	8.72583	0.674425	0.411533	0.873609	YL57-YL37	1	1088019	1088957	+	czcD	Cadmium%2C cobalt and zinc/H(+)-K(+) antiporter	czcD	FALSE
33931E_Pfluorescens55_00302	-0.272371	9.74976	1.26105	0.26148	0.805345	YL57-YL37	1	334715	335608	+	tauD_1	Alpha-ketoglutarate-dependent taurine dioxygenase	tauD_1	FALSE
33931E_Pfluorescens55_00154	-0.272783	9.70874	1.22597	0.268219	0.806845	YL57-YL37	1	173504	175801	+	pbpC_1	Penicillin-binding protein 1C	pbpC_1	FALSE
33931E_Pfluorescens55_05109	-0.271097	8.14622	0.519349	0.471137	0.891222	YL57-YL37	1	5569952	5571214	+	clsB	Cardiolipin synthase B	clsB	FALSE
33931E_Pfluorescens55_04274	-0.280237	6.64199	0.443042	0.505674	0.909763	YL57-YL37	1	4674620	4674970	+	merT_2	Mercuric transport protein MerT	merT_2	FALSE
33931E_Pfluorescens55_03654	-0.269774	7.00954	0.419929	0.516988	0.913157	YL57-YL37	1	4005897	4006823	+	NA	hypothetical protein	33931E_Pfluorescens55_03654	FALSE
33931E_Pfluorescens55_04724	-0.273204	10.1101	1.61962	0.203176	0.764519	YL57-YL37	1	5152859	5155375	-	NA	hypothetical protein	33931E_Pfluorescens55_04724	FALSE
33931E_Pfluorescens55_01725	-0.27273	8.24464	0.545113	0.460339	0.891222	YL57-YL37	1	1909659	1910966	-	proP_4	Proline/betaine transporter	proP_4	FALSE
33931E_Pfluorescens55_02055	-0.269824	8.84713	0.690591	0.405984	0.870691	YL57-YL37	1	2257750	2259162	+	norG_2	HTH-type transcriptional regulator NorG	norG_2	FALSE
33931E_Pfluorescens55_01458	-0.269615	8.12159	0.509964	0.475172	0.891222	YL57-YL37	1	1620160	1620870	-	rluF	23S rRNA pseudouridine(2604) synthase	rluF	FALSE
33931E_Pfluorescens55_01565	-0.270343	8.1252	0.512692	0.473993	0.891222	YL57-YL37	1	1737519	1738247	-	hisQ_1	Histidine transport system permease protein HisQ	hisQ_1	FALSE
33931E_Pfluorescens55_03961	-0.27021	10.1135	1.58814	0.207622	0.770226	YL57-YL37	1	4310559	4315433	+	NA	hypothetical protein	33931E_Pfluorescens55_03961	FALSE
33931E_Pfluorescens55_01911	-0.266865	9.20444	0.815225	0.366602	0.860966	YL57-YL37	1	2113353	2114834	-	NA	hypothetical protein	33931E_Pfluorescens55_01911	FALSE
33931E_Pfluorescens55_00462	-0.265871	7.5228	0.432985	0.510544	0.913157	YL57-YL37	1	521032	523005	+	NA	hypothetical protein	33931E_Pfluorescens55_00462	FALSE
33931E_Pfluorescens55_02798	-0.266087	9.25642	0.836782	0.360341	0.860966	YL57-YL37	1	3069780	3071876	+	NA	Uncharacterized signaling protein PA1727	33931E_Pfluorescens55_02798	FALSE
33931E_Pfluorescens55_00959	-0.263004	8.98564	0.705859	0.400843	0.869881	YL57-YL37	1	1083694	1084830	+	NA	hypothetical protein	33931E_Pfluorescens55_00959	FALSE
33931E_Pfluorescens55_01133	-0.265507	8.68603	0.616497	0.432371	0.880991	YL57-YL37	1	1262389	1263435	-	yrbG	Inner membrane protein YrbG	yrbG	FALSE
33931E_Pfluorescens55_04052	-0.263005	7.20557	0.40692	0.523552	0.913157	YL57-YL37	1	4434255	4434704	+	NA	hypothetical protein	33931E_Pfluorescens55_04052	FALSE
33931E_Pfluorescens55_01403	-0.263435	8.17221	0.494988	0.481728	0.896148	YL57-YL37	1	1573012	1573827	-	glpF	Glycerol uptake facilitator protein	glpF	FALSE
33931E_Pfluorescens55_03492	-0.263955	7.85759	0.455005	0.499984	0.909763	YL57-YL37	1	3822920	3824398	+	NA	hypothetical protein	33931E_Pfluorescens55_03492	FALSE
33931E_Pfluorescens55_05597	-0.261639	7.43461	0.413299	0.520315	0.913157	YL57-YL37	1	6080684	6081112	+	NA	hypothetical protein	33931E_Pfluorescens55_05597	FALSE
33931E_Pfluorescens55_05346	-0.263741	9.66856	1.11183	0.29171	0.812836	YL57-YL37	1	5819119	5821050	-	NA	hypothetical protein	33931E_Pfluorescens55_05346	FALSE
33931E_Pfluorescens55_05558	-0.260474	10.3754	1.76921	0.183511	0.744819	YL57-YL37	1	6034964	6037804	+	NA	hypothetical protein	33931E_Pfluorescens55_05558	FALSE
33931E_Pfluorescens55_01624	-0.259711	8.2717	0.498906	0.479998	0.894912	YL57-YL37	1	1802978	1804180	+	pcaF	Beta-ketoadipyl-CoA thiolase	pcaF	FALSE
33931E_Pfluorescens55_00305	-0.261412	8.72442	0.608847	0.435241	0.880991	YL57-YL37	1	337513	338361	+	NA	hypothetical protein	33931E_Pfluorescens55_00305	FALSE
33931E_Pfluorescens55_01115	-0.259619	9.11866	0.735757	0.391045	0.865047	YL57-YL37	1	1245372	1246508	+	mmgC_2	Acyl-CoA dehydrogenase	mmgC_2	FALSE
33931E_Pfluorescens55_01877	-0.260375	8.50582	0.54797	0.459166	0.890805	YL57-YL37	1	2073464	2074594	+	wbpI	UDP-2%2C3-diacetamido-2%2C3-dideoxy-D-glucuronate 2-epimerase	wbpI	FALSE
33931E_Pfluorescens55_04354	-0.259289	8.90387	0.657805	0.417356	0.874457	YL57-YL37	1	4766787	4767671	+	NA	hypothetical protein	33931E_Pfluorescens55_04354	FALSE
33931E_Pfluorescens55_03446	-0.261052	8.9892	0.696147	0.404102	0.870331	YL57-YL37	1	3776966	3778222	-	icd_1	Isocitrate dehydrogenase [NADP]	icd_1	FALSE
33931E_Pfluorescens55_02295	-0.259561	7.86246	0.440664	0.506818	0.910471	YL57-YL37	1	2479513	2480592	-	NA	hypothetical protein	33931E_Pfluorescens55_02295	FALSE
33931E_Pfluorescens55_04431	-0.255906	8.7495	0.590548	0.442226	0.887372	YL57-YL37	1	4843851	4845161	-	flgE	Flagellar hook protein FlgE	flgE	FALSE
33931E_Pfluorescens55_04092	-0.257525	10.123	1.45225	0.228197	0.784422	YL57-YL37	1	4471240	4472715	-	norR_6	Anaerobic nitric oxide reductase transcription regulator NorR	norR_6	FALSE
33931E_Pfluorescens55_04877	-0.2573	7.38523	0.39591	0.529224	0.913157	YL57-YL37	1	5321123	5321452	-	yqcC	Uncharacterized protein YqcC	yqcC	FALSE
33931E_Pfluorescens55_04185	-0.259237	9.08044	0.719075	0.396469	0.869222	YL57-YL37	1	4568723	4570555	+	NA	Putative multidrug export ATP-binding/permease protein SA1683	33931E_Pfluorescens55_04185	FALSE
33931E_Pfluorescens55_00144	-0.257859	9.58099	0.998214	0.317768	0.837444	YL57-YL37	1	158595	160499	-	NA	hypothetical protein	33931E_Pfluorescens55_00144	FALSE
33931E_Pfluorescens55_00736	-0.254301	7.60781	0.402355	0.525891	0.913157	YL57-YL37	1	837225	838727	-	NA	hypothetical protein	33931E_Pfluorescens55_00736	FALSE
33931E_Pfluorescens55_00987	-0.257195	9.28755	0.798604	0.371533	0.860966	YL57-YL37	1	1114949	1115851	-	NA	hypothetical protein	33931E_Pfluorescens55_00987	FALSE
33931E_Pfluorescens55_01521	-0.255949	8.68276	0.571779	0.449571	0.887372	YL57-YL37	1	1688611	1690254	+	nhaK	Sodium%2C potassium%2C lithium and rubidium/H(+) antiporter	nhaK	FALSE
33931E_Pfluorescens55_00007	-0.256208	7.25555	0.387933	0.533403	0.913157	YL57-YL37	1	7245	7598	-	yabJ_1	2-iminobutanoate/2-iminopropanoate deaminase	yabJ_1	FALSE
33931E_Pfluorescens55_02847	-0.257333	8.40911	0.515489	0.47279	0.891222	YL57-YL37	1	3122108	3123418	-	nicT_3	Putative metabolite transport protein NicT	nicT_3	FALSE
33931E_Pfluorescens55_03843	-0.252325	7.93576	0.422552	0.515682	0.913157	YL57-YL37	1	4193610	4194167	-	NA	hypothetical protein	33931E_Pfluorescens55_03843	FALSE
33931E_Pfluorescens55_04137	-0.252334	9.27102	0.759534	0.383496	0.863528	YL57-YL37	1	4518308	4519216	-	cobD	Cobalamin biosynthesis protein CobD	cobD	FALSE
33931E_Pfluorescens55_02893	-0.252161	8.19506	0.457233	0.498936	0.909763	YL57-YL37	1	3174924	3176069	-	NA	hypothetical protein	33931E_Pfluorescens55_02893	FALSE
33931E_Pfluorescens55_00979	-0.254278	8.89881	0.631359	0.426877	0.880991	YL57-YL37	1	1103129	1104385	+	NA	hypothetical protein	33931E_Pfluorescens55_00979	FALSE
33931E_Pfluorescens55_04620	-0.249757	6.86622	0.355448	0.551059	0.913157	YL57-YL37	1	5033787	5034629	-	mscS	Small-conductance mechanosensitive channel	mscS	FALSE
33931E_Pfluorescens55_00138	-0.253132	8.11073	0.447809	0.503393	0.909763	YL57-YL37	1	152619	153407	-	NA	hypothetical protein	33931E_Pfluorescens55_00138	FALSE
33931E_Pfluorescens55_00427	-0.250783	8.75637	0.569561	0.450452	0.887372	YL57-YL37	1	477710	479086	-	dctD_1	C4-dicarboxylate transport transcriptional regulatory protein DctD	dctD_1	FALSE
33931E_Pfluorescens55_02452	-0.253313	7.45766	0.38901	0.532835	0.913157	YL57-YL37	1	2649413	2650561	-	mro	Aldose 1-epimerase	mro	FALSE
33931E_Pfluorescens55_04325	-0.250555	9.82048	1.12745	0.288346	0.812836	YL57-YL37	1	4733596	4735971	-	ppsA	Phosphoenolpyruvate synthase	ppsA	FALSE
33931E_Pfluorescens55_00873	-0.248914	7.71768	0.393295	0.530587	0.913157	YL57-YL37	1	1002138	1002926	+	NA	hypothetical protein	33931E_Pfluorescens55_00873	FALSE
33931E_Pfluorescens55_03621	-0.24711	7.60442	0.380169	0.537527	0.913157	YL57-YL37	1	3970201	3971679	-	sdcS	Sodium-dependent dicarboxylate transporter SdcS	sdcS	FALSE
33931E_Pfluorescens55_05238	-0.250102	8.71087	0.553707	0.456825	0.889105	YL57-YL37	1	5696167	5697066	+	cynR_6	HTH-type transcriptional regulator CynR	cynR_6	FALSE
33931E_Pfluorescens55_01232	-0.249886	9.07886	0.667377	0.413988	0.874457	YL57-YL37	1	1363540	1364442	-	cheV_1	Chemotaxis protein CheV	cheV_1	FALSE
33931E_Pfluorescens55_03753	-0.246247	7.0407	0.350548	0.553817	0.913157	YL57-YL37	1	4107773	4108564	-	fecE_2	Fe(3+) dicitrate transport ATP-binding protein FecE	fecE_2	FALSE
33931E_Pfluorescens55_04017	-0.244913	7.94933	0.399491	0.527367	0.913157	YL57-YL37	1	4383967	4384752	+	NA	hypothetical protein	33931E_Pfluorescens55_04017	FALSE
33931E_Pfluorescens55_03134	-0.243555	7.446	0.359238	0.548944	0.913157	YL57-YL37	1	3431512	3432315	+	NA	hypothetical protein	33931E_Pfluorescens55_03134	FALSE
33931E_Pfluorescens55_01456	-0.246608	8.52796	0.496236	0.481176	0.896148	YL57-YL37	1	1618934	1619629	-	trmO	tRNA (adenine(37)-N6)-methyltransferase	trmO	FALSE
33931E_Pfluorescens55_05269	-0.245175	8.31543	0.452186	0.501315	0.909763	YL57-YL37	1	5733621	5734331	+	occM_3	Octopine transport system permease protein OccM	occM_3	FALSE
33931E_Pfluorescens55_00499	-0.245672	10.1063	1.30751	0.252874	0.800165	YL57-YL37	1	558076	559512	-	glnG	DNA-binding transcriptional regulator NtrC	glnG	FALSE
33931E_Pfluorescens55_00053	-0.245036	8.27281	0.444366	0.505039	0.909763	YL57-YL37	1	55331	56620	-	NA	hypothetical protein	33931E_Pfluorescens55_00053	FALSE
33931E_Pfluorescens55_01801	-0.242685	8.34914	0.448653	0.502991	0.909763	YL57-YL37	1	1989491	1990198	+	NA	hypothetical protein	33931E_Pfluorescens55_01801	FALSE
33931E_Pfluorescens55_03771	-0.243286	7.64321	0.37043	0.542784	0.913157	YL57-YL37	1	4127589	4129034	+	NA	Lignostilbene-alpha%2Cbeta-dioxygenase isozyme I	33931E_Pfluorescens55_03771	FALSE
33931E_Pfluorescens55_04353	-0.241808	8.09561	0.406294	0.523871	0.913157	YL57-YL37	1	4765725	4766693	-	NA	hypothetical protein	33931E_Pfluorescens55_04353	FALSE
33931E_Pfluorescens55_04411	-0.240899	9.53266	0.840807	0.359189	0.860564	YL57-YL37	1	4819712	4820692	-	plsX	Phosphate acyltransferase	plsX	FALSE
33931E_Pfluorescens55_01443	-0.241369	7.65114	0.365647	0.545401	0.913157	YL57-YL37	1	1608705	1609712	+	NA	hypothetical protein	33931E_Pfluorescens55_01443	FALSE
33931E_Pfluorescens55_00151	-0.243514	7.12396	0.346075	0.556357	0.913157	YL57-YL37	1	166388	166870	-	lrp_2	Leucine-responsive regulatory protein	lrp_2	FALSE
33931E_Pfluorescens55_02674	-0.239736	9.3986	0.751339	0.386074	0.8642	YL57-YL37	1	2916475	2918970	-	rcsC_9	Sensor histidine kinase RcsC	rcsC_9	FALSE
33931E_Pfluorescens55_04396	-0.240614	8.50147	0.467043	0.494367	0.907586	YL57-YL37	1	4806410	4807411	-	NA	hypothetical protein	33931E_Pfluorescens55_04396	FALSE
33931E_Pfluorescens55_04229	-0.238944	10.0628	1.20142	0.273066	0.806845	YL57-YL37	1	4621417	4623867	+	copA_4	Probable copper-importing P-type ATPase A	copA_4	FALSE
33931E_Pfluorescens55_01632	-0.236908	8.34606	0.426605	0.513675	0.913157	YL57-YL37	1	1810632	1812134	-	NA	hypothetical protein	33931E_Pfluorescens55_01632	FALSE
33931E_Pfluorescens55_00885	-0.236349	8.13583	0.393742	0.530354	0.913157	YL57-YL37	1	1010242	1011168	-	dctD_2	C4-dicarboxylate transport transcriptional regulatory protein DctD	dctD_2	FALSE
33931E_Pfluorescens55_03695	-0.234168	8.48013	0.43921	0.50752	0.911058	YL57-YL37	1	4050216	4051871	+	arnT_3	Undecaprenyl phosphate-alpha-4-amino-4-deoxy-L-arabinose arabinosyl transferase	arnT_3	FALSE
33931E_Pfluorescens55_03641	-0.235962	8.28154	0.413265	0.520332	0.913157	YL57-YL37	1	3991419	3993359	-	rcsC_21	Sensor histidine kinase RcsC	rcsC_21	FALSE
33931E_Pfluorescens55_02812	-0.236573	8.98487	0.570482	0.450086	0.887372	YL57-YL37	1	3089422	3090636	-	ribZ_1	Riboflavin transporter RibZ	ribZ_1	FALSE
33931E_Pfluorescens55_05175	-0.234469	10.0728	1.16503	0.280451	0.812683	YL57-YL37	1	5629718	5631136	+	NA	hypothetical protein	33931E_Pfluorescens55_05175	FALSE
33931E_Pfluorescens55_04305	-0.232039	8.94285	0.538075	0.463249	0.891222	YL57-YL37	1	4710723	4712183	+	NA	hypothetical protein	33931E_Pfluorescens55_04305	FALSE
33931E_Pfluorescens55_00036	-0.234074	8.05329	0.375235	0.540179	0.913157	YL57-YL37	1	33480	34223	+	NA	hypothetical protein	33931E_Pfluorescens55_00036	FALSE
33931E_Pfluorescens55_01084	-0.231782	7.11104	0.312365	0.576246	0.917802	YL57-YL37	1	1206677	1208218	+	phoD_1	Alkaline phosphatase D	phoD_1	FALSE
33931E_Pfluorescens55_02085	-0.231668	8.78625	0.493503	0.482386	0.896148	YL57-YL37	1	2288206	2290080	+	lplT	Lysophospholipid transporter LplT	lplT	FALSE
33931E_Pfluorescens55_00857	-0.2329	9.79337	0.95338	0.328885	0.84735	YL57-YL37	1	984554	988852	+	NA	hypothetical protein	33931E_Pfluorescens55_00857	FALSE
33931E_Pfluorescens55_00795	-0.232549	9.24807	0.635704	0.42529	0.880781	YL57-YL37	1	912590	914272	-	hxuB	Heme/hemopexin transporter protein HuxB	hxuB	FALSE
33931E_Pfluorescens55_04970	-0.229878	8.42865	0.414445	0.519737	0.913157	YL57-YL37	1	5427907	5429274	-	radA	DNA repair protein RadA	radA	FALSE
33931E_Pfluorescens55_00249	-0.232843	9.5609	0.802496	0.37037	0.860966	YL57-YL37	1	271448	273589	+	katE	Catalase HPII	katE	FALSE
33931E_Pfluorescens55_03180	-0.231593	7.48772	0.326934	0.567483	0.917017	YL57-YL37	1	3492898	3493788	-	NA	hypothetical protein	33931E_Pfluorescens55_03180	FALSE
33931E_Pfluorescens55_02444	-0.228128	8.19221	0.374321	0.540673	0.913157	YL57-YL37	1	2639093	2640829	-	araC_1	L-arabonate dehydratase	araC_1	FALSE
33931E_Pfluorescens55_03765	-0.232044	7.42755	0.324548	0.5689	0.917017	YL57-YL37	1	4120972	4121685	-	cpxR_1	Transcriptional regulatory protein CpxR	cpxR_1	FALSE
33931E_Pfluorescens55_03962	-0.2294	10.0292	1.08377	0.297882	0.815598	YL57-YL37	1	4315430	4320028	+	NA	hypothetical protein	33931E_Pfluorescens55_03962	FALSE
33931E_Pfluorescens55_00129	-0.231801	9.03772	0.562573	0.453243	0.88831	YL57-YL37	1	144466	145137	+	znuC_1	High-affinity zinc uptake system ATP-binding protein ZnuC	znuC_1	FALSE
33931E_Pfluorescens55_01772	-0.230191	8.13031	0.372375	0.541727	0.913157	YL57-YL37	1	1955736	1956674	-	gltR_1	HTH-type transcriptional regulator GltR	gltR_1	FALSE
33931E_Pfluorescens55_03258	-0.22811	9.15768	0.580282	0.44622	0.887372	YL57-YL37	1	3576374	3578890	-	uvrA_1	UvrABC system protein A	uvrA_1	FALSE
33931E_Pfluorescens55_00772	-0.227858	8.32907	0.392427	0.531041	0.913157	YL57-YL37	1	885667	887010	-	dinF	DNA damage-inducible protein F	dinF	FALSE
33931E_Pfluorescens55_05583	-0.22412	9.35461	0.636048	0.425165	0.880781	YL57-YL37	1	6061929	6063311	+	NA	hypothetical protein	33931E_Pfluorescens55_05583	FALSE
33931E_Pfluorescens55_02748	-0.228301	10.2232	1.22178	0.269038	0.806845	YL57-YL37	1	3002074	3007191	-	NA	hypothetical protein	33931E_Pfluorescens55_02748	FALSE
33931E_Pfluorescens55_00458	-0.226442	8.93879	0.511494	0.47451	0.891222	YL57-YL37	1	517771	518694	+	NA	hypothetical protein	33931E_Pfluorescens55_00458	FALSE
33931E_Pfluorescens55_04892	-0.224681	11.222	2.35755	0.12471	0.682302	YL57-YL37	1	5334346	5337300	+	sasA_20	Adaptive-response sensory-kinase SasA	sasA_20	FALSE
33931E_Pfluorescens55_04304	-0.22554	10.7106	1.66575	0.196859	0.757176	YL57-YL37	1	4706846	4710172	+	rep_3	ATP-dependent DNA helicase Rep	rep_3	FALSE
33931E_Pfluorescens55_05255	-0.224641	10.0059	1.02374	0.31166	0.833038	YL57-YL37	1	5716358	5718535	+	glcB	Malate synthase G	glcB	FALSE
33931E_Pfluorescens55_04855	-0.22227	7.69332	0.31295	0.575889	0.917802	YL57-YL37	1	5289881	5290768	-	mmsB	3-hydroxyisobutyrate dehydrogenase	mmsB	FALSE
33931E_Pfluorescens55_00465	-0.221139	7.07822	0.283785	0.594243	0.917938	YL57-YL37	1	525947	526180	-	NA	hypothetical protein	33931E_Pfluorescens55_00465	FALSE
33931E_Pfluorescens55_02023	-0.223577	8.51443	0.405884	0.524081	0.913157	YL57-YL37	1	2224085	2225299	+	sucC	Succinate--CoA ligase [ADP-forming] subunit beta	sucC	FALSE
33931E_Pfluorescens55_00275	-0.223411	8.19914	0.359576	0.548756	0.913157	YL57-YL37	1	299973	301004	-	NA	hypothetical protein	33931E_Pfluorescens55_00275	FALSE
33931E_Pfluorescens55_01736	-0.223861	8.81499	0.467402	0.494201	0.907586	YL57-YL37	1	1920214	1921401	-	yycB_3	Uncharacterized transporter YycB	yycB_3	FALSE
33931E_Pfluorescens55_02277	-0.222465	10.5721	1.47771	0.224163	0.782796	YL57-YL37	1	2462134	2465697	+	NA	hypothetical protein	33931E_Pfluorescens55_02277	FALSE
33931E_Pfluorescens55_03687	-0.218045	7.52225	0.291767	0.589103	0.917802	YL57-YL37	1	4040833	4041933	+	NA	hypothetical protein	33931E_Pfluorescens55_03687	FALSE
33931E_Pfluorescens55_00288	-0.219789	9.3428	0.606589	0.436094	0.880991	YL57-YL37	1	314486	315607	-	pntAA	NAD(P) transhydrogenase subunit alpha part 1	pntAA	FALSE
33931E_Pfluorescens55_02708	-0.219074	9.89823	0.909672	0.340225	0.852992	YL57-YL37	1	2956101	2959811	-	metH	Methionine synthase	metH	FALSE
33931E_Pfluorescens55_03183	-0.223476	7.96721	0.333711	0.563495	0.913861	YL57-YL37	1	3498009	3499001	-	NA	47 kDa outer membrane protein	33931E_Pfluorescens55_03183	FALSE
33931E_Pfluorescens55_04174	-0.221483	9.50344	0.694954	0.404505	0.870331	YL57-YL37	1	4558589	4560295	-	copA_3	Copper resistance protein A	copA_3	FALSE
33931E_Pfluorescens55_01476	-0.218969	8.39346	0.371145	0.542395	0.913157	YL57-YL37	1	1641905	1643527	+	NA	hypothetical protein	33931E_Pfluorescens55_01476	FALSE
33931E_Pfluorescens55_01773	-0.216286	8.45797	0.3715	0.542202	0.913157	YL57-YL37	1	1956851	1957591	+	NA	UPF0271 protein PA4511	33931E_Pfluorescens55_01773	FALSE
33931E_Pfluorescens55_05449	-0.216018	9.26386	0.554283	0.456591	0.889105	YL57-YL37	1	5922352	5923866	-	ilvA_2	L-threonine dehydratase biosynthetic IlvA	ilvA_2	FALSE
33931E_Pfluorescens55_02885	-0.218304	8.11715	0.333568	0.563579	0.913861	YL57-YL37	1	3163895	3165310	-	oprM_3	Outer membrane protein OprM	oprM_3	FALSE
33931E_Pfluorescens55_05533	-0.218952	8.8068	0.445397	0.504545	0.909763	YL57-YL37	1	6008570	6009805	+	NA	hypothetical protein	33931E_Pfluorescens55_05533	FALSE
33931E_Pfluorescens55_00277	-0.217471	9.84667	0.867337	0.351717	0.855394	YL57-YL37	1	302517	304175	-	NA	hypothetical protein	33931E_Pfluorescens55_00277	FALSE
33931E_Pfluorescens55_00642	-0.21882	8.17554	0.342473	0.558419	0.913157	YL57-YL37	1	733800	735239	-	tolC_1	Outer membrane protein TolC	tolC_1	FALSE
33931E_Pfluorescens55_04220	-0.211037	8.63115	0.379776	0.537737	0.913157	YL57-YL37	1	4613759	4614706	+	ccoP1	Cbb3-type cytochrome c oxidase subunit CcoP1	ccoP1	FALSE
33931E_Pfluorescens55_00983	-0.213132	7.62198	0.283731	0.594278	0.917938	YL57-YL37	1	1109807	1110103	-	NA	hypothetical protein	33931E_Pfluorescens55_00983	FALSE
33931E_Pfluorescens55_04746	-0.213282	8.36565	0.348713	0.554856	0.913157	YL57-YL37	1	5180881	5181864	-	rodZ	Cytoskeleton protein RodZ	rodZ	FALSE
33931E_Pfluorescens55_05263	-0.214204	9.93743	0.891138	0.345192	0.852992	YL57-YL37	1	5727142	5729571	+	fhuA_9	Ferrichrome outer membrane transporter/phage receptor	fhuA_9	FALSE
33931E_Pfluorescens55_01265	-0.214334	8.29482	0.343013	0.558109	0.913157	YL57-YL37	1	1404820	1406283	-	rhlB_2	ATP-dependent RNA helicase RhlB	rhlB_2	FALSE
33931E_Pfluorescens55_01506	-0.212363	9.69381	0.73479	0.391356	0.865047	YL57-YL37	1	1671170	1674235	+	acrF	Multidrug export protein AcrF	acrF	FALSE
33931E_Pfluorescens55_05461	-0.210685	8.12803	0.311888	0.576537	0.917802	YL57-YL37	1	5933710	5934636	-	NA	Monoacylglycerol lipase	33931E_Pfluorescens55_05461	FALSE
33931E_Pfluorescens55_00489	-0.212243	7.41441	0.271231	0.602519	0.921566	YL57-YL37	1	549121	549927	+	NA	hypothetical protein	33931E_Pfluorescens55_00489	FALSE
33931E_Pfluorescens55_04314	-0.211278	8.59269	0.374414	0.540622	0.913157	YL57-YL37	1	4723441	4724016	+	pdtaR	Probable transcriptional regulatory protein pdtaR	pdtaR	FALSE
33931E_Pfluorescens55_03146	-0.208326	7.36205	0.258906	0.610884	0.923387	YL57-YL37	1	3448142	3448735	+	NA	hypothetical protein	33931E_Pfluorescens55_03146	FALSE
33931E_Pfluorescens55_04214	-0.211747	8.3343	0.339667	0.560035	0.913861	YL57-YL37	1	4608228	4609019	+	NA	hypothetical protein	33931E_Pfluorescens55_04214	FALSE
33931E_Pfluorescens55_04170	-0.211555	8.41299	0.348951	0.554721	0.913157	YL57-YL37	1	4555612	4556478	+	NA	hypothetical protein	33931E_Pfluorescens55_04170	FALSE
33931E_Pfluorescens55_03523	-0.210283	8.32754	0.333941	0.563361	0.913861	YL57-YL37	1	3854851	3856050	-	emrA_2	Multidrug export protein EmrA	emrA_2	FALSE
33931E_Pfluorescens55_04792	-0.207564	9.43508	0.578874	0.446773	0.887372	YL57-YL37	1	5228745	5230268	+	norR2	Nitric oxide reductase transcription regulator NorR2	norR2	FALSE
33931E_Pfluorescens55_02584	-0.208269	7.4988	0.264451	0.607091	0.922251	YL57-YL37	1	2823571	2826006	-	fpvA_2	Ferripyoverdine receptor	fpvA_2	FALSE
33931E_Pfluorescens55_01002	-0.205971	9.0525	0.447746	0.503423	0.909763	YL57-YL37	1	1128553	1130010	-	NA	hypothetical protein	33931E_Pfluorescens55_01002	FALSE
33931E_Pfluorescens55_05025	-0.208298	9.72765	0.725593	0.394336	0.86847	YL57-YL37	1	5487293	5488945	-	aidB	Putative acyl-CoA dehydrogenase AidB	aidB	FALSE
33931E_Pfluorescens55_03990	-0.20789	8.01749	0.292546	0.588606	0.917802	YL57-YL37	1	4355719	4356810	-	aroC	Chorismate synthase	aroC	FALSE
33931E_Pfluorescens55_04151	-0.212208	6.91803	0.258149	0.611406	0.923387	YL57-YL37	1	4530871	4531704	-	mazG	Nucleoside triphosphate pyrophosphohydrolase	mazG	FALSE
33931E_Pfluorescens55_00529	-0.204994	8.18474	0.301471	0.582975	0.917802	YL57-YL37	1	595781	596752	+	pip_1	Proline iminopeptidase	pip_1	FALSE
33931E_Pfluorescens55_05379	-0.204614	8.74032	0.375898	0.539821	0.913157	YL57-YL37	1	5855536	5856060	-	NA	hypothetical protein	33931E_Pfluorescens55_05379	FALSE
33931E_Pfluorescens55_00202	-0.207415	9.23232	0.500221	0.47942	0.894912	YL57-YL37	1	228289	229881	-	dauA_1	C4-dicarboxylic acid transporter DauA	dauA_1	FALSE
33931E_Pfluorescens55_05528	-0.208898	7.52176	0.26759	0.604965	0.921566	YL57-YL37	1	6001798	6002337	-	NA	hypothetical protein	33931E_Pfluorescens55_05528	FALSE
33931E_Pfluorescens55_00602	-0.206688	10.0309	0.880639	0.34805	0.852992	YL57-YL37	1	674529	677867	-	mscK	Mechanosensitive channel MscK	mscK	FALSE
33931E_Pfluorescens55_00993	-0.203141	9.75119	0.702407	0.401997	0.870331	YL57-YL37	1	1118341	1119819	-	addA	ATP-dependent helicase/nuclease subunit A	addA	FALSE
33931E_Pfluorescens55_00936	-0.200141	6.99714	0.230594	0.631094	0.927883	YL57-YL37	1	1060323	1061348	-	bamD_1	Outer membrane protein assembly factor BamD	bamD_1	FALSE
33931E_Pfluorescens55_03756	-0.206185	7.19254	0.250334	0.616851	0.927761	YL57-YL37	1	4110526	4111446	-	fecB	Fe(3+) dicitrate-binding periplasmic protein	fecB	FALSE
33931E_Pfluorescens55_03688	-0.203491	8.50742	0.335396	0.562513	0.913861	YL57-YL37	1	4041982	4043424	-	NA	hypothetical protein	33931E_Pfluorescens55_03688	FALSE
33931E_Pfluorescens55_01352	-0.205147	8.88772	0.408394	0.522801	0.913157	YL57-YL37	1	1499270	1501873	+	papC	Outer membrane usher protein PapC	papC	FALSE
33931E_Pfluorescens55_01077	-0.204511	8.81401	0.390145	0.532238	0.913157	YL57-YL37	1	1196529	1198559	+	NA	hypothetical protein	33931E_Pfluorescens55_01077	FALSE
33931E_Pfluorescens55_01757	-0.204082	10.1448	0.925909	0.335952	0.852883	YL57-YL37	1	1941457	1944966	+	NA	hypothetical protein	33931E_Pfluorescens55_01757	FALSE
33931E_Pfluorescens55_00233	-0.202362	8.23283	0.298928	0.584568	0.917802	YL57-YL37	1	256576	257307	+	cynT_1	Carbonic anhydrase 1	cynT_1	FALSE
33931E_Pfluorescens55_05526	-0.201544	8.43004	0.318637	0.572441	0.917017	YL57-YL37	1	6000452	6001102	+	yecS_5	L-cystine transport system permease protein YecS	yecS_5	FALSE
33931E_Pfluorescens55_04791	-0.202668	8.29368	0.306297	0.579974	0.917802	YL57-YL37	1	5227416	5228597	-	hmp	Flavohemoprotein	hmp	FALSE
33931E_Pfluorescens55_01033	-0.202528	8.94518	0.410552	0.521705	0.913157	YL57-YL37	1	1156713	1157870	-	NA	hypothetical protein	33931E_Pfluorescens55_01033	FALSE
33931E_Pfluorescens55_00326	-0.199039	8.9287	0.393454	0.530504	0.913157	YL57-YL37	1	360138	361580	+	oprM_1	Outer membrane protein OprM	oprM_1	FALSE
33931E_Pfluorescens55_05315	-0.202183	8.19175	0.293985	0.587691	0.917802	YL57-YL37	1	5783400	5784872	+	betB_2	NAD/NADP-dependent betaine aldehyde dehydrogenase	betB_2	FALSE
33931E_Pfluorescens55_02680	-0.204232	7.84147	0.271936	0.602048	0.921566	YL57-YL37	1	2926642	2927664	-	yejE_1	Inner membrane ABC transporter permease protein YejE	yejE_1	FALSE
33931E_Pfluorescens55_03059	-0.200384	8.5191	0.326532	0.567721	0.917017	YL57-YL37	1	3347966	3350119	+	pupB	Ferric-pseudobactin BN7/BN8 receptor	pupB	FALSE
33931E_Pfluorescens55_04816	-0.199012	8.42056	0.309834	0.577795	0.917802	YL57-YL37	1	5251617	5252819	+	mgtA_2	GDP-mannose-dependent alpha-mannosyltransferase	mgtA_2	FALSE
33931E_Pfluorescens55_02096	-0.201049	8.61281	0.341931	0.55873	0.913157	YL57-YL37	1	2298753	2299919	-	NA	hypothetical protein	33931E_Pfluorescens55_02096	FALSE
33931E_Pfluorescens55_01887	-0.200701	8.39213	0.311596	0.576715	0.917802	YL57-YL37	1	2085121	2086836	-	ilvG	Acetolactate synthase isozyme 2 large subunit	ilvG	FALSE
33931E_Pfluorescens55_00443	-0.198106	9.3976	0.51268	0.473998	0.891222	YL57-YL37	1	497864	498796	+	wbgU	UDP-N-acetylglucosamine 4-epimerase	wbgU	FALSE
33931E_Pfluorescens55_05517	-0.19867	8.34273	0.299739	0.584059	0.917802	YL57-YL37	1	5991914	5992462	-	chaC	Glutathione-specific gamma-glutamylcyclotransferase	chaC	FALSE
33931E_Pfluorescens55_00572	-0.199215	8.43582	0.312174	0.576362	0.917802	YL57-YL37	1	641312	642883	+	damX	Cell division protein DamX	damX	FALSE
33931E_Pfluorescens55_00115	-0.196526	9.92703	0.745624	0.387887	0.864831	YL57-YL37	1	130590	132773	+	uvrD	DNA helicase II	uvrD	FALSE
33931E_Pfluorescens55_05121	-0.196459	8.85378	0.367721	0.544263	0.913157	YL57-YL37	1	5582531	5583925	-	yajR	Inner membrane transport protein YajR	yajR	FALSE
33931E_Pfluorescens55_02398	-0.196119	8.56172	0.31841	0.572578	0.917017	YL57-YL37	1	2584574	2586079	-	NA	IS66 family transposase ISCARN48	33931E_Pfluorescens55_02398	FALSE
33931E_Pfluorescens55_03215	-0.197687	7.55557	0.240911	0.62356	0.927883	YL57-YL37	1	3535310	3536125	+	rsbQ	Sigma factor SigB regulation protein RsbQ	rsbQ	FALSE
33931E_Pfluorescens55_05349	-0.199202	7.03598	0.229368	0.632004	0.927883	YL57-YL37	1	5823458	5824303	+	metF	5%2C10-methylenetetrahydrofolate reductase	metF	FALSE
33931E_Pfluorescens55_00001	-0.196465	9.81266	0.689329	0.406413	0.870691	YL57-YL37	1	1	2010	+	rep_1	ATP-dependent DNA helicase Rep	rep_1	FALSE
33931E_Pfluorescens55_04340	-0.194413	8.67456	0.329066	0.566223	0.916149	YL57-YL37	1	4753460	4754992	+	NA	hypothetical protein	33931E_Pfluorescens55_04340	FALSE
33931E_Pfluorescens55_01287	-0.195015	8.76993	0.347015	0.555822	0.913157	YL57-YL37	1	1426259	1428691	+	fhuA_5	Ferrichrome outer membrane transporter/phage receptor	fhuA_5	FALSE
33931E_Pfluorescens55_02207	-0.195985	9.42423	0.512369	0.474132	0.891222	YL57-YL37	1	2417272	2419320	-	NA	hypothetical protein	33931E_Pfluorescens55_02207	FALSE
33931E_Pfluorescens55_00110	-0.194751	9.29476	0.460298	0.497501	0.90882	YL57-YL37	1	123566	124981	-	cfiB	2-oxoglutarate carboxylase small subunit	cfiB	FALSE
33931E_Pfluorescens55_01826	-0.194781	8.26363	0.280109	0.596642	0.91823	YL57-YL37	1	2017362	2018300	-	dusA	tRNA-dihydrouridine(20/20a) synthase	dusA	FALSE
33931E_Pfluorescens55_02792	-0.191382	8.56829	0.304023	0.581384	0.917802	YL57-YL37	1	3058272	3059567	-	NA	hypothetical protein	33931E_Pfluorescens55_02792	FALSE
33931E_Pfluorescens55_04015	-0.194326	8.68378	0.329973	0.565688	0.915894	YL57-YL37	1	4382184	4383530	+	uacT_2	Uric acid transporter UacT	uacT_2	FALSE
33931E_Pfluorescens55_01106	-0.194558	8.4311	0.297423	0.585515	0.917802	YL57-YL37	1	1235555	1236268	-	NA	hypothetical protein	33931E_Pfluorescens55_01106	FALSE
33931E_Pfluorescens55_02810	-0.192319	9.86757	0.688121	0.406825	0.870691	YL57-YL37	1	3086162	3088339	-	rcsC_10	Sensor histidine kinase RcsC	rcsC_10	FALSE
33931E_Pfluorescens55_04363	-0.192734	7.83942	0.24186	0.622877	0.927883	YL57-YL37	1	4774645	4775370	-	NA	hypothetical protein	33931E_Pfluorescens55_04363	FALSE
33931E_Pfluorescens55_01460	-0.18779	9.37899	0.45483	0.500066	0.909763	YL57-YL37	1	1621564	1622904	-	rimO	Ribosomal protein S12 methylthiotransferase RimO	rimO	FALSE
33931E_Pfluorescens55_01467	-0.190405	9.09771	0.391531	0.53151	0.913157	YL57-YL37	1	1630657	1632519	-	NA	hypothetical protein	33931E_Pfluorescens55_01467	FALSE
33931E_Pfluorescens55_00473	-0.19025	8.9074	0.355082	0.551265	0.913157	YL57-YL37	1	533608	534999	+	gabP_1	GABA permease	gabP_1	FALSE
33931E_Pfluorescens55_05511	-0.189866	8.85028	0.342906	0.55817	0.913157	YL57-YL37	1	5983887	5984870	+	ybhG	UPF0194 membrane protein YbhG	ybhG	FALSE
33931E_Pfluorescens55_05355	-0.186691	8.86393	0.333994	0.56333	0.913861	YL57-YL37	1	5830091	5831497	+	bioA	Adenosylmethionine-8-amino-7-oxononanoate aminotransferase	bioA	FALSE
33931E_Pfluorescens55_00279	-0.186911	9.16177	0.390766	0.531912	0.913157	YL57-YL37	1	305223	306530	-	citN_1	Citrate transporter	citN_1	FALSE
33931E_Pfluorescens55_01504	-0.188378	6.90646	0.202983	0.652334	0.927883	YL57-YL37	1	1669334	1669969	-	NA	hypothetical protein	33931E_Pfluorescens55_01504	FALSE
33931E_Pfluorescens55_01885	-0.187586	8.14352	0.248756	0.617964	0.927761	YL57-YL37	1	2082882	2084192	-	NA	hypothetical protein	33931E_Pfluorescens55_01885	FALSE
33931E_Pfluorescens55_00281	-0.192236	7.42315	0.223061	0.636728	0.927883	YL57-YL37	1	308865	309185	-	NA	hypothetical protein	33931E_Pfluorescens55_00281	FALSE
33931E_Pfluorescens55_04880	-0.186224	8.62148	0.294675	0.587253	0.917802	YL57-YL37	1	5324646	5326202	+	NA	Uncharacterized protein MT2060	33931E_Pfluorescens55_04880	FALSE
33931E_Pfluorescens55_00834	-0.188193	7.20198	0.20815	0.648231	0.927883	YL57-YL37	1	957177	957821	+	can	Carbonic anhydrase 2	can	FALSE
33931E_Pfluorescens55_04203	-0.18672	8.93431	0.347	0.55583	0.913157	YL57-YL37	1	4593350	4594525	+	NA	hypothetical protein	33931E_Pfluorescens55_04203	FALSE
33931E_Pfluorescens55_02310	-0.186761	8.13235	0.245671	0.620151	0.927883	YL57-YL37	1	2494376	2495938	-	sasA_9	Adaptive-response sensory-kinase SasA	sasA_9	FALSE
33931E_Pfluorescens55_02782	-0.189869	6.9709	0.207734	0.64856	0.927883	YL57-YL37	1	3041517	3041876	-	NA	hypothetical protein	33931E_Pfluorescens55_02782	FALSE
33931E_Pfluorescens55_02658	-0.18604	9.21409	0.398591	0.527833	0.913157	YL57-YL37	1	2903508	2904995	-	rbsA_2	Ribose import ATP-binding protein RbsA	rbsA_2	FALSE
33931E_Pfluorescens55_01039	-0.184479	9.88396	0.63936	0.423962	0.880781	YL57-YL37	1	1163979	1165859	-	NA	hypothetical protein	33931E_Pfluorescens55_01039	FALSE
33931E_Pfluorescens55_01248	-0.18465	8.00476	0.229547	0.631871	0.927883	YL57-YL37	1	1379674	1381206	-	NA	hypothetical protein	33931E_Pfluorescens55_01248	FALSE
33931E_Pfluorescens55_05523	-0.186724	9.10561	0.378151	0.538609	0.913157	YL57-YL37	1	5998033	5998728	-	lutR_7	HTH-type transcriptional regulator LutR	lutR_7	FALSE
33931E_Pfluorescens55_02356	-0.185759	8.61849	0.292371	0.588718	0.917802	YL57-YL37	1	2540511	2542157	-	alkJ	Alcohol dehydrogenase [acceptor]	alkJ	FALSE
33931E_Pfluorescens55_01274	-0.1807	8.26925	0.241401	0.623207	0.927883	YL57-YL37	1	1414338	1415462	-	NA	hypothetical protein	33931E_Pfluorescens55_01274	FALSE
33931E_Pfluorescens55_00828	-0.182198	9.69158	0.54041	0.462281	0.891222	YL57-YL37	1	950322	953162	-	NA	hypothetical protein	33931E_Pfluorescens55_00828	FALSE
33931E_Pfluorescens55_00436	-0.181839	9.97048	0.656123	0.417952	0.874457	YL57-YL37	1	489062	491149	-	fiu	Catecholate siderophore receptor Fiu	fiu	FALSE
33931E_Pfluorescens55_05540	-0.182736	9.32902	0.415188	0.519363	0.913157	YL57-YL37	1	6016913	6018808	-	NA	hypothetical protein	33931E_Pfluorescens55_05540	FALSE
33931E_Pfluorescens55_00812	-0.18353	9.02898	0.351219	0.553438	0.913157	YL57-YL37	1	929499	930452	-	NA	Adenine deaminase	33931E_Pfluorescens55_00812	FALSE
33931E_Pfluorescens55_02049	-0.179382	9.09772	0.347703	0.55543	0.913157	YL57-YL37	1	2251521	2252582	+	ydiK_1	Putative transport protein YdiK	ydiK_1	FALSE
33931E_Pfluorescens55_00319	-0.17956	9.24195	0.377458	0.538981	0.913157	YL57-YL37	1	353997	354917	+	NA	hypothetical protein	33931E_Pfluorescens55_00319	FALSE
33931E_Pfluorescens55_01264	-0.183255	9.77974	0.584554	0.444551	0.887372	YL57-YL37	1	1399935	1404704	+	NA	hypothetical protein	33931E_Pfluorescens55_01264	FALSE
33931E_Pfluorescens55_00671	-0.176819	7.84727	0.203858	0.651634	0.927883	YL57-YL37	1	767077	768378	+	hflX	GTPase HflX	hflX	FALSE
33931E_Pfluorescens55_04837	-0.180722	7.65894	0.205501	0.650327	0.927883	YL57-YL37	1	5272239	5272829	-	mdaB	Modulator of drug activity B	mdaB	FALSE
33931E_Pfluorescens55_01964	-0.179917	8.68031	0.282351	0.595177	0.917938	YL57-YL37	1	2166517	2167680	-	ykuI	Uncharacterized EAL-domain containing protein YkuI	ykuI	FALSE
33931E_Pfluorescens55_04857	-0.17741	8.76927	0.28682	0.592278	0.917938	YL57-YL37	1	5292433	5293380	+	hdfR_4	HTH-type transcriptional regulator HdfR	hdfR_4	FALSE
33931E_Pfluorescens55_02606	-0.182575	6.56841	0.187905	0.664676	0.927883	YL57-YL37	1	2853623	2854420	+	fabG_3	3-oxoacyl-[acyl-carrier-protein] reductase FabG	fabG_3	FALSE
33931E_Pfluorescens55_05253	-0.175872	8.94654	0.309731	0.577858	0.917802	YL57-YL37	1	5714470	5715354	+	rarD_2	Protein RarD	rarD_2	FALSE
33931E_Pfluorescens55_00449	-0.17859	9.71952	0.529816	0.466702	0.891222	YL57-YL37	1	508130	509644	+	mshA_1	D-inositol-3-phosphate glycosyltransferase	mshA_1	FALSE
33931E_Pfluorescens55_02851	-0.178451	7.74281	0.203667	0.651787	0.927883	YL57-YL37	1	3125948	3127081	-	nicC	6-hydroxynicotinate 3-monooxygenase	nicC	FALSE
33931E_Pfluorescens55_01088	-0.177109	8.55583	0.258798	0.610959	0.923387	YL57-YL37	1	1214153	1214905	+	esiB	Secretory immunoglobulin A-binding protein EsiB	esiB	FALSE
33931E_Pfluorescens55_05064	-0.173442	7.80307	0.194555	0.659162	0.927883	YL57-YL37	1	5528066	5528707	+	NA	hypothetical protein	33931E_Pfluorescens55_05064	FALSE
33931E_Pfluorescens55_00563	-0.176098	7.6815	0.195913	0.65805	0.927883	YL57-YL37	1	630880	631674	+	NA	hypothetical protein	33931E_Pfluorescens55_00563	FALSE
33931E_Pfluorescens55_05014	-0.176309	8.12101	0.217723	0.640791	0.927883	YL57-YL37	1	5475595	5476263	+	NA	hypothetical protein	33931E_Pfluorescens55_05014	FALSE
33931E_Pfluorescens55_00173	-0.174254	9.08192	0.325552	0.568303	0.917017	YL57-YL37	1	193161	193886	+	fecR_1	Protein FecR	fecR_1	FALSE
33931E_Pfluorescens55_02765	-0.173083	7.38085	0.179281	0.672001	0.927883	YL57-YL37	1	3025820	3026521	+	phoP_1	Alkaline phosphatase synthesis transcriptional regulatory protein PhoP	phoP_1	FALSE
33931E_Pfluorescens55_05593	-0.175304	9.46526	0.422806	0.515556	0.913157	YL57-YL37	1	6076188	6077201	+	fbpA_2	Fe(3+)-binding periplasmic protein	fbpA_2	FALSE
33931E_Pfluorescens55_05351	-0.175747	8.03487	0.210385	0.646476	0.927883	YL57-YL37	1	5825537	5826328	+	NA	hypothetical protein	33931E_Pfluorescens55_05351	FALSE
33931E_Pfluorescens55_01516	-0.173669	7.30714	0.179238	0.672038	0.927883	YL57-YL37	1	1684404	1685174	+	tcdA	tRNA threonylcarbamoyladenosine dehydratase	tcdA	FALSE
33931E_Pfluorescens55_01200	-0.172278	7.85626	0.193869	0.659726	0.927883	YL57-YL37	1	1327242	1328015	+	yiaD	Probable lipoprotein YiaD	yiaD	FALSE
33931E_Pfluorescens55_04307	-0.170727	10.7389	0.973659	0.323794	0.84264	YL57-YL37	1	4714908	4717172	-	rlmL	Ribosomal RNA large subunit methyltransferase K/L	rlmL	FALSE
33931E_Pfluorescens55_00460	-0.17151	8.73449	0.263681	0.607614	0.922251	YL57-YL37	1	519230	519934	+	NA	hypothetical protein	33931E_Pfluorescens55_00460	FALSE
33931E_Pfluorescens55_01406	-0.17108	8.14706	0.207212	0.648971	0.927883	YL57-YL37	1	1575916	1576839	-	argF	Ornithine carbamoyltransferase 1%2C anabolic	argF	FALSE
33931E_Pfluorescens55_02317	-0.171691	7.65776	0.185521	0.666681	0.927883	YL57-YL37	1	2504634	2505449	+	nimR_2	HTH-type transcriptional regulator NimR	nimR_2	FALSE
33931E_Pfluorescens55_03811	-0.172269	8.78923	0.273294	0.601143	0.921566	YL57-YL37	1	4168352	4169380	-	rihA	Pyrimidine-specific ribonucleoside hydrolase RihA	rihA	FALSE
33931E_Pfluorescens55_02285	-0.171589	8.45974	0.233869	0.628681	0.927883	YL57-YL37	1	2471008	2471694	-	yedK_2	Putative SOS response-associated peptidase YedK	yedK_2	FALSE
33931E_Pfluorescens55_00716	-0.17081	8.94327	0.291749	0.589115	0.917802	YL57-YL37	1	818570	820639	+	NA	hypothetical protein	33931E_Pfluorescens55_00716	FALSE
33931E_Pfluorescens55_03531	-0.166578	7.2215	0.163504	0.685959	0.927883	YL57-YL37	1	3866079	3866669	+	mrpA	Major MR/P fimbria protein	mrpA	FALSE
33931E_Pfluorescens55_04138	-0.165985	8.61962	0.233697	0.628807	0.927883	YL57-YL37	1	4519213	4519863	-	bluB	5%2C6-dimethylbenzimidazole synthase	bluB	FALSE
33931E_Pfluorescens55_01205	-0.166945	7.78185	0.179632	0.671699	0.927883	YL57-YL37	1	1331733	1332605	+	rsmI	Ribosomal RNA small subunit methyltransferase I	rsmI	FALSE
33931E_Pfluorescens55_00114	-0.166335	10.8509	0.998106	0.317794	0.837444	YL57-YL37	1	127469	130342	-	NA	hypothetical protein	33931E_Pfluorescens55_00114	FALSE
33931E_Pfluorescens55_04501	-0.163856	8.12605	0.188589	0.664103	0.927883	YL57-YL37	1	4917764	4918522	-	NA	UPF0271 protein TTHB195	33931E_Pfluorescens55_04501	FALSE
33931E_Pfluorescens55_05212	-0.1662	9.92726	0.533224	0.465272	0.891222	YL57-YL37	1	5666541	5668463	+	NA	hypothetical protein	33931E_Pfluorescens55_05212	FALSE
33931E_Pfluorescens55_05187	-0.16417	8.15466	0.191245	0.661892	0.927883	YL57-YL37	1	5639812	5640507	-	NA	hypothetical protein	33931E_Pfluorescens55_05187	FALSE
33931E_Pfluorescens55_02165	-0.164933	9.72796	0.455115	0.499932	0.909763	YL57-YL37	1	2374498	2376981	-	fpvA_1	Ferripyoverdine receptor	fpvA_1	FALSE
33931E_Pfluorescens55_00649	-0.165386	7.73895	0.174852	0.675845	0.927883	YL57-YL37	1	742134	742742	+	NA	hypothetical protein	33931E_Pfluorescens55_00649	FALSE
33931E_Pfluorescens55_04446	-0.167355	7.86593	0.183505	0.668388	0.927883	YL57-YL37	1	4854939	4856381	-	NA	Magnesium transporter MgtE	33931E_Pfluorescens55_04446	FALSE
33931E_Pfluorescens55_04738	-0.161996	9.1535	0.292327	0.588746	0.917802	YL57-YL37	1	5171129	5172808	+	leuA	2-isopropylmalate synthase	leuA	FALSE
33931E_Pfluorescens55_04768	-0.159361	6.67782	0.143561	0.704774	0.935771	YL57-YL37	1	5199296	5199628	+	NA	hypothetical protein	33931E_Pfluorescens55_04768	FALSE
33931E_Pfluorescens55_01984	-0.165032	7.88404	0.178864	0.672361	0.927883	YL57-YL37	1	2181631	2183619	+	ccmF	Cytochrome c-type biogenesis protein CcmF	ccmF	FALSE
33931E_Pfluorescens55_04777	-0.16229	9.84512	0.48277	0.487187	0.900661	YL57-YL37	1	5209343	5211586	+	cph1	Phytochrome-like protein cph1	cph1	FALSE
33931E_Pfluorescens55_05534	-0.161022	10.022	0.531665	0.465925	0.891222	YL57-YL37	1	6010318	6012540	-	ppk	Polyphosphate kinase	ppk	FALSE
33931E_Pfluorescens55_05288	-0.162778	7.82728	0.172213	0.678162	0.927883	YL57-YL37	1	5752907	5753947	+	ltaE_2	Low specificity L-threonine aldolase	ltaE_2	FALSE
33931E_Pfluorescens55_02169	-0.163241	7.63831	0.167138	0.682677	0.927883	YL57-YL37	1	2379680	2380360	-	inhA	Isonitrile hydratase	inhA	FALSE
33931E_Pfluorescens55_03421	-0.157376	8.13923	0.174813	0.675878	0.927883	YL57-YL37	1	3754575	3755189	+	NA	NAD(P)H dehydrogenase (quinone)	33931E_Pfluorescens55_03421	FALSE
33931E_Pfluorescens55_03787	-0.159557	7.68963	0.16125	0.688017	0.927883	YL57-YL37	1	4145329	4146969	+	acsA_2	Acetyl-coenzyme A synthetase	acsA_2	FALSE
33931E_Pfluorescens55_01827	-0.16034	7.72365	0.16389	0.685609	0.927883	YL57-YL37	1	2018687	2019046	+	NA	hypothetical protein	33931E_Pfluorescens55_01827	FALSE
33931E_Pfluorescens55_03534	-0.157028	10.1292	0.542656	0.461352	0.891222	YL57-YL37	1	3870132	3873803	-	NA	hypothetical protein	33931E_Pfluorescens55_03534	FALSE
33931E_Pfluorescens55_02251	-0.16044	8.66233	0.222739	0.636972	0.927883	YL57-YL37	1	2442810	2443433	+	NA	hypothetical protein	33931E_Pfluorescens55_02251	FALSE
33931E_Pfluorescens55_03567	-0.155707	8.01648	0.164248	0.685284	0.927883	YL57-YL37	1	3907975	3909300	-	glpT_1	Glycerol-3-phosphate transporter	glpT_1	FALSE
33931E_Pfluorescens55_02654	-0.157571	8.13201	0.175	0.675715	0.927883	YL57-YL37	1	2899506	2900621	-	eltD_1	Erythritol/L-threitol dehydrogenase	eltD_1	FALSE
33931E_Pfluorescens55_00829	-0.159899	8.67508	0.222504	0.637149	0.927883	YL57-YL37	1	953159	953866	-	NA	hypothetical protein	33931E_Pfluorescens55_00829	FALSE
33931E_Pfluorescens55_00761	-0.15267	8.16114	0.165688	0.683982	0.927883	YL57-YL37	1	872294	873508	-	NA	hypothetical protein	33931E_Pfluorescens55_00761	FALSE
33931E_Pfluorescens55_02891	-0.15259	8.28419	0.173034	0.677439	0.927883	YL57-YL37	1	3172617	3174215	-	dhbE	2%2C3-dihydroxybenzoate-AMP ligase	dhbE	FALSE
33931E_Pfluorescens55_04080	-0.156979	9.37463	0.316795	0.573553	0.917017	YL57-YL37	1	4458752	4460089	-	NA	hypothetical protein	33931E_Pfluorescens55_04080	FALSE
33931E_Pfluorescens55_05181	-0.153162	9.51794	0.336364	0.561949	0.913861	YL57-YL37	1	5635482	5636438	+	NA	hypothetical protein	33931E_Pfluorescens55_05181	FALSE
33931E_Pfluorescens55_01130	-0.15523	9.02376	0.250682	0.616606	0.927761	YL57-YL37	1	1259331	1260884	+	garD	Galactarate dehydratase (L-threo-forming)	garD	FALSE
33931E_Pfluorescens55_00274	-0.155078	9.41416	0.318354	0.572612	0.917017	YL57-YL37	1	298770	299918	-	NA	hypothetical protein	33931E_Pfluorescens55_00274	FALSE
33931E_Pfluorescens55_01640	-0.153989	8.83042	0.223076	0.636717	0.927883	YL57-YL37	1	1821711	1822877	-	ydhP_1	Inner membrane transport protein YdhP	ydhP_1	FALSE
33931E_Pfluorescens55_04502	-0.154594	8.19353	0.171963	0.678382	0.927883	YL57-YL37	1	4918626	4919543	+	gltC_4	HTH-type transcriptional regulator GltC	gltC_4	FALSE
33931E_Pfluorescens55_01575	-0.155131	9.41267	0.318162	0.572728	0.917017	YL57-YL37	1	1749138	1751519	-	bfrD_2	Probable TonB-dependent receptor BfrD	bfrD_2	FALSE
33931E_Pfluorescens55_00848	-0.155143	7.44163	0.145878	0.702514	0.935771	YL57-YL37	1	975675	976007	+	NA	hypothetical protein	33931E_Pfluorescens55_00848	FALSE
33931E_Pfluorescens55_00075	-0.155081	7.25473	0.142296	0.706017	0.935771	YL57-YL37	1	81797	82486	+	phoB	Phosphate regulon transcriptional regulatory protein PhoB	phoB	FALSE
33931E_Pfluorescens55_00298	-0.151851	9.8293	0.417367	0.518269	0.913157	YL57-YL37	1	328231	331608	-	lgrD	Linear gramicidin synthase subunit D	lgrD	FALSE
33931E_Pfluorescens55_01894	-0.154117	8.44859	0.187795	0.664768	0.927883	YL57-YL37	1	2092651	2093295	+	NA	hypothetical protein	33931E_Pfluorescens55_01894	FALSE
33931E_Pfluorescens55_04482	-0.152315	7.64513	0.145665	0.702721	0.935771	YL57-YL37	1	4899280	4900782	-	gatA_3	Glutamyl-tRNA(Gln) amidotransferase subunit A	gatA_3	FALSE
33931E_Pfluorescens55_01762	-0.154825	7.1101	0.139656	0.708631	0.935771	YL57-YL37	1	1947919	1948386	-	NA	hypothetical protein	33931E_Pfluorescens55_01762	FALSE
33931E_Pfluorescens55_02832	-0.149639	8.4528	0.17727	0.673739	0.927883	YL57-YL37	1	3109260	3110225	-	thadh	L-threo-3-hydroxyaspartate ammonia-lyase	thadh	FALSE
33931E_Pfluorescens55_03010	-0.152897	8.29674	0.174678	0.675996	0.927883	YL57-YL37	1	3292270	3293889	+	yveA	Aspartate-proton symporter	yveA	FALSE
33931E_Pfluorescens55_00437	-0.151571	8.60323	0.193583	0.659961	0.927883	YL57-YL37	1	491561	492877	+	oprD_1	Porin D	oprD_1	FALSE
33931E_Pfluorescens55_04115	-0.148679	9.66326	0.352368	0.55279	0.913157	YL57-YL37	1	4495103	4497292	+	bamA_3	Outer membrane protein assembly factor BamA	bamA_3	FALSE
33931E_Pfluorescens55_04111	-0.14716	7.9452	0.144179	0.70417	0.935771	YL57-YL37	1	4492542	4493291	+	rhaR_2	HTH-type transcriptional activator RhaR	rhaR_2	FALSE
33931E_Pfluorescens55_00919	-0.146331	8.45497	0.16979	0.680308	0.927883	YL57-YL37	1	1043784	1044683	-	yihG_1	Probable acyltransferase YihG	yihG_1	FALSE
33931E_Pfluorescens55_00143	-0.149021	9.48719	0.310651	0.577294	0.917802	YL57-YL37	1	157593	158582	-	NA	hypothetical protein	33931E_Pfluorescens55_00143	FALSE
33931E_Pfluorescens55_03957	-0.147328	9.04101	0.227874	0.633115	0.927883	YL57-YL37	1	4304482	4306284	-	bmrA	Multidrug resistance ABC transporter ATP-binding/permease protein BmrA	bmrA	FALSE
33931E_Pfluorescens55_05444	-0.149872	7.29583	0.133488	0.714851	0.937402	YL57-YL37	1	5917735	5920014	-	ptsP	Phosphoenolpyruvate-dependent phosphotransferase system	ptsP	FALSE
33931E_Pfluorescens55_00148	-0.144106	7.41048	0.124878	0.723811	0.93896	YL57-YL37	1	164358	164801	+	NA	hypothetical protein	33931E_Pfluorescens55_00148	FALSE
33931E_Pfluorescens55_00389	-0.146994	8.56139	0.17885	0.672373	0.927883	YL57-YL37	1	437190	437984	-	fliY_2	L-cystine-binding protein FliY	fliY_2	FALSE
33931E_Pfluorescens55_00586	-0.145864	8.97066	0.215698	0.642348	0.927883	YL57-YL37	1	659770	662082	-	NA	hypothetical protein	33931E_Pfluorescens55_00586	FALSE
33931E_Pfluorescens55_03524	-0.145949	8.45476	0.168822	0.68117	0.927883	YL57-YL37	1	3856066	3857517	-	ttgF	Toluene efflux pump outer membrane protein TtgF	ttgF	FALSE
33931E_Pfluorescens55_05084	-0.145897	9.48558	0.297517	0.585456	0.917802	YL57-YL37	1	5548644	5550539	+	btuB_7	Vitamin B12 transporter BtuB	btuB_7	FALSE
33931E_Pfluorescens55_00270	-0.14383	8.65914	0.17877	0.672442	0.927883	YL57-YL37	1	295089	296318	+	NA	hypothetical protein	33931E_Pfluorescens55_00270	FALSE
33931E_Pfluorescens55_04330	-0.142872	8.24497	0.149649	0.69888	0.935164	YL57-YL37	1	4741463	4742380	+	cysK_2	Cysteine synthase	cysK_2	FALSE
33931E_Pfluorescens55_04583	-0.14182	8.57898	0.167944	0.681955	0.927883	YL57-YL37	1	4996417	4997844	-	arcD_1	Arginine/ornithine antiporter	arcD_1	FALSE
33931E_Pfluorescens55_04073	-0.140955	7.70991	0.126113	0.722505	0.93896	YL57-YL37	1	4454272	4455057	-	NA	hypothetical protein	33931E_Pfluorescens55_04073	FALSE
33931E_Pfluorescens55_03391	-0.141947	8.1571	0.143011	0.705314	0.935771	YL57-YL37	1	3725788	3726882	-	ugpC_1	sn-glycerol-3-phosphate import ATP-binding protein UgpC	ugpC_1	FALSE
33931E_Pfluorescens55_04522	-0.142766	7.94681	0.135712	0.71259	0.936923	YL57-YL37	1	4936418	4937737	-	bdlA_3	Biofilm dispersion protein BdlA	bdlA_3	FALSE
33931E_Pfluorescens55_02633	-0.138596	9.68709	0.311636	0.576691	0.917802	YL57-YL37	1	2881070	2883196	-	fhuA_7	Ferrichrome outer membrane transporter/phage receptor	fhuA_7	FALSE
33931E_Pfluorescens55_01910	-0.140222	10.3841	0.51648	0.472364	0.891222	YL57-YL37	1	2108436	2113154	-	NA	hypothetical protein	33931E_Pfluorescens55_01910	FALSE
33931E_Pfluorescens55_03259	-0.141078	7.99493	0.133807	0.714525	0.937402	YL57-YL37	1	3578887	3580599	-	rcsC_14	Sensor histidine kinase RcsC	rcsC_14	FALSE
33931E_Pfluorescens55_02186	-0.13798	9.26809	0.226999	0.633768	0.927883	YL57-YL37	1	2395359	2397764	+	fecA_2	Fe(3+) dicitrate transport protein FecA	fecA_2	FALSE
33931E_Pfluorescens55_02563	-0.138176	8.6258	0.162514	0.686861	0.927883	YL57-YL37	1	2773109	2776492	-	rcsC_8	Sensor histidine kinase RcsC	rcsC_8	FALSE
33931E_Pfluorescens55_00013	-0.139317	9.38714	0.251863	0.615777	0.927761	YL57-YL37	1	11728	13152	+	norG_1	HTH-type transcriptional regulator NorG	norG_1	FALSE
33931E_Pfluorescens55_03647	-0.14935	6.43524	0.125561	0.723088	0.93896	YL57-YL37	1	3997970	3998455	-	decR_4	DNA-binding transcriptional activator DecR	decR_4	FALSE
33931E_Pfluorescens55_02180	-0.140321	8.04973	0.134908	0.713405	0.936923	YL57-YL37	1	2390346	2391116	+	NA	Glycine/sarcosine N-methyltransferase	33931E_Pfluorescens55_02180	FALSE
33931E_Pfluorescens55_04726	-0.137872	8.56931	0.157896	0.69111	0.92927	YL57-YL37	1	5156850	5158496	-	treA	Trehalose-6-phosphate hydrolase	treA	FALSE
33931E_Pfluorescens55_00582	-0.135831	8.45616	0.146361	0.702046	0.935771	YL57-YL37	1	656116	657282	-	NA	hypothetical protein	33931E_Pfluorescens55_00582	FALSE
33931E_Pfluorescens55_04872	-0.139468	8.85955	0.186012	0.666266	0.927883	YL57-YL37	1	5315330	5316343	-	msrP	Protein-methionine-sulfoxide reductase catalytic subunit MsrP	msrP	FALSE
33931E_Pfluorescens55_03623	-0.136922	6.94295	0.107713	0.74277	0.939689	YL57-YL37	1	3973113	3974276	-	dhaT	1%2C3-propanediol dehydrogenase	dhaT	FALSE
33931E_Pfluorescens55_00366	-0.135421	7.97795	0.122956	0.725858	0.93896	YL57-YL37	1	413125	414294	-	yycB_1	Uncharacterized transporter YycB	yycB_1	FALSE
33931E_Pfluorescens55_00329	-0.135828	9.69474	0.301029	0.583251	0.917802	YL57-YL37	1	364239	366719	+	pgaA	Poly-beta-1%2C6-N-acetyl-D-glucosamine export protein	pgaA	FALSE
33931E_Pfluorescens55_01921	-0.13694	10.3554	0.482619	0.487255	0.900661	YL57-YL37	1	2123712	2126222	-	NA	hypothetical protein	33931E_Pfluorescens55_01921	FALSE
33931E_Pfluorescens55_01177	-0.133579	7.22793	0.105283	0.745587	0.939689	YL57-YL37	1	1303270	1303755	+	NA	hypothetical protein	33931E_Pfluorescens55_01177	FALSE
33931E_Pfluorescens55_00796	-0.134852	8.94126	0.181768	0.669868	0.927883	YL57-YL37	1	914445	915725	-	NA	hypothetical protein	33931E_Pfluorescens55_00796	FALSE
33931E_Pfluorescens55_00047	-0.137768	8.26372	0.140224	0.708067	0.935771	YL57-YL37	1	45625	46809	-	NA	hypothetical protein	33931E_Pfluorescens55_00047	FALSE
33931E_Pfluorescens55_01114	-0.131874	8.505	0.140647	0.707646	0.935771	YL57-YL37	1	1244231	1245226	-	cdhR_1	HTH-type transcriptional regulator CdhR	cdhR_1	FALSE
33931E_Pfluorescens55_04006	-0.131387	8.53668	0.141416	0.706886	0.935771	YL57-YL37	1	4369424	4370770	+	adeP	Adenine permease AdeP	adeP	FALSE
33931E_Pfluorescens55_02210	-0.135469	8.92974	0.182213	0.669487	0.927883	YL57-YL37	1	2420571	2421131	-	NA	hypothetical protein	33931E_Pfluorescens55_02210	FALSE
33931E_Pfluorescens55_01390	-0.131477	7.25192	0.102144	0.749279	0.939689	YL57-YL37	1	1557115	1558239	+	NA	hypothetical protein	33931E_Pfluorescens55_01390	FALSE
33931E_Pfluorescens55_00799	-0.13173	8.50358	0.14033	0.707962	0.935771	YL57-YL37	1	917241	918584	-	NA	hypothetical protein	33931E_Pfluorescens55_00799	FALSE
33931E_Pfluorescens55_00229	-0.131663	10.2109	0.403301	0.525405	0.913157	YL57-YL37	1	251672	253456	+	NA	Gluconate 2-dehydrogenase flavoprotein	33931E_Pfluorescens55_00229	FALSE
33931E_Pfluorescens55_04261	-0.132576	9.01389	0.181906	0.66975	0.927883	YL57-YL37	1	4661671	4663797	+	NA	hypothetical protein	33931E_Pfluorescens55_04261	FALSE
33931E_Pfluorescens55_00230	-0.133553	9.15584	0.19896	0.655572	0.927883	YL57-YL37	1	253469	254731	+	NA	Gluconate 2-dehydrogenase cytochrome c subunit	33931E_Pfluorescens55_00230	FALSE
33931E_Pfluorescens55_04796	-0.134359	7.83644	0.117488	0.731782	0.939689	YL57-YL37	1	5234931	5236289	-	NA	Uncharacterized protein PA3922	33931E_Pfluorescens55_04796	FALSE
33931E_Pfluorescens55_00773	-0.13139	10.0257	0.355039	0.551288	0.913157	YL57-YL37	1	887189	892087	+	yfhM	Uncharacterized lipoprotein YfhM	yfhM	FALSE
33931E_Pfluorescens55_02904	-0.135835	7.36264	0.110256	0.73986	0.939689	YL57-YL37	1	3187786	3188700	-	xerC_2	Tyrosine recombinase XerC	xerC_2	FALSE
33931E_Pfluorescens55_01972	-0.129634	8.29931	0.125761	0.722876	0.93896	YL57-YL37	1	2172955	2173845	+	NA	hypothetical protein	33931E_Pfluorescens55_01972	FALSE
33931E_Pfluorescens55_03441	-0.129086	8.88142	0.1612	0.688063	0.927883	YL57-YL37	1	3772433	3773140	+	bpt	Aspartate/glutamate leucyltransferase	bpt	FALSE
33931E_Pfluorescens55_04280	-0.129525	8.53527	0.137443	0.710844	0.936923	YL57-YL37	1	4678475	4679980	-	NA	IS66 family transposase ISCARN48	33931E_Pfluorescens55_04280	FALSE
33931E_Pfluorescens55_01050	-0.126016	7.27024	0.0940205	0.759133	0.942413	YL57-YL37	1	1175440	1176441	-	yejK_1	Nucleoid-associated protein YejK	yejK_1	FALSE
33931E_Pfluorescens55_00286	-0.129386	9.30434	0.204697	0.650966	0.927883	YL57-YL37	1	312714	314150	-	pntB	NAD(P) transhydrogenase subunit beta	pntB	FALSE
33931E_Pfluorescens55_02138	-0.128214	7.98329	0.110183	0.739943	0.939689	YL57-YL37	1	2340306	2341037	-	fabG1	3-oxoacyl-[acyl-carrier-protein] reductase FabG1	fabG1	FALSE
33931E_Pfluorescens55_00315	-0.12744	9.71083	0.26825	0.60452	0.921566	YL57-YL37	1	349123	351291	-	NA	hypothetical protein	33931E_Pfluorescens55_00315	FALSE
33931E_Pfluorescens55_04740	-0.126701	8.20821	0.116108	0.733302	0.939689	YL57-YL37	1	5173764	5174912	-	ybdL	Methionine aminotransferase	ybdL	FALSE
33931E_Pfluorescens55_05605	-0.128717	9.25306	0.19554	0.658355	0.927883	YL57-YL37	1	6089984	6090904	-	gcvA_11	Glycine cleavage system transcriptional activator	gcvA_11	FALSE
33931E_Pfluorescens55_02946	-0.130564	8.61097	0.144224	0.704126	0.935771	YL57-YL37	1	3234575	3235477	+	dmlR_14	HTH-type transcriptional regulator DmlR	dmlR_14	FALSE
33931E_Pfluorescens55_04781	-0.129386	7.66927	0.105513	0.745318	0.939689	YL57-YL37	1	5216402	5217301	+	gcvA_9	Glycine cleavage system transcriptional activator	gcvA_9	FALSE
33931E_Pfluorescens55_01195	-0.129474	9.77936	0.291755	0.589111	0.917802	YL57-YL37	1	1318095	1319777	+	NA	Long-chain-fatty-acid--CoA ligase	33931E_Pfluorescens55_01195	FALSE
33931E_Pfluorescens55_02370	-0.125933	7.8059	0.102612	0.748724	0.939689	YL57-YL37	1	2555966	2557915	-	iaaM_1	Tryptophan 2-monooxygenase	iaaM_1	FALSE
33931E_Pfluorescens55_01090	-0.12695	8.36248	0.123454	0.725325	0.93896	YL57-YL37	1	1216598	1217755	-	osmV	Osmoprotectant import ATP-binding protein OsmV	osmV	FALSE
33931E_Pfluorescens55_00803	-0.128722	9.19876	0.189195	0.663597	0.927883	YL57-YL37	1	921541	923742	-	copA_1	Copper-exporting P-type ATPase	copA_1	FALSE
33931E_Pfluorescens55_05232	-0.127861	9.22014	0.188914	0.663832	0.927883	YL57-YL37	1	5691292	5692203	+	pqqB	Coenzyme PQQ synthesis protein B	pqqB	FALSE
33931E_Pfluorescens55_00756	-0.128351	8.86228	0.157778	0.691219	0.92927	YL57-YL37	1	864749	867520	-	rcsC_1	Sensor histidine kinase RcsC	rcsC_1	FALSE
33931E_Pfluorescens55_05295	-0.125292	9.03183	0.163953	0.685552	0.927883	YL57-YL37	1	5762092	5764152	-	stcD_2	Probable N-methylproline demethylase	stcD_2	FALSE
33931E_Pfluorescens55_01109	-0.123628	9.48039	0.212788	0.644601	0.927883	YL57-YL37	1	1238401	1240125	+	bacA	Vitamin B12 transport ATP-binding protein BacA	bacA	FALSE
33931E_Pfluorescens55_02808	-0.125151	9.07899	0.167518	0.682336	0.927883	YL57-YL37	1	3082703	3084940	+	glgB_2	1%2C4-alpha-glucan branching enzyme GlgB	glgB_2	FALSE
33931E_Pfluorescens55_00254	-0.123869	9.08481	0.16481	0.684775	0.927883	YL57-YL37	1	276561	277481	+	znuA	High-affinity zinc uptake system protein ZnuA	znuA	FALSE
33931E_Pfluorescens55_02006	-0.120561	7.48264	0.0886477	0.76591	0.946382	YL57-YL37	1	2203427	2204086	-	rutR_2	HTH-type transcriptional regulator RutR	rutR_2	FALSE
33931E_Pfluorescens55_01902	-0.124767	9.57574	0.233059	0.629276	0.927883	YL57-YL37	1	2100826	2103477	+	kdpD	Sensor protein KdpD	kdpD	FALSE
33931E_Pfluorescens55_02657	-0.122495	8.51472	0.121891	0.727001	0.93896	YL57-YL37	1	2902534	2903511	-	rbsC_3	Ribose import permease protein RbsC	rbsC_3	FALSE
33931E_Pfluorescens55_04121	-0.122245	9.20393	0.171125	0.679123	0.927883	YL57-YL37	1	4504925	4506418	-	NA	hypothetical protein	33931E_Pfluorescens55_04121	FALSE
33931E_Pfluorescens55_00440	-0.125468	8.97661	0.160014	0.689152	0.927883	YL57-YL37	1	494009	495586	-	bepA_1	Beta-barrel assembly-enhancing protease	bepA_1	FALSE
33931E_Pfluorescens55_03187	-0.12096	7.03868	0.0847467	0.770971	0.947578	YL57-YL37	1	3502207	3502701	-	NA	hypothetical protein	33931E_Pfluorescens55_03187	FALSE
33931E_Pfluorescens55_00378	-0.122437	9.31294	0.184388	0.667639	0.927883	YL57-YL37	1	424085	427150	+	czcA_1	Cobalt-zinc-cadmium resistance protein CzcA	czcA_1	FALSE
33931E_Pfluorescens55_00401	-0.120633	9.36729	0.186149	0.666151	0.927883	YL57-YL37	1	451179	453503	-	yhgF	Protein YhgF	yhgF	FALSE
33931E_Pfluorescens55_02520	-0.117734	6.66401	0.0781267	0.779858	0.949499	YL57-YL37	1	2733522	2734463	+	surA_1	Chaperone SurA	surA_1	FALSE
33931E_Pfluorescens55_03277	-0.120984	5.98868	0.0819517	0.774676	0.94884	YL57-YL37	1	3600735	3601211	+	NA	DNA nickase	33931E_Pfluorescens55_03277	FALSE
33931E_Pfluorescens55_04543	-0.11788	8.18401	0.0997599	0.752125	0.939689	YL57-YL37	1	4955553	4956899	-	oprB_2	Porin B	oprB_2	FALSE
33931E_Pfluorescens55_04102	-0.117728	8.70392	0.122295	0.726566	0.93896	YL57-YL37	1	4483566	4484672	-	flgI	Flagellar P-ring protein	flgI	FALSE
33931E_Pfluorescens55_00986	-0.120591	9.00182	0.14956	0.698965	0.935164	YL57-YL37	1	1113469	1114959	-	NA	hypothetical protein	33931E_Pfluorescens55_00986	FALSE
33931E_Pfluorescens55_00127	-0.118388	9.58816	0.211704	0.645446	0.927883	YL57-YL37	1	142242	143444	-	amiC_1	N-acetylmuramoyl-L-alanine amidase AmiC	amiC_1	FALSE
33931E_Pfluorescens55_04866	-0.117529	8.65235	0.119082	0.73004	0.939221	YL57-YL37	1	5301739	5305413	-	recB	RecBCD enzyme subunit RecB	recB	FALSE
33931E_Pfluorescens55_04998	-0.119105	8.51679	0.115295	0.734201	0.939689	YL57-YL37	1	5460693	5462027	+	exuT_2	Hexuronate transporter	exuT_2	FALSE
33931E_Pfluorescens55_04661	-0.117527	9.99536	0.278525	0.597682	0.919158	YL57-YL37	1	5080558	5083122	+	btuB_6	Vitamin B12 transporter BtuB	btuB_6	FALSE
33931E_Pfluorescens55_00522	-0.115741	8.70008	0.118103	0.731108	0.939333	YL57-YL37	1	586845	588353	+	hutH_1	Histidine ammonia-lyase	hutH_1	FALSE
33931E_Pfluorescens55_02044	-0.117751	9.4035	0.182059	0.669619	0.927883	YL57-YL37	1	2246652	2248301	+	NA	Long-chain-fatty-acid--CoA ligase FadD15	33931E_Pfluorescens55_02044	FALSE
33931E_Pfluorescens55_00847	-0.117553	9.58809	0.20867	0.647822	0.927883	YL57-YL37	1	974130	975449	-	oprD_2	Porin D	oprD_2	FALSE
33931E_Pfluorescens55_00514	-0.113902	8.97411	0.131628	0.716758	0.937562	YL57-YL37	1	577451	578815	-	NA	8-oxoguanine deaminase	33931E_Pfluorescens55_00514	FALSE
33931E_Pfluorescens55_00030	-0.115252	8.26414	0.0980167	0.754229	0.939689	YL57-YL37	1	28019	28741	-	rph	Ribonuclease PH	rph	FALSE
33931E_Pfluorescens55_00787	-0.113912	6.30376	0.0727789	0.787339	0.952582	YL57-YL37	1	905157	906044	-	NA	hypothetical protein	33931E_Pfluorescens55_00787	FALSE
33931E_Pfluorescens55_02163	-0.114872	7.97254	0.0883135	0.766339	0.946382	YL57-YL37	1	2371155	2372615	-	algA_2	Alginate biosynthesis protein AlgA	algA_2	FALSE
33931E_Pfluorescens55_04008	-0.114876	10.2563	0.316783	0.57356	0.917017	YL57-YL37	1	4371406	4376553	-	NA	hypothetical protein	33931E_Pfluorescens55_04008	FALSE
33931E_Pfluorescens55_01916	-0.115175	9.11103	0.144328	0.704024	0.935771	YL57-YL37	1	2118494	2120224	-	NA	hypothetical protein	33931E_Pfluorescens55_01916	FALSE
33931E_Pfluorescens55_01038	-0.113438	9.5019	0.18222	0.669481	0.927883	YL57-YL37	1	1162027	1163982	-	rapA_1	RNA polymerase-associated protein RapA	rapA_1	FALSE
33931E_Pfluorescens55_05277	-0.112846	8.43909	0.100401	0.751356	0.939689	YL57-YL37	1	5740834	5741718	+	yihG_2	Probable acyltransferase YihG	yihG_2	FALSE
33931E_Pfluorescens55_05452	-0.11344	8.44586	0.101775	0.749717	0.939689	YL57-YL37	1	5925744	5926670	-	NA	hypothetical protein	33931E_Pfluorescens55_05452	FALSE
33931E_Pfluorescens55_04978	-0.111018	7.87563	0.0808408	0.776167	0.948911	YL57-YL37	1	5435584	5436591	-	cydB	Cytochrome bd-I ubiquinol oxidase subunit 2	cydB	FALSE
33931E_Pfluorescens55_00972	-0.114042	10.5504	0.383135	0.535945	0.913157	YL57-YL37	1	1094907	1097264	-	silP	Silver exporting P-type ATPase	silP	FALSE
33931E_Pfluorescens55_00376	-0.112659	8.32795	0.0960068	0.756682	0.941295	YL57-YL37	1	421939	423021	+	mdtA_1	Multidrug resistance protein MdtA	mdtA_1	FALSE
33931E_Pfluorescens55_05077	-0.113066	8.42256	0.100172	0.75163	0.939689	YL57-YL37	1	5541903	5542679	+	prtR_2	HTH-type transcriptional regulator PrtR	prtR_2	FALSE
33931E_Pfluorescens55_02921	-0.110977	8.63727	0.105311	0.745554	0.939689	YL57-YL37	1	3206792	3207685	+	NA	hypothetical protein	33931E_Pfluorescens55_02921	FALSE
33931E_Pfluorescens55_00112	-0.117039	6.42588	0.0770747	0.781308	0.949499	YL57-YL37	1	126082	126279	-	NA	hypothetical protein	33931E_Pfluorescens55_00112	FALSE
33931E_Pfluorescens55_03374	-0.111125	7.97534	0.0827162	0.773656	0.94884	YL57-YL37	1	3709698	3711023	-	ntaA	Nitrilotriacetate monooxygenase component A	ntaA	FALSE
33931E_Pfluorescens55_05111	-0.113522	8.26055	0.095143	0.757745	0.941652	YL57-YL37	1	5572156	5572911	-	NA	hypothetical protein	33931E_Pfluorescens55_05111	FALSE
33931E_Pfluorescens55_01689	-0.111299	9.80616	0.220208	0.638892	0.927883	YL57-YL37	1	1870542	1872833	+	NA	hypothetical protein	33931E_Pfluorescens55_01689	FALSE
33931E_Pfluorescens55_02953	-0.111331	8.74138	0.111461	0.738494	0.939689	YL57-YL37	1	3242635	3243906	+	NA	IS4 family transposase ISPa45	33931E_Pfluorescens55_02953	FALSE
33931E_Pfluorescens55_04387	-0.113035	8.67113	0.111139	0.738858	0.939689	YL57-YL37	1	4798439	4799938	-	araG_3	Arabinose import ATP-binding protein AraG	araG_3	FALSE
33931E_Pfluorescens55_01505	-0.110079	9.16235	0.13563	0.712673	0.936923	YL57-YL37	1	1670063	1671163	+	mdtA_3	Multidrug resistance protein MdtA	mdtA_3	FALSE
33931E_Pfluorescens55_03972	-0.10852	8.69382	0.103558	0.747608	0.939689	YL57-YL37	1	4337505	4339505	+	mnmC	tRNA 5-methylaminomethyl-2-thiouridine biosynthesis bifunctional protein MnmC	mnmC	FALSE
33931E_Pfluorescens55_04129	-0.108896	8.86415	0.113667	0.736014	0.939689	YL57-YL37	1	4511199	4512407	-	yhjX	Uncharacterized MFS-type transporter YhjX	yhjX	FALSE
33931E_Pfluorescens55_05297	-0.109569	7.38148	0.0720062	0.788444	0.952582	YL57-YL37	1	5764777	5765754	-	NA	hypothetical protein	33931E_Pfluorescens55_05297	FALSE
33931E_Pfluorescens55_05482	-0.108316	8.33696	0.0890204	0.765433	0.946382	YL57-YL37	1	5956366	5956959	-	ssuE	FMN reductase (NADPH)	ssuE	FALSE
33931E_Pfluorescens55_02928	-0.105579	9.66066	0.177419	0.67361	0.927883	YL57-YL37	1	3214580	3215395	-	cheR	Chemotaxis protein methyltransferase	cheR	FALSE
33931E_Pfluorescens55_00591	-0.103657	7.6059	0.0669373	0.795855	0.952891	YL57-YL37	1	665639	666373	-	NA	hypothetical protein	33931E_Pfluorescens55_00591	FALSE
33931E_Pfluorescens55_00313	-0.106406	9.94318	0.220844	0.638408	0.927883	YL57-YL37	1	345838	348291	+	fhuA_2	Ferrichrome outer membrane transporter/phage receptor	fhuA_2	FALSE
33931E_Pfluorescens55_05499	-0.105389	9.87954	0.20827	0.648137	0.927883	YL57-YL37	1	5973741	5975357	-	NA	hypothetical protein	33931E_Pfluorescens55_05499	FALSE
33931E_Pfluorescens55_05002	-0.106756	7.58874	0.0708387	0.790125	0.952606	YL57-YL37	1	5464474	5465445	+	NA	hypothetical protein	33931E_Pfluorescens55_05002	FALSE
33931E_Pfluorescens55_00676	-0.104245	9.7461	0.18435	0.667671	0.927883	YL57-YL37	1	773482	775416	+	NA	hypothetical protein	33931E_Pfluorescens55_00676	FALSE
33931E_Pfluorescens55_03544	-0.103874	9.02644	0.112526	0.737293	0.939689	YL57-YL37	1	3885050	3886213	+	mmgC_5	Acyl-CoA dehydrogenase	mmgC_5	FALSE
33931E_Pfluorescens55_04192	-0.105279	10.1339	0.244794	0.620776	0.927883	YL57-YL37	1	4576790	4580701	-	NA	hypothetical protein	33931E_Pfluorescens55_04192	FALSE
33931E_Pfluorescens55_02176	-0.104318	9.90244	0.206883	0.649232	0.927883	YL57-YL37	1	2386521	2387744	+	tal_2	Transaldolase	tal_2	FALSE
33931E_Pfluorescens55_03982	-0.104657	8.15409	0.0777698	0.780349	0.949499	YL57-YL37	1	4348991	4349521	-	NA	hypothetical protein	33931E_Pfluorescens55_03982	FALSE
33931E_Pfluorescens55_01786	-0.103028	8.39266	0.0821975	0.774347	0.94884	YL57-YL37	1	1971310	1972452	+	pdxB	Erythronate-4-phosphate dehydrogenase	pdxB	FALSE
33931E_Pfluorescens55_04693	-0.10154	8.66178	0.0892783	0.765103	0.946382	YL57-YL37	1	5119180	5120043	+	NA	hypothetical protein	33931E_Pfluorescens55_04693	FALSE
33931E_Pfluorescens55_04112	-0.0983738	8.48098	0.0775196	0.780693	0.949499	YL57-YL37	1	4493391	4494275	+	NA	hypothetical protein	33931E_Pfluorescens55_04112	FALSE
33931E_Pfluorescens55_04469	-0.102667	7.00415	0.0608113	0.805223	0.954529	YL57-YL37	1	4884111	4884896	-	argT_3	Lysine/arginine/ornithine-binding periplasmic protein	argT_3	FALSE
33931E_Pfluorescens55_00157	-0.103846	8.15129	0.0765422	0.782045	0.949499	YL57-YL37	1	178107	178874	-	srlR	Glucitol operon repressor	srlR	FALSE
33931E_Pfluorescens55_01581	-0.101127	7.91694	0.0676334	0.79482	0.952606	YL57-YL37	1	1755117	1755614	-	NA	hypothetical protein	33931E_Pfluorescens55_01581	FALSE
33931E_Pfluorescens55_01969	-0.102847	9.17921	0.119497	0.729588	0.939221	YL57-YL37	1	2170348	2172078	-	kefC_1	Glutathione-regulated potassium-efflux system protein KefC	kefC_1	FALSE
33931E_Pfluorescens55_04069	-0.101664	9.36789	0.132272	0.716096	0.937414	YL57-YL37	1	4450035	4452167	-	flhA	Flagellar biosynthesis protein FlhA	flhA	FALSE
33931E_Pfluorescens55_04335	-0.100083	9.54739	0.147037	0.701391	0.935771	YL57-YL37	1	4747082	4749676	-	acnD	2-methylcitrate dehydratase (2-methyl-trans-aconitate forming)	acnD	FALSE
33931E_Pfluorescens55_03849	-0.101014	9.19967	0.116648	0.732706	0.939689	YL57-YL37	1	4199203	4201764	-	NA	hypothetical protein	33931E_Pfluorescens55_03849	FALSE
33931E_Pfluorescens55_03156	-0.101188	6.93731	0.0588353	0.808352	0.955804	YL57-YL37	1	3457292	3457993	+	lutR_4	HTH-type transcriptional regulator LutR	lutR_4	FALSE
33931E_Pfluorescens55_02825	-0.0992077	9.21586	0.113486	0.736217	0.939689	YL57-YL37	1	3101125	3102108	-	rlmI_1	Ribosomal RNA large subunit methyltransferase I	rlmI_1	FALSE
33931E_Pfluorescens55_00382	-0.100036	7.49301	0.0610876	0.80479	0.954529	YL57-YL37	1	429772	430587	-	NA	hypothetical protein	33931E_Pfluorescens55_00382	FALSE
33931E_Pfluorescens55_00199	-0.0955359	8.85827	0.0872865	0.767662	0.946705	YL57-YL37	1	225365	226342	-	qorA_1	Quinone oxidoreductase 1	qorA_1	FALSE
33931E_Pfluorescens55_04037	-0.0955762	11.4284	0.492193	0.482968	0.896148	YL57-YL37	1	4406319	4419200	-	lgrB	Linear gramicidin synthase subunit B	lgrB	FALSE
33931E_Pfluorescens55_01100	-0.0949754	8.36201	0.0691131	0.792638	0.952606	YL57-YL37	1	1225714	1226724	-	dppB	Dipeptide transport system permease protein DppB	dppB	FALSE
33931E_Pfluorescens55_03956	-0.0954384	10.0647	0.192151	0.661142	0.927883	YL57-YL37	1	4301948	4304410	-	NA	hypothetical protein	33931E_Pfluorescens55_03956	FALSE
33931E_Pfluorescens55_05194	-0.0950246	9.05809	0.0956158	0.757162	0.94141	YL57-YL37	1	5646291	5647439	-	adh1	Long-chain-alcohol dehydrogenase 1	adh1	FALSE
33931E_Pfluorescens55_04888	-0.0943542	9.30547	0.10894	0.741361	0.939689	YL57-YL37	1	5331217	5332389	-	aspC_2	Aspartate aminotransferase	aspC_2	FALSE
33931E_Pfluorescens55_05599	-0.0935388	9.25939	0.103669	0.747477	0.939689	YL57-YL37	1	6081818	6083167	+	qseC_2	Sensor protein QseC	qseC_2	FALSE
33931E_Pfluorescens55_04945	-0.0936159	9.64825	0.138218	0.710067	0.936594	YL57-YL37	1	5397119	5398987	+	NA	hypothetical protein	33931E_Pfluorescens55_04945	FALSE
33931E_Pfluorescens55_00811	-0.0939868	7.9641	0.058997	0.808093	0.955804	YL57-YL37	1	928785	929474	+	NA	hypothetical protein	33931E_Pfluorescens55_00811	FALSE
33931E_Pfluorescens55_03210	-0.0937985	7.79319	0.0567914	0.811646	0.955804	YL57-YL37	1	3529809	3531278	-	NA	hypothetical protein	33931E_Pfluorescens55_03210	FALSE
33931E_Pfluorescens55_01953	-0.0901517	9.35077	0.102719	0.748598	0.939689	YL57-YL37	1	2153328	2154539	-	alaA	Glutamate-pyruvate aminotransferase AlaA	alaA	FALSE
33931E_Pfluorescens55_02483	-0.0917838	7.80111	0.0545674	0.815303	0.955804	YL57-YL37	1	2683690	2684688	-	ppsC_2	Phthiocerol/phenolphthiocerol synthesis polyketide synthase type I PpsC	ppsC_2	FALSE
33931E_Pfluorescens55_02721	-0.0917531	8.10495	0.0587879	0.808427	0.955804	YL57-YL37	1	2975243	2976214	+	apaH_1	Bis(5'-nucleosyl)-tetraphosphatase%2C symmetrical	apaH_1	FALSE
33931E_Pfluorescens55_00724	-0.0947407	7.07293	0.0522197	0.81925	0.956334	YL57-YL37	1	826438	827451	+	NA	hypothetical protein	33931E_Pfluorescens55_00724	FALSE
33931E_Pfluorescens55_00469	-0.0931505	8.32785	0.0656358	0.797806	0.952891	YL57-YL37	1	530016	530747	-	occM_1	Octopine transport system permease protein OccM	occM_1	FALSE
33931E_Pfluorescens55_02275	-0.0880446	6.67747	0.043869	0.834102	0.95896	YL57-YL37	1	2461006	2461425	+	NA	hypothetical protein	33931E_Pfluorescens55_02275	FALSE
33931E_Pfluorescens55_01449	-0.0893287	8.67184	0.0694194	0.79219	0.952606	YL57-YL37	1	1612998	1614110	-	NA	hypothetical protein	33931E_Pfluorescens55_01449	FALSE
33931E_Pfluorescens55_01097	-0.0941058	8.1411	0.0625619	0.802497	0.954051	YL57-YL37	1	1222842	1223813	-	ddpF	Probable D%2CD-dipeptide transport ATP-binding protein DdpF	ddpF	FALSE
33931E_Pfluorescens55_01025	-0.0900339	8.72931	0.0724668	0.787784	0.952582	YL57-YL37	1	1145707	1146693	+	NA	Uncharacterized glycosyltransferase sll0501	33931E_Pfluorescens55_01025	FALSE
33931E_Pfluorescens55_04207	-0.0906812	8.0523	0.0564004	0.812284	0.955804	YL57-YL37	1	4597608	4599056	-	NA	hypothetical protein	33931E_Pfluorescens55_04207	FALSE
33931E_Pfluorescens55_04670	-0.0907115	10.0418	0.170989	0.679244	0.927883	YL57-YL37	1	5092532	5095558	+	acrB	Multidrug efflux pump subunit AcrB	acrB	FALSE
33931E_Pfluorescens55_01402	-0.0893192	8.71481	0.0708682	0.790082	0.952606	YL57-YL37	1	1571428	1572933	-	glpK	Glycerol kinase	glpK	FALSE
33931E_Pfluorescens55_01495	-0.0904123	9.67029	0.131036	0.717368	0.937562	YL57-YL37	1	1660423	1663050	+	ppc	Phosphoenolpyruvate carboxylase	ppc	FALSE
33931E_Pfluorescens55_00760	-0.0904226	8.50417	0.0660434	0.797193	0.952891	YL57-YL37	1	871095	872108	-	dus	Probable tRNA-dihydrouridine synthase	dus	FALSE
33931E_Pfluorescens55_02882	-0.0872382	8.38107	0.0587425	0.8085	0.955804	YL57-YL37	1	3160546	3161748	-	efeO_2	Iron uptake system component EfeO	efeO_2	FALSE
33931E_Pfluorescens55_00193	-0.0882924	10.1571	0.174827	0.675866	0.927883	YL57-YL37	1	219717	221027	-	rsmB	Ribosomal RNA small subunit methyltransferase B	rsmB	FALSE
33931E_Pfluorescens55_04209	-0.0855184	8.78408	0.0672408	0.795403	0.952835	YL57-YL37	1	4600351	4602048	-	NA	hypothetical protein	33931E_Pfluorescens55_04209	FALSE
33931E_Pfluorescens55_03926	-0.0853509	8.04642	0.049827	0.823369	0.956414	YL57-YL37	1	4274519	4275913	+	norG_4	HTH-type transcriptional regulator NorG	norG_4	FALSE
33931E_Pfluorescens55_00841	-0.0879612	8.70628	0.0684229	0.793653	0.952606	YL57-YL37	1	964640	966010	-	gntT_1	High-affinity gluconate transporter	gntT_1	FALSE
33931E_Pfluorescens55_03609	-0.088859	6.86628	0.0451005	0.831824	0.958557	YL57-YL37	1	3957390	3958247	+	yebZ	Inner membrane protein YebZ	yebZ	FALSE
33931E_Pfluorescens55_04100	-0.0839319	9.76313	0.121136	0.727813	0.93896	YL57-YL37	1	4480231	4482279	-	NA	hypothetical protein	33931E_Pfluorescens55_04100	FALSE
33931E_Pfluorescens55_00183	-0.085058	9.34335	0.0909236	0.763013	0.946261	YL57-YL37	1	208511	209428	+	NA	hypothetical protein	33931E_Pfluorescens55_00183	FALSE
33931E_Pfluorescens55_02078	-0.0828788	7.0119	0.0396567	0.842158	0.964112	YL57-YL37	1	2282106	2282723	+	gstB_1	Glutathione S-transferase GstB	gstB_1	FALSE
33931E_Pfluorescens55_02574	-0.0826766	8.37687	0.0526187	0.818573	0.956334	YL57-YL37	1	2788252	2789892	-	NA	hypothetical protein	33931E_Pfluorescens55_02574	FALSE
33931E_Pfluorescens55_03555	-0.0808924	7.13692	0.0383157	0.844815	0.965787	YL57-YL37	1	3896858	3897364	+	ecfG	ECF RNA polymerase sigma factor EcfG	ecfG	FALSE
33931E_Pfluorescens55_00296	-0.0842576	9.18733	0.0805867	0.77651	0.948911	YL57-YL37	1	325828	327708	+	mcpA	Methyl-accepting chemotaxis protein McpA	mcpA	FALSE
33931E_Pfluorescens55_05382	-0.0844396	8.43774	0.0561798	0.812644	0.955804	YL57-YL37	1	5857132	5858085	+	gshB	Glutathione synthetase	gshB	FALSE
33931E_Pfluorescens55_00221	-0.084293	7.56635	0.0439812	0.833893	0.95896	YL57-YL37	1	245164	245586	-	NA	hypothetical protein	33931E_Pfluorescens55_00221	FALSE
33931E_Pfluorescens55_05245	-0.0827019	9.05022	0.0721388	0.788254	0.952582	YL57-YL37	1	5705733	5706545	-	bioC	Malonyl-[acyl-carrier protein] O-methyltransferase	bioC	FALSE
33931E_Pfluorescens55_00395	-0.0815711	8.137	0.0469684	0.82843	0.95749	YL57-YL37	1	445299	446135	-	tauD_2	Alpha-ketoglutarate-dependent taurine dioxygenase	tauD_2	FALSE
33931E_Pfluorescens55_01745	-0.0811915	8.5385	0.0540911	0.816096	0.955804	YL57-YL37	1	1929628	1930821	+	pobA	p-hydroxybenzoate hydroxylase	pobA	FALSE
33931E_Pfluorescens55_02716	-0.0820872	10.3352	0.170989	0.679243	0.927883	YL57-YL37	1	2967675	2971436	+	cobN	Aerobic cobaltochelatase subunit CobN	cobN	FALSE
33931E_Pfluorescens55_01714	-0.0801445	8.59898	0.0539781	0.816285	0.955804	YL57-YL37	1	1899290	1900048	+	yycJ	Putative metallo-hydrolase YycJ	yycJ	FALSE
33931E_Pfluorescens55_02635	-0.0780783	6.82702	0.0346222	0.852393	0.969439	YL57-YL37	1	2883775	2884212	+	NA	hypothetical protein	33931E_Pfluorescens55_02635	FALSE
33931E_Pfluorescens55_05405	-0.0776527	8.24728	0.0442433	0.833406	0.95896	YL57-YL37	1	5874883	5875605	+	mtgA	Biosynthetic peptidoglycan transglycosylase	mtgA	FALSE
33931E_Pfluorescens55_02255	-0.0798841	8.95589	0.0642204	0.799951	0.954051	YL57-YL37	1	2446686	2447732	+	NA	hypothetical protein	33931E_Pfluorescens55_02255	FALSE
33931E_Pfluorescens55_05063	-0.0774126	9.2154	0.0691017	0.792655	0.952606	YL57-YL37	1	5526318	5528036	+	NA	hypothetical protein	33931E_Pfluorescens55_05063	FALSE
33931E_Pfluorescens55_00696	-0.0797019	8.2226	0.0462221	0.829777	0.958073	YL57-YL37	1	798122	798949	-	nadE_1	NH(3)-dependent NAD(+) synthetase	nadE_1	FALSE
33931E_Pfluorescens55_02836	-0.0755147	8.85097	0.0543058	0.815738	0.955804	YL57-YL37	1	3112480	3113406	+	fecR_6	Protein FecR	fecR_6	FALSE
33931E_Pfluorescens55_04422	-0.0783346	8.15584	0.0436057	0.834593	0.959071	YL57-YL37	1	4832356	4833354	+	NA	Uncharacterized HTH-type transcriptional regulator Rv1395	33931E_Pfluorescens55_04422	FALSE
33931E_Pfluorescens55_03881	-0.0781902	7.89039	0.0402279	0.84104	0.963286	YL57-YL37	1	4235306	4236232	-	nlhH_2	Carboxylesterase NlhH	nlhH_2	FALSE
33931E_Pfluorescens55_04483	-0.0766379	8.11598	0.041156	0.839241	0.962177	YL57-YL37	1	4900880	4901641	-	NA	hypothetical protein	33931E_Pfluorescens55_04483	FALSE
33931E_Pfluorescens55_05473	-0.0788131	8.41012	0.0484507	0.825786	0.957107	YL57-YL37	1	5946558	5947922	-	spuC	Putrescine--pyruvate aminotransferase	spuC	FALSE
33931E_Pfluorescens55_04586	-0.0770033	8.49464	0.0477696	0.826995	0.95749	YL57-YL37	1	5001073	5002083	+	arcB_1	Ornithine carbamoyltransferase%2C catabolic	arcB_1	FALSE
33931E_Pfluorescens55_03565	-0.0742999	7.89193	0.0363659	0.848766	0.968934	YL57-YL37	1	3905749	3907041	+	NA	hypothetical protein	33931E_Pfluorescens55_03565	FALSE
33931E_Pfluorescens55_04558	-0.0717906	10.2615	0.124204	0.724527	0.93896	YL57-YL37	1	4971760	4975974	-	NA	hypothetical protein	33931E_Pfluorescens55_04558	FALSE
33931E_Pfluorescens55_00537	-0.0704412	9.08253	0.0532431	0.817518	0.956334	YL57-YL37	1	605519	607426	-	mcpQ_1	Methyl-accepting chemotaxis protein McpQ	mcpQ_1	FALSE
33931E_Pfluorescens55_01805	-0.0702434	9.22224	0.0570936	0.811155	0.955804	YL57-YL37	1	1994676	1998125	-	mfd	Transcription-repair-coupling factor	mfd	FALSE
33931E_Pfluorescens55_05099	-0.0694241	8.6418	0.0413051	0.838954	0.962177	YL57-YL37	1	5560502	5561374	+	ybbN	Uncharacterized protein YbbN	ybbN	FALSE
33931E_Pfluorescens55_04329	-0.0715194	9.04839	0.0539147	0.816391	0.955804	YL57-YL37	1	4739588	4741450	+	glpE_2	Thiosulfate sulfurtransferase GlpE	glpE_2	FALSE
33931E_Pfluorescens55_00131	-0.0692643	10.0228	0.0985111	0.75363	0.939689	YL57-YL37	1	146015	146893	+	hpf_1	Putative metal ABC transporter substrate-binding protein Hpf	hpf_1	FALSE
33931E_Pfluorescens55_05592	-0.0703091	9.77297	0.0856543	0.769783	0.946929	YL57-YL37	1	6074119	6075738	-	NA	hypothetical protein	33931E_Pfluorescens55_05592	FALSE
33931E_Pfluorescens55_02731	-0.0637429	6.27395	0.0228036	0.879972	0.975243	YL57-YL37	1	2985100	2985321	-	NA	hypothetical protein	33931E_Pfluorescens55_02731	FALSE
33931E_Pfluorescens55_01612	-0.0680498	6.90007	0.0265472	0.870574	0.971311	YL57-YL37	1	1792583	1792924	+	NA	hypothetical protein	33931E_Pfluorescens55_01612	FALSE
33931E_Pfluorescens55_05200	-0.068795	9.78529	0.0828077	0.773534	0.94884	YL57-YL37	1	5652958	5654952	-	mltF_3	Membrane-bound lytic murein transglycosylase F	mltF_3	FALSE
33931E_Pfluorescens55_05531	-0.0701061	8.77645	0.0449913	0.832024	0.958557	YL57-YL37	1	6005683	6006333	-	NA	hypothetical protein	33931E_Pfluorescens55_05531	FALSE
33931E_Pfluorescens55_02737	-0.0668583	8.48925	0.0359311	0.849662	0.969276	YL57-YL37	1	2992670	2993494	+	yigL	Pyridoxal phosphate phosphatase YigL	yigL	FALSE
33931E_Pfluorescens55_00300	-0.0703395	7.93281	0.032858	0.856161	0.969674	YL57-YL37	1	332549	333307	-	NA	hypothetical protein	33931E_Pfluorescens55_00300	FALSE
33931E_Pfluorescens55_04375	-0.0735707	6.92774	0.0310898	0.860044	0.971202	YL57-YL37	1	4785942	4786427	-	NA	hypothetical protein	33931E_Pfluorescens55_04375	FALSE
33931E_Pfluorescens55_03390	-0.0695627	8.62235	0.0411366	0.839279	0.962177	YL57-YL37	1	3724691	3725788	-	sugC	Trehalose import ATP-binding protein SugC	sugC	FALSE
33931E_Pfluorescens55_04713	-0.068481	7.47993	0.0285429	0.865842	0.971202	YL57-YL37	1	5137066	5137614	+	nudC_2	NADH pyrophosphatase	nudC_2	FALSE
33931E_Pfluorescens55_01190	-0.0691811	8.13048	0.0336764	0.854401	0.969439	YL57-YL37	1	1313326	1314144	+	loiP	Metalloprotease LoiP	loiP	FALSE
33931E_Pfluorescens55_03550	-0.0630542	8.01352	0.026895	0.869737	0.971311	YL57-YL37	1	3892199	3893350	+	NA	hypothetical protein	33931E_Pfluorescens55_03550	FALSE
33931E_Pfluorescens55_02945	-0.0631666	8.21274	0.0289214	0.864964	0.971202	YL57-YL37	1	3233770	3234474	-	fabG_4	3-oxoacyl-[acyl-carrier-protein] reductase FabG	fabG_4	FALSE
33931E_Pfluorescens55_04675	-0.0631083	8.70999	0.0352691	0.851037	0.969439	YL57-YL37	1	5098708	5099391	-	czcR_4	Transcriptional activator protein CzcR	czcR_4	FALSE
33931E_Pfluorescens55_02097	-0.0654598	9.25787	0.0507524	0.821764	0.956414	YL57-YL37	1	2299916	2301724	-	NA	hypothetical protein	33931E_Pfluorescens55_02097	FALSE
33931E_Pfluorescens55_04672	-0.0607822	8.02684	0.0250956	0.874132	0.972398	YL57-YL37	1	5095843	5096562	-	inaA_2	Protein InaA	inaA_2	FALSE
33931E_Pfluorescens55_05416	-0.0638067	9.68061	0.0657551	0.797626	0.952891	YL57-YL37	1	5886264	5887673	+	calB	Coniferyl aldehyde dehydrogenase	calB	FALSE
33931E_Pfluorescens55_01779	-0.0646152	8.44544	0.0330138	0.855824	0.969674	YL57-YL37	1	1962019	1963095	-	NA	hypothetical protein	33931E_Pfluorescens55_01779	FALSE
33931E_Pfluorescens55_04936	-0.0621108	9.28679	0.0465984	0.829096	0.957742	YL57-YL37	1	5385154	5386848	+	glcA	Glycolate permease GlcA	glcA	FALSE
33931E_Pfluorescens55_05264	-0.0611745	8.47182	0.029907	0.862705	0.971202	YL57-YL37	1	5729635	5730738	+	NA	hypothetical protein	33931E_Pfluorescens55_05264	FALSE
33931E_Pfluorescens55_04584	-0.0629117	9.41573	0.0524908	0.818789	0.956334	YL57-YL37	1	4998294	4999721	+	arcD_2	Arginine/ornithine antiporter	arcD_2	FALSE
33931E_Pfluorescens55_02767	-0.0647085	8.22973	0.0305495	0.861253	0.971202	YL57-YL37	1	3027827	3028495	-	NA	hypothetical protein	33931E_Pfluorescens55_02767	FALSE
33931E_Pfluorescens55_02914	-0.0620915	8.72483	0.0343933	0.852877	0.969439	YL57-YL37	1	3199437	3200243	+	NA	hypothetical protein	33931E_Pfluorescens55_02914	FALSE
33931E_Pfluorescens55_00405	-0.0649267	8.11729	0.0295475	0.863525	0.971202	YL57-YL37	1	457075	457530	-	NA	hypothetical protein	33931E_Pfluorescens55_00405	FALSE
33931E_Pfluorescens55_02761	-0.062279	8.59848	0.0326533	0.856605	0.969674	YL57-YL37	1	3019194	3020231	-	kdgR_2	HTH-type transcriptional regulator KdgR	kdgR_2	FALSE
33931E_Pfluorescens55_04512	-0.0618527	7.15177	0.0224012	0.881028	0.975362	YL57-YL37	1	4926756	4927238	-	NA	hypothetical protein	33931E_Pfluorescens55_04512	FALSE
33931E_Pfluorescens55_04572	-0.0600309	8.88453	0.0349384	0.851729	0.969439	YL57-YL37	1	4987406	4988224	-	scpA	Segregation and condensation protein A	scpA	FALSE
33931E_Pfluorescens55_01329	-0.0570673	7.8485	0.0212443	0.884118	0.975362	YL57-YL37	1	1471727	1473103	+	mco	Multicopper oxidase mco	mco	FALSE
33931E_Pfluorescens55_03487	-0.0566567	7.6793	0.0202713	0.886785	0.975362	YL57-YL37	1	3817010	3818626	+	gapN	NADP-dependent glyceraldehyde-3-phosphate dehydrogenase	gapN	FALSE
33931E_Pfluorescens55_01780	-0.0627554	7.73722	0.0251648	0.87396	0.972398	YL57-YL37	1	1963222	1964196	+	cysK_1	Cysteine synthase A	cysK_1	FALSE
33931E_Pfluorescens55_00981	-0.0599546	10.4616	0.0999327	0.751917	0.939689	YL57-YL37	1	1105863	1109021	+	cusA	Cation efflux system protein CusA	cusA	FALSE
33931E_Pfluorescens55_04299	-0.0600227	9.48286	0.0502699	0.822599	0.956414	YL57-YL37	1	4700531	4702486	-	NA	hypothetical protein	33931E_Pfluorescens55_04299	FALSE
33931E_Pfluorescens55_00014	-0.0584694	9.54189	0.0499882	0.823089	0.956414	YL57-YL37	1	13215	14783	+	clsC	Cardiolipin synthase C	clsC	FALSE
33931E_Pfluorescens55_03959	-0.057868	6.63747	0.0188714	0.890739	0.975362	YL57-YL37	1	4306916	4307857	-	NA	hypothetical protein	33931E_Pfluorescens55_03959	FALSE
33931E_Pfluorescens55_02130	-0.0604866	8.03728	0.0249246	0.874558	0.972398	YL57-YL37	1	2332044	2333186	-	msuD_1	Methanesulfonate monooxygenase	msuD_1	FALSE
33931E_Pfluorescens55_02821	-0.0622568	7.52139	0.0238045	0.877387	0.974116	YL57-YL37	1	3097682	3098494	+	crt	Short-chain-enoyl-CoA hydratase	crt	FALSE
33931E_Pfluorescens55_02488	-0.0610398	7.5516	0.0229984	0.879464	0.975243	YL57-YL37	1	2688355	2689746	-	NA	hypothetical protein	33931E_Pfluorescens55_02488	FALSE
33931E_Pfluorescens55_05312	-0.0612011	7.59949	0.0233152	0.878644	0.975065	YL57-YL37	1	5779003	5780181	+	btuD_10	Vitamin B12 import ATP-binding protein BtuD	btuD_10	FALSE
33931E_Pfluorescens55_01939	-0.0525428	6.85503	0.015758	0.900106	0.97939	YL57-YL37	1	2139752	2140171	-	ohrB_1	Organic hydroperoxide resistance protein OhrB	ohrB_1	FALSE
33931E_Pfluorescens55_00447	-0.056796	11.0413	0.133207	0.715138	0.937402	YL57-YL37	1	505800	507167	+	NA	hypothetical protein	33931E_Pfluorescens55_00447	FALSE
33931E_Pfluorescens55_05512	-0.0558134	9.94357	0.060803	0.805236	0.954529	YL57-YL37	1	5984867	5987584	+	rbbA	Ribosome-associated ATPase	rbbA	FALSE
33931E_Pfluorescens55_03792	-0.0560319	7.72287	0.0200212	0.887481	0.975362	YL57-YL37	1	4150278	4151672	-	oprM_5	Outer membrane protein OprM	oprM_5	FALSE
33931E_Pfluorescens55_05213	-0.0559034	8.54513	0.0257232	0.872581	0.971893	YL57-YL37	1	5668577	5669848	+	yhbH	Stress response UPF0229 protein YhbH	yhbH	FALSE
33931E_Pfluorescens55_01086	-0.0540708	9.0117	0.0302307	0.861971	0.971202	YL57-YL37	1	1210980	1213265	-	bfrD_1	Probable TonB-dependent receptor BfrD	bfrD_1	FALSE
33931E_Pfluorescens55_00020	-0.0553191	10.0136	0.0624452	0.802677	0.954051	YL57-YL37	1	19184	20776	+	dppA_1	Periplasmic dipeptide transport protein	dppA_1	FALSE
33931E_Pfluorescens55_02460	-0.0516958	7.87885	0.0175521	0.894604	0.976261	YL57-YL37	1	2657396	2658400	-	iolG_1	Myo-inositol 2-dehydrogenase	iolG_1	FALSE
33931E_Pfluorescens55_03952	-0.0545875	9.2075	0.0342169	0.85325	0.969439	YL57-YL37	1	4297540	4298436	-	cynR_3	HTH-type transcriptional regulator CynR	cynR_3	FALSE
33931E_Pfluorescens55_00709	-0.0544462	8.15812	0.021102	0.884504	0.975362	YL57-YL37	1	813801	814373	-	NA	hypothetical protein	33931E_Pfluorescens55_00709	FALSE
33931E_Pfluorescens55_04657	-0.0504597	9.85137	0.0469384	0.828484	0.95749	YL57-YL37	1	5075635	5077461	-	edd	Phosphogluconate dehydratase	edd	FALSE
33931E_Pfluorescens55_01523	-0.0520449	9.84112	0.0495053	0.823931	0.956414	YL57-YL37	1	1691616	1694318	-	glnD	Bifunctional uridylyltransferase/uridylyl-removing enzyme	glnD	FALSE
33931E_Pfluorescens55_05529	-0.0512565	10.5272	0.0762531	0.782447	0.949499	YL57-YL37	1	6002327	6004843	-	caf1A	F1 capsule-anchoring protein	caf1A	FALSE
33931E_Pfluorescens55_05589	-0.0471222	7.68773	0.0140438	0.905669	0.981262	YL57-YL37	1	6069648	6070286	-	betI_4	HTH-type transcriptional regulator BetI	betI_4	FALSE
33931E_Pfluorescens55_01987	-0.0503729	8.52062	0.0206511	0.885737	0.975362	YL57-YL37	1	2184615	2185802	+	NA	hypothetical protein	33931E_Pfluorescens55_01987	FALSE
33931E_Pfluorescens55_02790	-0.049633	10.5418	0.0721855	0.788187	0.952582	YL57-YL37	1	3050727	3057128	-	NA	hypothetical protein	33931E_Pfluorescens55_02790	FALSE
33931E_Pfluorescens55_03992	-0.0495966	8.04612	0.0168139	0.896832	0.977812	YL57-YL37	1	4358016	4358822	+	NA	hypothetical protein	33931E_Pfluorescens55_03992	FALSE
33931E_Pfluorescens55_03873	-0.0603988	4.26369	0.0205916	0.8859	0.975362	YL57-YL37	1	4228968	4229273	-	NA	hypothetical protein	33931E_Pfluorescens55_03873	FALSE
33931E_Pfluorescens55_05114	-0.0479515	6.62442	0.0129618	0.909359	0.981332	YL57-YL37	1	5575239	5575802	+	NA	hypothetical protein	33931E_Pfluorescens55_05114	FALSE
33931E_Pfluorescens55_01075	-0.0483496	7.13529	0.0136488	0.906999	0.981262	YL57-YL37	1	1195019	1195582	+	ampD	1%2C6-anhydro-N-acetylmuramyl-L-alanine amidase AmpD	ampD	FALSE
33931E_Pfluorescens55_00065	-0.0512177	9.03104	0.0273887	0.868558	0.971311	YL57-YL37	1	70292	72232	+	vgrG1_1	Actin cross-linking toxin VgrG1	vgrG1_1	FALSE
33931E_Pfluorescens55_03188	-0.0492259	8.5383	0.0199028	0.887812	0.975362	YL57-YL37	1	3502834	3504114	-	alkB1	Alkane 1-monooxygenase 1	alkB1	FALSE
33931E_Pfluorescens55_00677	-0.0486339	10.0639	0.0498678	0.823298	0.956414	YL57-YL37	1	775510	777075	-	NA	hypothetical protein	33931E_Pfluorescens55_00677	FALSE
33931E_Pfluorescens55_01151	-0.0481336	8.48697	0.0186115	0.891489	0.975493	YL57-YL37	1	1283030	1283641	+	sodB_1	Superoxide dismutase [Mn/Fe]	sodB_1	FALSE
33931E_Pfluorescens55_00009	-0.0470034	7.71428	0.0140351	0.905698	0.981262	YL57-YL37	1	9028	9516	+	lrp_1	Leucine-responsive regulatory protein	lrp_1	FALSE
33931E_Pfluorescens55_01398	-0.0476549	7.01429	0.0131398	0.908742	0.981262	YL57-YL37	1	1566576	1567322	-	glnM	Probable glutamine ABC transporter permease protein GlnM	glnM	FALSE
33931E_Pfluorescens55_01028	-0.0475487	10.4126	0.0606543	0.80547	0.954529	YL57-YL37	1	1149085	1152054	+	NA	Tn3 family transposase TnAs2	33931E_Pfluorescens55_01028	FALSE
33931E_Pfluorescens55_04793	-0.0470867	7.93653	0.0147292	0.903405	0.981262	YL57-YL37	1	5230340	5231251	-	NA	hypothetical protein	33931E_Pfluorescens55_04793	FALSE
33931E_Pfluorescens55_02886	-0.0461905	9.65522	0.0338241	0.854085	0.969439	YL57-YL37	1	3165307	3168486	-	oqxB9	multidrug efflux RND transporter permease subunit OqxB9	oqxB9	FALSE
33931E_Pfluorescens55_01258	-0.0468944	8.91187	0.0216404	0.883051	0.975362	YL57-YL37	1	1394461	1395585	+	NA	hypothetical protein	33931E_Pfluorescens55_01258	FALSE
33931E_Pfluorescens55_05590	-0.0474633	9.26503	0.0268022	0.86996	0.971311	YL57-YL37	1	6070712	6071953	+	stp_2	Multidrug resistance protein Stp	stp_2	FALSE
33931E_Pfluorescens55_00849	-0.0477043	8.17347	0.0162596	0.898537	0.978792	YL57-YL37	1	976114	977430	+	bdlA_1	Biofilm dispersion protein BdlA	bdlA_1	FALSE
33931E_Pfluorescens55_05607	-0.0442653	9.54202	0.0286598	0.865571	0.971202	YL57-YL37	1	6092524	6094188	-	NA	Uncharacterized signaling protein CC_0091	33931E_Pfluorescens55_05607	FALSE
33931E_Pfluorescens55_00837	-0.0444859	8.71408	0.017553	0.894601	0.976261	YL57-YL37	1	959781	961481	-	NA	hypothetical protein	33931E_Pfluorescens55_00837	FALSE
33931E_Pfluorescens55_02436	-0.0438313	8.63155	0.016393	0.898124	0.978782	YL57-YL37	1	2628371	2630779	-	quiA	Quinate/shikimate dehydrogenase (quinone)	quiA	FALSE
33931E_Pfluorescens55_01143	-0.0447086	10.6225	0.0617657	0.803732	0.954529	YL57-YL37	1	1272464	1276279	+	NA	hypothetical protein	33931E_Pfluorescens55_01143	FALSE
33931E_Pfluorescens55_04953	-0.0453905	9.28558	0.0248631	0.874712	0.972398	YL57-YL37	1	5405265	5407088	+	NA	hypothetical protein	33931E_Pfluorescens55_04953	FALSE
33931E_Pfluorescens55_01563	-0.0450549	6.90791	0.0116573	0.914023	0.981691	YL57-YL37	1	1735667	1736785	-	NA	hypothetical protein	33931E_Pfluorescens55_01563	FALSE
33931E_Pfluorescens55_01128	-0.0437961	9.26384	0.0227893	0.880009	0.975243	YL57-YL37	1	1256410	1257855	+	aldHT	Aldehyde dehydrogenase%2C thermostable	aldHT	FALSE
33931E_Pfluorescens55_05498	-0.0423889	9.20896	0.0206497	0.88574	0.975362	YL57-YL37	1	5972503	5973585	-	gcvT_2	Aminomethyltransferase	gcvT_2	FALSE
33931E_Pfluorescens55_00359	-0.0434747	8.14228	0.0133475	0.908026	0.981262	YL57-YL37	1	407913	408893	+	cysA_1	Sulfate/thiosulfate import ATP-binding protein CysA	cysA_1	FALSE
33931E_Pfluorescens55_04688	-0.0431195	9.60822	0.0284931	0.865958	0.971202	YL57-YL37	1	5111461	5114103	+	NA	hypothetical protein	33931E_Pfluorescens55_04688	FALSE
33931E_Pfluorescens55_02960	-0.0411365	8.23163	0.012362	0.911472	0.981691	YL57-YL37	1	3249685	3250692	+	NA	hypothetical protein	33931E_Pfluorescens55_02960	FALSE
33931E_Pfluorescens55_04714	-0.0399755	8.42372	0.0125351	0.910857	0.981639	YL57-YL37	1	5137652	5138155	+	NA	hypothetical protein	33931E_Pfluorescens55_04714	FALSE
33931E_Pfluorescens55_01085	-0.0420241	9.29205	0.0214199	0.883644	0.975362	YL57-YL37	1	1208318	1210843	-	NA	hypothetical protein	33931E_Pfluorescens55_01085	FALSE
33931E_Pfluorescens55_03871	-0.0423198	7.79887	0.0115808	0.914304	0.981691	YL57-YL37	1	4226545	4227420	-	gltR_4	HTH-type transcriptional regulator GltR	gltR_4	FALSE
33931E_Pfluorescens55_04376	-0.0399086	8.54461	0.0130969	0.90889	0.981262	YL57-YL37	1	4786532	4787971	-	norG_5	HTH-type transcriptional regulator NorG	norG_5	FALSE
33931E_Pfluorescens55_05591	-0.039623	9.19475	0.017891	0.893597	0.976261	YL57-YL37	1	6072034	6072636	+	NA	hypothetical protein	33931E_Pfluorescens55_05591	FALSE
33931E_Pfluorescens55_01835	-0.0413267	7.73699	0.0109084	0.91682	0.981691	YL57-YL37	1	2028443	2028859	-	NA	hypothetical protein	33931E_Pfluorescens55_01835	FALSE
33931E_Pfluorescens55_01116	-0.0394453	9.28609	0.0187919	0.890968	0.975362	YL57-YL37	1	1246621	1247661	-	tas	Protein tas	tas	FALSE
33931E_Pfluorescens55_03774	-0.0366082	8.12579	0.00941257	0.922714	0.981691	YL57-YL37	1	4130960	4132606	+	mhpA	3-(3-hydroxy-phenyl)propionate/3-hydroxycinnamic acid hydroxylase	mhpA	FALSE
33931E_Pfluorescens55_00096	-0.0404627	8.53793	0.0134255	0.907759	0.981262	YL57-YL37	1	106013	107005	+	NA	Uncharacterized HTH-type transcriptional regulator Rv1395	33931E_Pfluorescens55_00096	FALSE
33931E_Pfluorescens55_00475	-0.0351115	8.49526	0.00993978	0.920586	0.981691	YL57-YL37	1	535534	536514	-	NA	hypothetical protein	33931E_Pfluorescens55_00475	FALSE
33931E_Pfluorescens55_04630	-0.0391912	9.20248	0.0175846	0.894507	0.976261	YL57-YL37	1	5046565	5048454	+	pctA_2	Methyl-accepting chemotaxis protein PctA	pctA_2	FALSE
33931E_Pfluorescens55_01705	-0.0363974	8.3947	0.0102591	0.919324	0.981691	YL57-YL37	1	1890333	1891295	+	mucB	Sigma factor AlgU regulatory protein MucB	mucB	FALSE
33931E_Pfluorescens55_03468	-0.0385312	7.98396	0.0099779	0.920434	0.981691	YL57-YL37	1	3803497	3804960	+	nuoN	NADH-quinone oxidoreductase subunit N	nuoN	FALSE
33931E_Pfluorescens55_01868	-0.0367034	10.2725	0.0327098	0.856482	0.969674	YL57-YL37	1	2063068	2065278	+	aroA_1	3-phosphoshikimate 1-carboxyvinyltransferase	aroA_1	FALSE
33931E_Pfluorescens55_05432	-0.0367982	6.0627	0.00760584	0.930505	0.981691	YL57-YL37	1	5904599	5905153	-	NA	hypothetical protein	33931E_Pfluorescens55_05432	FALSE
33931E_Pfluorescens55_01956	-0.030472	7.26205	0.00549103	0.940931	0.981691	YL57-YL37	1	2155765	2156244	+	NA	hypothetical protein	33931E_Pfluorescens55_01956	FALSE
33931E_Pfluorescens55_03034	-0.0341671	7.42027	0.0070403	0.933133	0.981691	YL57-YL37	1	3319278	3320183	+	rhaR_1	HTH-type transcriptional activator RhaR	rhaR_1	FALSE
33931E_Pfluorescens55_03526	-0.035552	8.83338	0.0119134	0.913087	0.981691	YL57-YL37	1	3858157	3859608	+	rcsC_16	Sensor histidine kinase RcsC	rcsC_16	FALSE
33931E_Pfluorescens55_01196	-0.0328643	8.07957	0.00747783	0.931091	0.981691	YL57-YL37	1	1320110	1321972	+	NA	hypothetical protein	33931E_Pfluorescens55_01196	FALSE
33931E_Pfluorescens55_02360	-0.0372786	7.81457	0.00901797	0.924346	0.981691	YL57-YL37	1	2546312	2547658	-	puuA_2	Gamma-glutamylputrescine synthetase PuuA	puuA_2	FALSE
33931E_Pfluorescens55_04829	-0.0334511	7.27925	0.00662599	0.935125	0.981691	YL57-YL37	1	5263835	5264203	-	NA	hypothetical protein	33931E_Pfluorescens55_04829	FALSE
33931E_Pfluorescens55_00636	-0.0293883	7.62736	0.00540802	0.941379	0.981691	YL57-YL37	1	728010	728969	-	NA	hypothetical protein	33931E_Pfluorescens55_00636	FALSE
33931E_Pfluorescens55_02084	-0.0308079	8.28644	0.00707203	0.932982	0.981691	YL57-YL37	1	2286990	2288138	+	NA	hypothetical protein	33931E_Pfluorescens55_02084	FALSE
33931E_Pfluorescens55_01666	-0.0315306	8.46168	0.00790492	0.929156	0.981691	YL57-YL37	1	1847744	1848937	+	smtB_1	Succinyl-CoA--L-malate CoA-transferase beta subunit	smtB_1	FALSE
33931E_Pfluorescens55_05060	-0.0346377	7.93083	0.00797456	0.928845	0.981691	YL57-YL37	1	5524513	5525229	-	yohK_2	Inner membrane protein YohK	yohK_2	FALSE
33931E_Pfluorescens55_04211	-0.0312449	8.65296	0.00841899	0.926895	0.981691	YL57-YL37	1	4603951	4604766	-	NA	hypothetical protein	33931E_Pfluorescens55_04211	FALSE
33931E_Pfluorescens55_02746	-0.0301151	8.81653	0.00847925	0.926634	0.981691	YL57-YL37	1	3000611	3001606	-	NA	hypothetical protein	33931E_Pfluorescens55_02746	FALSE
33931E_Pfluorescens55_03193	-0.0292216	8.01527	0.00578323	0.939383	0.981691	YL57-YL37	1	3508946	3511021	-	NA	hypothetical protein	33931E_Pfluorescens55_03193	FALSE
33931E_Pfluorescens55_03971	-0.0300021	10.2182	0.0210565	0.884628	0.975362	YL57-YL37	1	4332445	4337292	-	NA	hypothetical protein	33931E_Pfluorescens55_03971	FALSE
33931E_Pfluorescens55_01729	-0.0328143	7.91028	0.00711632	0.932773	0.981691	YL57-YL37	1	1913091	1914023	+	kce_1	3-keto-5-aminohexanoate cleavage enzyme	kce_1	FALSE
33931E_Pfluorescens55_01031	-0.0292941	9.12858	0.00942754	0.922653	0.981691	YL57-YL37	1	1153564	1154895	-	NA	hypothetical protein	33931E_Pfluorescens55_01031	FALSE
33931E_Pfluorescens55_05495	-0.0278245	7.22274	0.00456488	0.946134	0.981691	YL57-YL37	1	5969971	5970636	+	NA	hypothetical protein	33931E_Pfluorescens55_05495	FALSE
33931E_Pfluorescens55_02784	-0.0271488	8.58155	0.0061549	0.937469	0.981691	YL57-YL37	1	3042971	3044452	-	xylB_1	Xylulose kinase	xylB_1	FALSE
33931E_Pfluorescens55_00960	-0.0285641	8.95396	0.00820279	0.927837	0.981691	YL57-YL37	1	1084843	1085280	+	yqaA_1	Inner membrane protein YqaA	yqaA_1	FALSE
33931E_Pfluorescens55_02785	-0.0277637	7.91576	0.00509726	0.943085	0.981691	YL57-YL37	1	3044594	3046075	-	por	Polyol:NADP oxidoreductase	por	FALSE
33931E_Pfluorescens55_04626	-0.0268998	8.83924	0.00684871	0.934047	0.981691	YL57-YL37	1	5040039	5041256	-	argJ	Arginine biosynthesis bifunctional protein ArgJ	argJ	FALSE
33931E_Pfluorescens55_05524	-0.0295363	8.15064	0.00618864	0.937298	0.981691	YL57-YL37	1	5998984	5999769	+	glnH_4	ABC transporter glutamine-binding protein GlnH	glnH_4	FALSE
33931E_Pfluorescens55_04898	-0.0247507	8.46549	0.00487764	0.944322	0.981691	YL57-YL37	1	5342444	5343295	+	panC	Pantothenate synthetase	panC	FALSE
33931E_Pfluorescens55_02603	-0.0253237	7.73307	0.0040937	0.948986	0.981691	YL57-YL37	1	2850274	2851566	+	puuB_3	Gamma-glutamylputrescine oxidoreductase	puuB_3	FALSE
33931E_Pfluorescens55_00808	-0.0232682	7.90449	0.00357442	0.952327	0.981691	YL57-YL37	1	926151	927164	-	NA	Zinc-type alcohol dehydrogenase-like protein SA1988	33931E_Pfluorescens55_00808	FALSE
33931E_Pfluorescens55_02301	-0.0256837	8.39463	0.00511644	0.942978	0.981691	YL57-YL37	1	2485795	2487117	+	NA	hypothetical protein	33931E_Pfluorescens55_02301	FALSE
33931E_Pfluorescens55_02367	-0.0242966	7.75788	0.0037861	0.950937	0.981691	YL57-YL37	1	2553147	2553725	+	NA	hypothetical protein	33931E_Pfluorescens55_02367	FALSE
33931E_Pfluorescens55_04828	-0.0235715	9.24487	0.00652476	0.935622	0.981691	YL57-YL37	1	5261598	5263517	+	mcpS	Methyl-accepting chemotaxis protein McpS	mcpS	FALSE
33931E_Pfluorescens55_03166	-0.0279509	6.65717	0.0044216	0.946985	0.981691	YL57-YL37	1	3470553	3472193	+	NA	hypothetical protein	33931E_Pfluorescens55_03166	FALSE
33931E_Pfluorescens55_04643	-0.0233379	8.62049	0.00462651	0.945772	0.981691	YL57-YL37	1	5059808	5061259	+	pykA	Pyruvate kinase II	pykA	FALSE
33931E_Pfluorescens55_04165	-0.0211455	8.51378	0.00363061	0.951954	0.981691	YL57-YL37	1	4551113	4552555	-	pucI_2	Probable allantoin permease	pucI_2	FALSE
33931E_Pfluorescens55_00236	-0.0208825	9.09694	0.00471369	0.945265	0.981691	YL57-YL37	1	260168	261214	+	NA	hypothetical protein	33931E_Pfluorescens55_00236	FALSE
33931E_Pfluorescens55_01981	-0.0255769	7.47264	0.00398041	0.949696	0.981691	YL57-YL37	1	2180247	2181002	+	ccmC	Heme exporter protein C	ccmC	FALSE
33931E_Pfluorescens55_00817	-0.0235455	8.02739	0.00376635	0.951065	0.981691	YL57-YL37	1	934595	935254	-	rutR_1	HTH-type transcriptional regulator RutR	rutR_1	FALSE
33931E_Pfluorescens55_04690	-0.0210046	9.29962	0.00537291	0.941569	0.981691	YL57-YL37	1	5115515	5117224	-	recJ	Single-stranded-DNA-specific exonuclease RecJ	recJ	FALSE
33931E_Pfluorescens55_04795	-0.0208821	9.984	0.00873209	0.925551	0.981691	YL57-YL37	1	5232262	5234763	-	malT_3	HTH-type transcriptional regulator MalT	malT_3	FALSE
33931E_Pfluorescens55_04820	-0.0208739	8.40271	0.00338914	0.953577	0.981691	YL57-YL37	1	5255177	5256295	-	proB	Glutamate 5-kinase	proB	FALSE
33931E_Pfluorescens55_00263	-0.0192017	8.1668	0.00262941	0.959105	0.984665	YL57-YL37	1	287638	288414	+	amiD_1	N-acetylmuramoyl-L-alanine amidase AmiD	amiD_1	FALSE
33931E_Pfluorescens55_05365	-0.021588	8.37977	0.00359055	0.95222	0.981691	YL57-YL37	1	5838853	5839752	-	fabD_2	Malonyl CoA-acyl carrier protein transacylase	fabD_2	FALSE
33931E_Pfluorescens55_02897	-0.0225474	7.96041	0.00340071	0.953498	0.981691	YL57-YL37	1	3179939	3181042	-	NA	hypothetical protein	33931E_Pfluorescens55_02897	FALSE
33931E_Pfluorescens55_05017	-0.019042	9.53681	0.00527728	0.94209	0.981691	YL57-YL37	1	5478576	5481086	-	NA	hypothetical protein	33931E_Pfluorescens55_05017	FALSE
33931E_Pfluorescens55_05401	-0.0202669	9.01434	0.00425265	0.948006	0.981691	YL57-YL37	1	5872577	5873302	-	trmB	tRNA (guanine-N(7)-)-methyltransferase	trmB	FALSE
33931E_Pfluorescens55_05249	-0.0182218	8.70629	0.00293464	0.956799	0.983546	YL57-YL37	1	5709661	5710398	+	NA	hypothetical protein	33931E_Pfluorescens55_05249	FALSE
33931E_Pfluorescens55_00056	-0.0199049	8.88842	0.00384898	0.950532	0.981691	YL57-YL37	1	58547	59881	-	NA	hypothetical protein	33931E_Pfluorescens55_00056	FALSE
33931E_Pfluorescens55_04334	-0.0185121	8.39925	0.00266439	0.958834	0.984665	YL57-YL37	1	4745882	4747072	-	NA	2-methyl-aconitate isomerase	33931E_Pfluorescens55_04334	FALSE
33931E_Pfluorescens55_01845	-0.0204562	8.94399	0.00418922	0.948395	0.981691	YL57-YL37	1	2037172	2038341	+	argD_2	Acetylornithine aminotransferase	argD_2	FALSE
33931E_Pfluorescens55_01101	-0.0194468	9.37999	0.00488136	0.944301	0.981691	YL57-YL37	1	1226801	1228399	-	dppA_2	Periplasmic dipeptide transport protein	dppA_2	FALSE
33931E_Pfluorescens55_01364	-0.017215	9.80139	0.00524949	0.942243	0.981691	YL57-YL37	1	1518776	1523872	-	NA	hypothetical protein	33931E_Pfluorescens55_01364	FALSE
33931E_Pfluorescens55_02789	-0.0170811	8.63791	0.00249818	0.960138	0.984892	YL57-YL37	1	3049132	3050454	-	NA	hypothetical protein	33931E_Pfluorescens55_02789	FALSE
33931E_Pfluorescens55_01426	-0.0219175	8.1796	0.00344364	0.953206	0.981691	YL57-YL37	1	1597462	1598226	+	prtR_1	HTH-type transcriptional regulator PrtR	prtR_1	FALSE
33931E_Pfluorescens55_01345	-0.0188528	8.89423	0.00346361	0.953071	0.981691	YL57-YL37	1	1489210	1491546	+	NA	hypothetical protein	33931E_Pfluorescens55_01345	FALSE
33931E_Pfluorescens55_00510	-0.0179549	8.46438	0.00256831	0.959583	0.984739	YL57-YL37	1	573828	575183	+	NA	hypothetical protein	33931E_Pfluorescens55_00510	FALSE
33931E_Pfluorescens55_00839	-0.0166282	8.31682	0.00208231	0.963604	0.98678	YL57-YL37	1	961743	963161	-	atoE	Putative short-chain fatty acid transporter	atoE	FALSE
33931E_Pfluorescens55_00108	-0.0141059	9.95232	0.0039044	0.950178	0.981691	YL57-YL37	1	120378	121670	+	NA	hypothetical protein	33931E_Pfluorescens55_00108	FALSE
33931E_Pfluorescens55_05009	-0.0129661	8.45496	0.00133341	0.970872	0.991442	YL57-YL37	1	5471455	5472351	-	yedA_2	Uncharacterized inner membrane transporter YedA	yedA_2	FALSE
33931E_Pfluorescens55_02216	-0.0111003	7.22529	0.000726358	0.978499	0.993648	YL57-YL37	1	2424083	2424808	-	NA	hypothetical protein	33931E_Pfluorescens55_02216	FALSE
33931E_Pfluorescens55_00147	-0.0142991	9.15931	0.00228523	0.961873	0.986255	YL57-YL37	1	163070	164368	+	ynbD	Uncharacterized protein YnbD	ynbD	FALSE
33931E_Pfluorescens55_04400	-0.0114458	8.68587	0.00114813	0.97297	0.991613	YL57-YL37	1	4809450	4810418	-	moaA_2	GTP 3'%2C8-cyclase	moaA_2	FALSE
33931E_Pfluorescens55_01816	-0.0063782	7.84804	0.000265553	0.986999	0.995056	YL57-YL37	1	2009310	2009822	+	NA	hypothetical protein	33931E_Pfluorescens55_01816	FALSE
33931E_Pfluorescens55_05019	-0.010519	8.80738	0.00102906	0.97441	0.991985	YL57-YL37	1	5481772	5482665	+	fieF	Ferrous-iron efflux pump FieF	fieF	FALSE
33931E_Pfluorescens55_03041	-0.00968358	8.26273	0.000691546	0.979021	0.993761	YL57-YL37	1	3325910	3326911	+	rutD_1	Putative aminoacrylate hydrolase RutD	rutD_1	FALSE
33931E_Pfluorescens55_04893	-0.00616778	9.69951	0.000623304	0.980083	0.993884	YL57-YL37	1	5337323	5338750	+	zraR	Transcriptional regulatory protein ZraR	zraR	FALSE
33931E_Pfluorescens55_02816	-0.00361128	7.8024	8.45034e-05	0.992666	0.995056	YL57-YL37	1	3093124	3093723	+	kefF_2	Glutathione-regulated potassium-efflux system ancillary protein KefF	kefF_2	FALSE
33931E_Pfluorescens55_00775	-0.00553561	8.68042	0.00026779	0.986944	0.995056	YL57-YL37	1	892735	895023	+	pbpC_2	Penicillin-binding protein 1C	pbpC_2	FALSE
33931E_Pfluorescens55_01337	-0.00450326	8.05472	0.000139071	0.990591	0.995056	YL57-YL37	1	1480493	1481815	+	cnbH	2-amino-5-chloromuconic acid deaminase	cnbH	FALSE
33931E_Pfluorescens55_01068	-0.00600381	8.19819	0.000259775	0.987141	0.995056	YL57-YL37	1	1187914	1189122	-	epsF_1	Type II secretion system protein F	epsF_1	FALSE
33931E_Pfluorescens55_00232	-0.00524147	9.06135	0.00029139	0.986381	0.995056	YL57-YL37	1	255290	256348	+	NA	hypothetical protein	33931E_Pfluorescens55_00232	FALSE
33931E_Pfluorescens55_05107	-0.00529223	9.59261	0.000424574	0.983561	0.995056	YL57-YL37	1	5566920	5569004	-	NA	hypothetical protein	33931E_Pfluorescens55_05107	FALSE
33931E_Pfluorescens55_03891	-0.00532762	8.15959	0.000202005	0.98866	0.995056	YL57-YL37	1	4242781	4244028	+	NA	hypothetical protein	33931E_Pfluorescens55_03891	FALSE
33931E_Pfluorescens55_04961	-0.0029863	9.07982	9.5548e-05	0.992201	0.995056	YL57-YL37	1	5414243	5415580	-	gdhA	NADP-specific glutamate dehydrogenase	gdhA	FALSE
33931E_Pfluorescens55_01720	-0.00440421	8.58601	0.000162363	0.989834	0.995056	YL57-YL37	1	1904252	1905571	+	proP_3	Proline/betaine transporter	proP_3	FALSE
33931E_Pfluorescens55_01694	-0.00358013	7.90285	8.46608e-05	0.992659	0.995056	YL57-YL37	1	1879850	1880833	-	NA	hypothetical protein	33931E_Pfluorescens55_01694	FALSE
33931E_Pfluorescens55_00208	-0.00408492	8.53572	0.000136623	0.990674	0.995056	YL57-YL37	1	234932	235552	+	dgoA	2-dehydro-3-deoxy-6-phosphogalactonate aldolase	dgoA	FALSE
33931E_Pfluorescens55_02656	-0.00530977	7.96344	0.000188359	0.98905	0.995056	YL57-YL37	1	2901492	2902499	-	thpA_3	D-threitol-binding protein	thpA_3	FALSE
33931E_Pfluorescens55_04295	-0.0030639	10.1653	0.000211797	0.988389	0.995056	YL57-YL37	1	4692726	4696112	-	NA	hypothetical protein	33931E_Pfluorescens55_04295	FALSE
33931E_Pfluorescens55_05062	-0.00434649	8.23812	0.000138271	0.990618	0.995056	YL57-YL37	1	5525757	5526212	+	NA	Probable enoyl-CoA hydratase 1	33931E_Pfluorescens55_05062	FALSE
33931E_Pfluorescens55_03179	-0.00335415	8.23822	8.22563e-05	0.992764	0.995056	YL57-YL37	1	3491603	3492901	-	fadI_2	3-ketoacyl-CoA thiolase FadI	fadI_2	FALSE
33931E_Pfluorescens55_00920	-0.00135498	10.2297	4.32682e-05	0.994752	0.996103	YL57-YL37	1	1044684	1046783	-	pta	Phosphate acetyltransferase	pta	FALSE
33931E_Pfluorescens55_03585	-0.00192677	8.33718	2.82048e-05	0.995763	0.996584	YL57-YL37	1	3930163	3932559	-	lon_2	Lon protease	lon_2	FALSE
33931E_Pfluorescens55_04395	-0.0027277	9.00967	7.68365e-05	0.993006	0.995056	YL57-YL37	1	4804753	4806219	-	NA	hypothetical protein	33931E_Pfluorescens55_04395	FALSE
33931E_Pfluorescens55_03985	-0.00247192	9.57268	9.12965e-05	0.992377	0.995056	YL57-YL37	1	4350956	4352782	-	NA	Long-chain-fatty-acid--CoA ligase FadD17	33931E_Pfluorescens55_03985	FALSE
33931E_Pfluorescens55_02158	-0.00128585	8.31527	1.24486e-05	0.997185	0.997185	YL57-YL37	1	2364922	2366250	-	NA	hypothetical protein	33931E_Pfluorescens55_02158	FALSE
33931E_Pfluorescens55_05325	-0.00157051	7.58238	1.53107e-05	0.996878	0.997185	YL57-YL37	1	5798429	5798881	+	NA	UPF0039 protein Rv2851c	33931E_Pfluorescens55_05325	FALSE
33931E_Pfluorescens55_03872	0.0033737	8.74444	0.000102597	0.991919	0.995056	YL57-YL37	1	4227525	4228907	+	sad	Succinate semialdehyde dehydrogenase [NAD(P)+] Sad	sad	FALSE
33931E_Pfluorescens55_05008	0.00212027	8.78314	4.13074e-05	0.994872	0.996103	YL57-YL37	1	5470072	5471406	-	rhlE_2	ATP-dependent RNA helicase RhlE	rhlE_2	FALSE
33931E_Pfluorescens55_02011	0.00482773	9.19809	0.000266266	0.986981	0.995056	YL57-YL37	1	2207881	2209434	-	NA	hypothetical protein	33931E_Pfluorescens55_02011	FALSE
33931E_Pfluorescens55_04843	0.00469996	7.7141	0.000140437	0.990545	0.995056	YL57-YL37	1	5278190	5279119	-	catA	Catechol 1%2C2-dioxygenase	catA	FALSE
33931E_Pfluorescens55_04840	0.00363004	8.77736	0.000120766	0.991232	0.995056	YL57-YL37	1	5274674	5276080	-	gabP_2	GABA permease	gabP_2	FALSE
33931E_Pfluorescens55_00142	0.00672184	8.40151	0.000351087	0.985051	0.995056	YL57-YL37	1	156562	157596	-	NA	hypothetical protein	33931E_Pfluorescens55_00142	FALSE
33931E_Pfluorescens55_05544	0.00508833	7.99733	0.000174402	0.989464	0.995056	YL57-YL37	1	6022309	6022800	+	NA	hypothetical protein	33931E_Pfluorescens55_05544	FALSE
33931E_Pfluorescens55_00185	0.0082355	8.83009	0.000638849	0.979836	0.993884	YL57-YL37	1	211893	212663	-	NA	hypothetical protein	33931E_Pfluorescens55_00185	FALSE
33931E_Pfluorescens55_01502	0.00736263	7.41321	0.000326747	0.985578	0.995056	YL57-YL37	1	1667644	1668264	-	NA	hypothetical protein	33931E_Pfluorescens55_01502	FALSE
33931E_Pfluorescens55_03063	0.00623975	8.19251	0.000280106	0.986647	0.995056	YL57-YL37	1	3354765	3355931	-	ydhP_3	Inner membrane transport protein YdhP	ydhP_3	FALSE
33931E_Pfluorescens55_02376	0.00891154	9.71884	0.00132015	0.971017	0.991442	YL57-YL37	1	2563944	2567558	+	bvgS_2	Virulence sensor protein BvgS	bvgS_2	FALSE
33931E_Pfluorescens55_05422	0.00832696	9.05223	0.000732151	0.978414	0.993648	YL57-YL37	1	5891845	5892711	-	NA	hypothetical protein	33931E_Pfluorescens55_05422	FALSE
33931E_Pfluorescens55_00725	0.00914182	8.06546	0.000575263	0.980865	0.993971	YL57-YL37	1	827586	828854	-	dnaK_1	Chaperone protein DnaK	dnaK_1	FALSE
33931E_Pfluorescens55_03899	0.00803283	6.70252	0.000364927	0.984759	0.995056	YL57-YL37	1	4251608	4252135	+	NA	hypothetical protein	33931E_Pfluorescens55_03899	FALSE
33931E_Pfluorescens55_04765	0.00880613	8.41588	0.000605435	0.98037	0.993884	YL57-YL37	1	5196701	5197825	-	tgt	Queuine tRNA-ribosyltransferase	tgt	FALSE
33931E_Pfluorescens55_04815	0.0181392	6.76351	0.0018615	0.965587	0.987976	YL57-YL37	1	5250795	5251562	+	cysZ	Sulfate transporter CysZ	cysZ	FALSE
33931E_Pfluorescens55_00308	0.0109929	9.27706	0.00145001	0.969625	0.991273	YL57-YL37	1	340163	341698	+	emrY	Probable multidrug resistance protein EmrY	emrY	FALSE
33931E_Pfluorescens55_02941	0.0129206	7.7032	0.00106095	0.974016	0.991985	YL57-YL37	1	3228815	3229927	+	NA	Histone deacetylase-like amidohydrolase	33931E_Pfluorescens55_02941	FALSE
33931E_Pfluorescens55_04727	0.0080941	9.17856	0.000739895	0.9783	0.993648	YL57-YL37	1	5158632	5160074	-	treP	PTS system trehalose-specific EIIBC component	treP	FALSE
33931E_Pfluorescens55_02801	0.00943863	8.66087	0.000771277	0.977845	0.993648	YL57-YL37	1	3072970	3074379	-	norG_3	HTH-type transcriptional regulator NorG	norG_3	FALSE
33931E_Pfluorescens55_02926	0.0118737	8.83094	0.00132851	0.970925	0.991442	YL57-YL37	1	3212791	3213984	-	rcsC_12	Sensor histidine kinase RcsC	rcsC_12	FALSE
33931E_Pfluorescens55_04027	0.0119786	8.42544	0.00112641	0.973227	0.991613	YL57-YL37	1	4393767	4395113	+	yxeP	Uncharacterized hydrolase YxeP	yxeP	FALSE
33931E_Pfluorescens55_02087	0.01235	8.40676	0.00118762	0.97251	0.991613	YL57-YL37	1	2290613	2291578	-	panS	Pantothenate precursors transporter PanS	panS	FALSE
33931E_Pfluorescens55_04695	0.0106578	8.2623	0.000839225	0.97689	0.993648	YL57-YL37	1	5120731	5122140	-	thrC	Threonine synthase	thrC	FALSE
33931E_Pfluorescens55_04364	0.0155335	8.73403	0.00216293	0.962907	0.986485	YL57-YL37	1	4775454	4777601	-	fadJ_2	Fatty acid oxidation complex subunit alpha	fadJ_2	FALSE
33931E_Pfluorescens55_04254	0.0118368	9.46084	0.00192219	0.965031	0.987823	YL57-YL37	1	4651969	4654368	+	pucD	Probable xanthine dehydrogenase subunit D	pucD	FALSE
33931E_Pfluorescens55_03091	0.0131339	9.95315	0.003388	0.953585	0.981691	YL57-YL37	1	3383863	3387837	+	napA_2	Nitrate reductase	napA_2	FALSE
33931E_Pfluorescens55_04161	0.0125378	8.37821	0.00120943	0.972258	0.991613	YL57-YL37	1	4547070	4548452	+	opuE	Osmoregulated proline transporter OpuE	opuE	FALSE
33931E_Pfluorescens55_05462	0.0135658	7.62086	0.0011514	0.972932	0.991613	YL57-YL37	1	5934736	5935311	+	NA	hypothetical protein	33931E_Pfluorescens55_05462	FALSE
33931E_Pfluorescens55_01810	0.0123862	6.80421	0.000871863	0.976445	0.99364	YL57-YL37	1	2003098	2003682	-	NA	hypothetical protein	33931E_Pfluorescens55_01810	FALSE
33931E_Pfluorescens55_02411	0.0165292	7.87688	0.00179381	0.966218	0.988205	YL57-YL37	1	2599264	2600580	+	nicT_2	Putative metabolite transport protein NicT	nicT_2	FALSE
33931E_Pfluorescens55_03980	0.018489	9.45277	0.00466062	0.945573	0.981691	YL57-YL37	1	4346348	4348435	-	mdoB	Phosphoglycerol transferase I	mdoB	FALSE
33931E_Pfluorescens55_00471	0.0186998	8.75921	0.00317364	0.955076	0.98219	YL57-YL37	1	531514	532266	-	artJ	ABC transporter arginine-binding protein 1	artJ	FALSE
33931E_Pfluorescens55_02495	0.0241431	4.90758	0.00330085	0.954185	0.981691	YL57-YL37	1	2694650	2695261	-	xcpW	Type II secretion system protein J	xcpW	FALSE
33931E_Pfluorescens55_01627	0.0182069	7.83984	0.00216252	0.96291	0.986485	YL57-YL37	1	1805608	1806903	+	kgtP_1	Alpha-ketoglutarate permease	kgtP_1	FALSE
33931E_Pfluorescens55_04144	0.01956	9.35808	0.00485958	0.944425	0.981691	YL57-YL37	1	4524660	4525733	-	NA	Sodium-lithium/proton antiporter	33931E_Pfluorescens55_04144	FALSE
33931E_Pfluorescens55_04470	0.021816	10.0012	0.00963469	0.92181	0.981691	YL57-YL37	1	4885592	4887547	-	acs_3	Acetyl-coenzyme A synthetase	acs_3	FALSE
33931E_Pfluorescens55_04352	0.0258974	7.13464	0.00391992	0.950079	0.981691	YL57-YL37	1	4765382	4765765	+	NA	hypothetical protein	33931E_Pfluorescens55_04352	FALSE
33931E_Pfluorescens55_04116	0.0226603	8.2547	0.00378003	0.950977	0.981691	YL57-YL37	1	4497354	4497788	-	slyA_2	Transcriptional regulator SlyA	slyA_2	FALSE
33931E_Pfluorescens55_00951	0.0249418	6.94594	0.00357396	0.95233	0.981691	YL57-YL37	1	1075564	1075992	-	NA	hypothetical protein	33931E_Pfluorescens55_00951	FALSE
33931E_Pfluorescens55_02197	0.0215523	8.43323	0.00365441	0.951797	0.981691	YL57-YL37	1	2410386	2411591	-	NA	hypothetical protein	33931E_Pfluorescens55_02197	FALSE
33931E_Pfluorescens55_00113	0.0228971	8.65195	0.00451989	0.9464	0.981691	YL57-YL37	1	126441	127307	-	hexR_1	HTH-type transcriptional regulator HexR	hexR_1	FALSE
33931E_Pfluorescens55_00688	0.0224192	9.55875	0.00743618	0.931283	0.981691	YL57-YL37	1	786165	788468	+	NA	hypothetical protein	33931E_Pfluorescens55_00688	FALSE
33931E_Pfluorescens55_04968	0.0222518	9.60246	0.00755647	0.930731	0.981691	YL57-YL37	1	5425268	5427334	-	btsT	Pyruvate/proton symporter BtsT	btsT	FALSE
33931E_Pfluorescens55_01288	0.0225289	8.52262	0.00413659	0.94872	0.981691	YL57-YL37	1	1428743	1430188	+	dacC_1	D-alanyl-D-alanine carboxypeptidase DacC	dacC_1	FALSE
33931E_Pfluorescens55_03015	0.0235951	7.70933	0.00353776	0.952572	0.981691	YL57-YL37	1	3298716	3299723	-	cdhR_5	HTH-type transcriptional regulator CdhR	cdhR_5	FALSE
33931E_Pfluorescens55_03461	0.0256297	9.22946	0.00763659	0.930365	0.981691	YL57-YL37	1	3794965	3797679	+	nuoG	NADH-quinone oxidoreductase subunit G	nuoG	FALSE
33931E_Pfluorescens55_01881	0.0224218	7.90849	0.00332593	0.954012	0.981691	YL57-YL37	1	2079167	2080384	-	NA	hypothetical protein	33931E_Pfluorescens55_01881	FALSE
33931E_Pfluorescens55_01862	0.0218079	8.99626	0.00488271	0.944294	0.981691	YL57-YL37	1	2055340	2056416	+	mtnA	Methylthioribose-1-phosphate isomerase	mtnA	FALSE
33931E_Pfluorescens55_00912	0.0223637	9.24376	0.00586493	0.938957	0.981691	YL57-YL37	1	1034344	1035243	+	NA	Epimerase family protein SA0724	33931E_Pfluorescens55_00912	FALSE
33931E_Pfluorescens55_02426	0.0200246	7.86777	0.00262949	0.959105	0.984665	YL57-YL37	1	2615623	2616756	-	dauA_2	FAD-dependent catabolic D-arginine dehydrogenase DauA	dauA_2	FALSE
33931E_Pfluorescens55_04634	0.0251591	8.31336	0.00476384	0.944975	0.981691	YL57-YL37	1	5050374	5051801	-	sbcB	Exodeoxyribonuclease I	sbcB	FALSE
33931E_Pfluorescens55_01331	0.0226389	7.82117	0.00332693	0.954005	0.981691	YL57-YL37	1	1473680	1474636	-	cmoB_1	tRNA U34 carboxymethyltransferase	cmoB_1	FALSE
33931E_Pfluorescens55_03189	0.0233681	8.49878	0.00441051	0.947051	0.981691	YL57-YL37	1	3504409	3505407	-	dhmA2	Haloalkane dehalogenase 2	dhmA2	FALSE
33931E_Pfluorescens55_00246	0.022557	8.55523	0.00420435	0.948302	0.981691	YL57-YL37	1	268679	269449	-	metQ_1	D-methionine-binding lipoprotein MetQ	metQ_1	FALSE
33931E_Pfluorescens55_02106	0.0249515	9.06615	0.00662157	0.935147	0.981691	YL57-YL37	1	2310192	2311181	-	btuD_3	Vitamin B12 import ATP-binding protein BtuD	btuD_3	FALSE
33931E_Pfluorescens55_00444	0.0260325	11.2249	0.0317442	0.858594	0.970567	YL57-YL37	1	498859	501672	+	NA	hypothetical protein	33931E_Pfluorescens55_00444	FALSE
33931E_Pfluorescens55_00766	0.0278593	9.4145	0.0102826	0.919233	0.981691	YL57-YL37	1	877335	879296	-	ctpL	Methyl-accepting chemotaxis protein CtpL	ctpL	FALSE
33931E_Pfluorescens55_02485	0.027847	6.78349	0.00439031	0.947173	0.981691	YL57-YL37	1	2686030	2686905	+	dmlR_11	HTH-type transcriptional regulator DmlR	dmlR_11	FALSE
33931E_Pfluorescens55_00603	0.026887	9.1629	0.00809787	0.928298	0.981691	YL57-YL37	1	677918	679705	-	nhaP2	K(+)/H(+) antiporter NhaP2	nhaP2	FALSE
33931E_Pfluorescens55_05026	0.0276297	9.82139	0.0137399	0.90669	0.981262	YL57-YL37	1	5489046	5491436	-	rcsC_24	Sensor histidine kinase RcsC	rcsC_24	FALSE
33931E_Pfluorescens55_00740	0.0316418	6.75118	0.00567296	0.939962	0.981691	YL57-YL37	1	847422	848369	-	btuF_1	Vitamin B12-binding protein	btuF_1	FALSE
33931E_Pfluorescens55_00342	0.027276	8.90365	0.00728755	0.931971	0.981691	YL57-YL37	1	387455	389095	+	NA	hypothetical protein	33931E_Pfluorescens55_00342	FALSE
33931E_Pfluorescens55_04542	0.03106	7.07052	0.00559864	0.940356	0.981691	YL57-YL37	1	4954605	4955450	-	yeaD_2	Putative glucose-6-phosphate 1-epimerase	yeaD_2	FALSE
33931E_Pfluorescens55_01394	0.0285963	8.28617	0.00609411	0.937778	0.981691	YL57-YL37	1	1561768	1563117	-	dctD_3	C4-dicarboxylate transport transcriptional regulatory protein DctD	dctD_3	FALSE
33931E_Pfluorescens55_05105	0.0254998	7.5979	0.00405056	0.949255	0.981691	YL57-YL37	1	5565186	5565884	+	ompW	Outer membrane protein W	ompW	FALSE
33931E_Pfluorescens55_01395	0.0280425	8.62306	0.00668661	0.93483	0.981691	YL57-YL37	1	1563114	1565015	-	dctB_2	C4-dicarboxylate transport sensor protein DctB	dctB_2	FALSE
33931E_Pfluorescens55_00844	0.0300753	9.58801	0.0136643	0.906946	0.981262	YL57-YL37	1	968617	971754	+	czcA_2	Cobalt-zinc-cadmium resistance protein CzcA	czcA_2	FALSE
33931E_Pfluorescens55_05546	0.0308369	8.85591	0.00907728	0.924099	0.981691	YL57-YL37	1	6024216	6024893	+	mip	Outer membrane protein MIP	mip	FALSE
33931E_Pfluorescens55_02796	0.0312571	9.49834	0.0137932	0.90651	0.981262	YL57-YL37	1	3064849	3067956	+	mdtC	Multidrug resistance protein MdtC	mdtC	FALSE
33931E_Pfluorescens55_00607	0.0314255	8.08735	0.00685203	0.934031	0.981691	YL57-YL37	1	682325	684127	-	dmdC_1	3-methylmercaptopropionyl-CoA dehydrogenase	dmdC_1	FALSE
33931E_Pfluorescens55_04485	0.0335298	6.90197	0.00644435	0.936019	0.981691	YL57-YL37	1	4902923	4903549	+	rutR_4	HTH-type transcriptional regulator RutR	rutR_4	FALSE
33931E_Pfluorescens55_01650	0.0325073	8.67587	0.00921727	0.923517	0.981691	YL57-YL37	1	1829825	1832116	-	NA	Beta-glucosidase BoGH3B	33931E_Pfluorescens55_01650	FALSE
33931E_Pfluorescens55_05410	0.031889	9.82215	0.0183121	0.89236	0.975989	YL57-YL37	1	5880006	5881361	+	NA	Uncharacterized zinc protease Rv2782c	33931E_Pfluorescens55_05410	FALSE
33931E_Pfluorescens55_00099	0.0324143	10.9831	0.0416237	0.838343	0.962177	YL57-YL37	1	109374	113951	+	NA	hypothetical protein	33931E_Pfluorescens55_00099	FALSE
33931E_Pfluorescens55_05237	0.0342759	9.08939	0.0126454	0.910468	0.981639	YL57-YL37	1	5694695	5695957	-	argD_3	Acetylornithine aminotransferase	argD_3	FALSE
33931E_Pfluorescens55_05425	0.0326406	9.36584	0.0136156	0.907112	0.981262	YL57-YL37	1	5895844	5897685	+	ilvD	Dihydroxy-acid dehydratase	ilvD	FALSE
33931E_Pfluorescens55_02081	0.0310084	7.74219	0.00615123	0.937488	0.981691	YL57-YL37	1	2284702	2285241	-	NA	Uncharacterized HTH-type transcriptional regulator Rv1556	33931E_Pfluorescens55_02081	FALSE
33931E_Pfluorescens55_03458	0.0319486	9.26571	0.0121547	0.912215	0.981691	YL57-YL37	1	3791193	3792977	+	nuoC	NADH-quinone oxidoreductase subunit C/D	nuoC	FALSE
33931E_Pfluorescens55_01335	0.0310118	8.97671	0.00978371	0.92121	0.981691	YL57-YL37	1	1476653	1479073	-	lon_1	Lon protease	lon_1	FALSE
33931E_Pfluorescens55_02341	0.0312582	7.02036	0.00564918	0.940088	0.981691	YL57-YL37	1	2525211	2526053	+	phzF	Trans-2%2C3-dihydro-3-hydroxyanthranilate isomerase	phzF	FALSE
33931E_Pfluorescens55_04072	0.03431	8.15289	0.0083522	0.927184	0.981691	YL57-YL37	1	4453132	4454268	-	flhB	Flagellar biosynthetic protein FlhB	flhB	FALSE
33931E_Pfluorescens55_02409	0.0358174	8.1775	0.00918835	0.923637	0.981691	YL57-YL37	1	2597304	2598203	+	NA	hypothetical protein	33931E_Pfluorescens55_02409	FALSE
33931E_Pfluorescens55_03558	0.0362689	9.06406	0.0139771	0.905892	0.981262	YL57-YL37	1	3899066	3901384	-	NA	hypothetical protein	33931E_Pfluorescens55_03558	FALSE
33931E_Pfluorescens55_01931	0.0349242	8.53309	0.00998919	0.920389	0.981691	YL57-YL37	1	2133222	2134127	+	NA	hypothetical protein	33931E_Pfluorescens55_01931	FALSE
33931E_Pfluorescens55_03694	0.0341557	8.6578	0.0100838	0.920014	0.981691	YL57-YL37	1	4049367	4050041	+	ais_2	Lipopolysaccharide core heptose(II)-phosphate phosphatase	ais_2	FALSE
33931E_Pfluorescens55_00977	0.0376305	8.54228	0.0116399	0.914087	0.981691	YL57-YL37	1	1099602	1100948	+	cusS_1	Sensor kinase CusS	cusS_1	FALSE
33931E_Pfluorescens55_00106	0.0380169	9.34439	0.0181802	0.892746	0.975989	YL57-YL37	1	119300	120130	+	NA	hypothetical protein	33931E_Pfluorescens55_00106	FALSE
33931E_Pfluorescens55_02874	0.0342437	7.74347	0.00749172	0.931027	0.981691	YL57-YL37	1	3153217	3154050	-	ku	Non-homologous end joining protein Ku	ku	FALSE
33931E_Pfluorescens55_00003	0.0366229	9.6649	0.0214178	0.88365	0.975362	YL57-YL37	1	2776	4698	-	NA	hypothetical protein	33931E_Pfluorescens55_00003	FALSE
33931E_Pfluorescens55_00251	0.0378846	9.11943	0.0156976	0.900296	0.97939	YL57-YL37	1	274445	275233	-	znuB_1	High-affinity zinc uptake system membrane protein ZnuB	znuB_1	FALSE
33931E_Pfluorescens55_00984	0.0371078	9.96183	0.0271911	0.869028	0.971311	YL57-YL37	1	1110100	1113063	-	NA	hypothetical protein	33931E_Pfluorescens55_00984	FALSE
33931E_Pfluorescens55_00967	0.0393708	7.41125	0.0093407	0.923008	0.981691	YL57-YL37	1	1090161	1091225	-	copB_1	Copper resistance protein B	copB_1	FALSE
33931E_Pfluorescens55_00713	0.0402023	6.76394	0.00913888	0.923842	0.981691	YL57-YL37	1	816472	816969	+	NA	hypothetical protein	33931E_Pfluorescens55_00713	FALSE
33931E_Pfluorescens55_04091	0.0361121	8.43492	0.0102679	0.91929	0.981691	YL57-YL37	1	4469918	4471132	-	atoS	Signal transduction histidine-protein kinase AtoS	atoS	FALSE
33931E_Pfluorescens55_00950	0.0380913	8.9356	0.0144561	0.9043	0.981262	YL57-YL37	1	1074626	1075567	-	NA	hypothetical protein	33931E_Pfluorescens55_00950	FALSE
33931E_Pfluorescens55_04668	0.0345153	8.51344	0.0096818	0.92162	0.981691	YL57-YL37	1	5090081	5091181	+	NA	hypothetical protein	33931E_Pfluorescens55_04668	FALSE
33931E_Pfluorescens55_04682	0.0394837	9.72808	0.0261003	0.871659	0.971311	YL57-YL37	1	5104948	5106480	+	NA	hypothetical protein	33931E_Pfluorescens55_04682	FALSE
33931E_Pfluorescens55_00744	0.0409729	8.31865	0.0126579	0.910424	0.981639	YL57-YL37	1	852931	855000	-	btuB_2	Vitamin B12 transporter BtuB	btuB_2	FALSE
33931E_Pfluorescens55_04188	0.038783	8.69692	0.0132453	0.908378	0.981262	YL57-YL37	1	4573077	4574399	+	NA	hypothetical protein	33931E_Pfluorescens55_04188	FALSE
33931E_Pfluorescens55_05226	0.0427075	8.80975	0.0170069	0.896244	0.977611	YL57-YL37	1	5684589	5685458	+	cmpR_7	HTH-type transcriptional activator CmpR	cmpR_7	FALSE
33931E_Pfluorescens55_04036	0.0426611	9.13251	0.0200432	0.887419	0.975362	YL57-YL37	1	4403521	4406199	-	NA	hypothetical protein	33931E_Pfluorescens55_04036	FALSE
33931E_Pfluorescens55_05484	0.046904	8.64038	0.0188726	0.890735	0.975362	YL57-YL37	1	5958188	5959552	-	nicP_9	Porin-like protein NicP	nicP_9	FALSE
33931E_Pfluorescens55_00821	0.0437188	8.5741	0.0159155	0.899611	0.97939	YL57-YL37	1	939260	940756	+	bauC_1	Putative 3-oxopropanoate dehydrogenase	bauC_1	FALSE
33931E_Pfluorescens55_00207	0.0461266	9.22999	0.0247327	0.875038	0.972398	YL57-YL37	1	233971	234930	+	dgoK1	Probable 2-dehydro-3-deoxygalactonokinase DgoK1	dgoK1	FALSE
33931E_Pfluorescens55_05049	0.0456485	9.39686	0.0272486	0.868891	0.971311	YL57-YL37	1	5513553	5514557	-	rlpA	Endolytic peptidoglycan transglycosylase RlpA	rlpA	FALSE
33931E_Pfluorescens55_01032	0.0440689	9.06607	0.020651	0.885737	0.975362	YL57-YL37	1	1154899	1156716	-	bfpB	Outer membrane lipoprotein BfpB	bfpB	FALSE
33931E_Pfluorescens55_02270	0.0452453	10.3309	0.0517941	0.819975	0.956334	YL57-YL37	1	2454881	2457937	+	NA	hypothetical protein	33931E_Pfluorescens55_02270	FALSE
33931E_Pfluorescens55_00911	0.0459276	9.32293	0.0261396	0.871563	0.971311	YL57-YL37	1	1033148	1034134	-	NA	Renalase	33931E_Pfluorescens55_00911	FALSE
33931E_Pfluorescens55_00334	0.0459719	11.2228	0.0988509	0.75322	0.939689	YL57-YL37	1	372677	379945	+	cdiA	tRNA nuclease CdiA	cdiA	FALSE
33931E_Pfluorescens55_03413	0.0456958	9.23774	0.0243994	0.875876	0.972884	YL57-YL37	1	3746440	3747810	-	pfeS	Sensor protein PfeS	pfeS	FALSE
33931E_Pfluorescens55_03548	0.048172	7.79899	0.0150074	0.902502	0.98091	YL57-YL37	1	3890619	3891251	-	lexA_4	LexA repressor	lexA_4	FALSE
33931E_Pfluorescens55_01866	0.0470641	8.8191	0.0207267	0.885529	0.975362	YL57-YL37	1	2060823	2061917	+	NA	hypothetical protein	33931E_Pfluorescens55_01866	FALSE
33931E_Pfluorescens55_03477	0.0467118	8.14526	0.0154473	0.90109	0.979815	YL57-YL37	1	3809085	3810215	-	NA	hypothetical protein	33931E_Pfluorescens55_03477	FALSE
33931E_Pfluorescens55_01152	0.0421294	7.37665	0.0106373	0.917856	0.981691	YL57-YL37	1	1283675	1284568	+	zupT	Zinc transporter ZupT	zupT	FALSE
33931E_Pfluorescens55_00269	0.0480102	9.19905	0.0263193	0.871126	0.971311	YL57-YL37	1	293659	294990	+	gltP_1	Proton/glutamate-aspartate symporter	gltP_1	FALSE
33931E_Pfluorescens55_03129	0.0485061	8.57495	0.0196105	0.888633	0.975362	YL57-YL37	1	3425182	3426531	-	NA	hypothetical protein	33931E_Pfluorescens55_03129	FALSE
33931E_Pfluorescens55_05604	0.0487003	10.0815	0.050598	0.822031	0.956414	YL57-YL37	1	6087830	6089806	-	NA	hypothetical protein	33931E_Pfluorescens55_05604	FALSE
33931E_Pfluorescens55_05259	0.0491859	8.79782	0.0224	0.881031	0.975362	YL57-YL37	1	5721754	5722461	+	polC_2	DNA polymerase III PolC-type	polC_2	FALSE
33931E_Pfluorescens55_02287	0.0506554	9.02146	0.0266866	0.870238	0.971311	YL57-YL37	1	2472292	2473476	-	intA_1	Prophage integrase IntA	intA_1	FALSE
33931E_Pfluorescens55_05108	0.0536376	8.02536	0.0195376	0.888839	0.975362	YL57-YL37	1	5569176	5569955	+	NA	hypothetical protein	33931E_Pfluorescens55_05108	FALSE
33931E_Pfluorescens55_04831	0.0508287	8.35471	0.0197274	0.888304	0.975362	YL57-YL37	1	5265698	5266558	-	hexR_3	HTH-type transcriptional regulator HexR	hexR_3	FALSE
33931E_Pfluorescens55_01026	0.051766	9.14842	0.0297782	0.862998	0.971202	YL57-YL37	1	1146693	1148108	+	arnT_1	Undecaprenyl phosphate-alpha-4-amino-4-deoxy-L-arabinose arabinosyl transferase	arnT_1	FALSE
33931E_Pfluorescens55_01074	0.0543079	9.67559	0.0474652	0.827539	0.95749	YL57-YL37	1	1192834	1194957	+	NA	hypothetical protein	33931E_Pfluorescens55_01074	FALSE
33931E_Pfluorescens55_00076	0.0560721	8.80421	0.029219	0.864278	0.971202	YL57-YL37	1	82532	83854	+	phoR	Phosphate regulon sensor protein PhoR	phoR	FALSE
33931E_Pfluorescens55_01892	0.0575243	6.88959	0.0189231	0.89059	0.975362	YL57-YL37	1	2091601	2091933	+	NA	Uncharacterized protein HI_1008	33931E_Pfluorescens55_01892	FALSE
33931E_Pfluorescens55_04649	0.056108	8.88438	0.0305254	0.861307	0.971202	YL57-YL37	1	5068219	5069538	+	kgtP_2	Alpha-ketoglutarate permease	kgtP_2	FALSE
33931E_Pfluorescens55_01070	0.0579776	8.95615	0.0338491	0.854032	0.969439	YL57-YL37	1	1189774	1191174	+	NA	hypothetical protein	33931E_Pfluorescens55_01070	FALSE
33931E_Pfluorescens55_03885	0.0560478	7.52786	0.0193211	0.889453	0.975362	YL57-YL37	1	4237973	4238956	+	NA	hypothetical protein	33931E_Pfluorescens55_03885	FALSE
33931E_Pfluorescens55_04656	0.054914	8.20114	0.0217913	0.882647	0.975362	YL57-YL37	1	5074682	5075638	-	glk	Glucokinase	glk	FALSE
33931E_Pfluorescens55_04523	0.05723	8.60314	0.027598	0.868061	0.971311	YL57-YL37	1	4937904	4938773	-	cynR_5	HTH-type transcriptional regulator CynR	cynR_5	FALSE
33931E_Pfluorescens55_03766	0.0590121	8.43608	0.0274451	0.868424	0.971311	YL57-YL37	1	4121844	4124210	+	bamA_2	Outer membrane protein assembly factor BamA	bamA_2	FALSE
33931E_Pfluorescens55_00930	0.0548924	7.69955	0.0191385	0.889973	0.975362	YL57-YL37	1	1056666	1057151	+	NA	hypothetical protein	33931E_Pfluorescens55_00930	FALSE
33931E_Pfluorescens55_05413	0.0590774	8.78803	0.0321368	0.857731	0.970496	YL57-YL37	1	5883524	5884519	+	NA	hypothetical protein	33931E_Pfluorescens55_05413	FALSE
33931E_Pfluorescens55_00461	0.0603	9.05232	0.0384083	0.84463	0.965787	YL57-YL37	1	519907	520878	+	NA	hypothetical protein	33931E_Pfluorescens55_00461	FALSE
33931E_Pfluorescens55_04463	0.0605695	10.422	0.0990999	0.752919	0.939689	YL57-YL37	1	4873632	4879487	+	NA	hypothetical protein	33931E_Pfluorescens55_04463	FALSE
33931E_Pfluorescens55_03411	0.0596655	9.51249	0.0508152	0.821655	0.956414	YL57-YL37	1	3743567	3745792	-	comEC	ComE operon protein 3	comEC	FALSE
33931E_Pfluorescens55_05463	0.0615818	9.81807	0.0680623	0.794185	0.952606	YL57-YL37	1	5935342	5937696	+	quiP_2	Acyl-homoserine lactone acylase QuiP	quiP_2	FALSE
33931E_Pfluorescens55_05294	0.0590089	8.85189	0.033159	0.855511	0.969674	YL57-YL37	1	5759968	5761908	-	NA	hypothetical protein	33931E_Pfluorescens55_05294	FALSE
33931E_Pfluorescens55_04348	0.0632391	8.25895	0.0294616	0.863721	0.971202	YL57-YL37	1	4761953	4762669	+	hyuA	Hydantoin racemase	hyuA	FALSE
33931E_Pfluorescens55_05391	0.0626093	8.50976	0.0318034	0.858464	0.970567	YL57-YL37	1	5864635	5865669	-	pilT	Twitching mobility protein	pilT	FALSE
33931E_Pfluorescens55_04012	0.0637018	8.22925	0.0295817	0.863446	0.971202	YL57-YL37	1	4379025	4380020	+	alc	allantoicase	alc	FALSE
33931E_Pfluorescens55_02756	0.0622531	8.68416	0.0338766	0.853973	0.969439	YL57-YL37	1	3013282	3014907	+	NA	hypothetical protein	33931E_Pfluorescens55_02756	FALSE
33931E_Pfluorescens55_00150	0.0650445	8.77273	0.0386352	0.844177	0.965787	YL57-YL37	1	165433	166365	+	NA	hypothetical protein	33931E_Pfluorescens55_00150	FALSE
33931E_Pfluorescens55_01457	0.0644584	7.64435	0.0261295	0.871588	0.971311	YL57-YL37	1	1619633	1620094	-	NA	hypothetical protein	33931E_Pfluorescens55_01457	FALSE
33931E_Pfluorescens55_03652	0.0668819	7.62321	0.0279447	0.867242	0.971311	YL57-YL37	1	4003715	4004734	+	ilvE	Branched-chain-amino-acid aminotransferase	ilvE	FALSE
33931E_Pfluorescens55_03575	0.0655735	8.53891	0.0352436	0.85109	0.969439	YL57-YL37	1	3917178	3918308	+	NA	hypothetical protein	33931E_Pfluorescens55_03575	FALSE
33931E_Pfluorescens55_01173	0.0663732	8.51677	0.0358335	0.849864	0.969276	YL57-YL37	1	1300126	1301400	-	uraA	Uracil permease	uraA	FALSE
33931E_Pfluorescens55_03437	0.0690431	8.91483	0.0470104	0.828354	0.95749	YL57-YL37	1	3766781	3768103	-	rarA	Replication-associated recombination protein A	rarA	FALSE
33931E_Pfluorescens55_00234	0.0664766	9.82874	0.0799923	0.777314	0.948964	YL57-YL37	1	257393	258940	+	NA	hypothetical protein	33931E_Pfluorescens55_00234	FALSE
33931E_Pfluorescens55_03471	0.0715061	7.0107	0.0295642	0.863486	0.971202	YL57-YL37	1	3805915	3806667	-	NA	hypothetical protein	33931E_Pfluorescens55_03471	FALSE
33931E_Pfluorescens55_00532	0.0683719	10.2694	0.113275	0.736454	0.939689	YL57-YL37	1	599182	601752	+	opgH	Glucans biosynthesis glucosyltransferase H	opgH	FALSE
33931E_Pfluorescens55_05118	0.0689601	10.1448	0.105805	0.744979	0.939689	YL57-YL37	1	5578652	5581132	-	NA	hypothetical protein	33931E_Pfluorescens55_05118	FALSE
33931E_Pfluorescens55_04809	0.0656458	7.98772	0.0289599	0.864875	0.971202	YL57-YL37	1	5247054	5247764	+	folM	Dihydromonapterin reductase	folM	FALSE
33931E_Pfluorescens55_01189	0.0696928	9.74642	0.0824252	0.774044	0.94884	YL57-YL37	1	1310944	1313082	-	mcpU_1	Methyl-accepting chemotaxis protein McpU	mcpU_1	FALSE
33931E_Pfluorescens55_00538	0.0680301	8.84214	0.043881	0.83408	0.95896	YL57-YL37	1	607609	609525	-	mcpQ_2	Methyl-accepting chemotaxis protein McpQ	mcpQ_2	FALSE
33931E_Pfluorescens55_03054	0.0695368	7.75008	0.030959	0.860335	0.971202	YL57-YL37	1	3343192	3344226	+	dhmA_2	Haloalkane dehalogenase	dhmA_2	FALSE
33931E_Pfluorescens55_02054	0.0714263	8.23633	0.0373004	0.846859	0.967668	YL57-YL37	1	2256785	2257546	+	linC	2%2C5-dichloro-2%2C5-cyclohexadiene-1%2C4-diol dehydrogenase	linC	FALSE
33931E_Pfluorescens55_02626	0.0715346	9.78568	0.0894999	0.76482	0.946382	YL57-YL37	1	2876120	2877715	+	NA	hypothetical protein	33931E_Pfluorescens55_02626	FALSE
33931E_Pfluorescens55_01001	0.0719317	10.3033	0.128386	0.720119	0.93896	YL57-YL37	1	1126208	1128448	-	NA	hypothetical protein	33931E_Pfluorescens55_01001	FALSE
33931E_Pfluorescens55_03543	0.0757198	8.88106	0.0555299	0.813711	0.955804	YL57-YL37	1	3883264	3884898	-	fadD3	3-[(3aS%2C4S%2C7aS)-7a-methyl-1%2C5-dioxo-octahydro-1H-inden-4-yl]propanoyl:CoA ligase	fadD3	FALSE
33931E_Pfluorescens55_02605	0.0740526	8.53623	0.0449114	0.832171	0.958557	YL57-YL37	1	2852601	2853605	+	pld1	Pyridoxal 4-dehydrogenase	pld1	FALSE
33931E_Pfluorescens55_05454	0.0722468	9.73878	0.0880945	0.76662	0.946382	YL57-YL37	1	5927601	5929019	-	NA	Uncharacterized FAD-linked oxidoreductase Rv2280	33931E_Pfluorescens55_05454	FALSE
33931E_Pfluorescens55_05244	0.0761994	8.25932	0.0428492	0.836014	0.960249	YL57-YL37	1	5705056	5705736	-	bioD1	ATP-dependent dethiobiotin synthetase BioD 1	bioD1	FALSE
33931E_Pfluorescens55_04964	0.0748232	12.3248	0.574869	0.448349	0.887372	YL57-YL37	1	5418479	5422330	+	NA	hypothetical protein	33931E_Pfluorescens55_04964	FALSE
33931E_Pfluorescens55_04487	0.0757491	8.139	0.0405212	0.840469	0.963087	YL57-YL37	1	4905060	4906379	+	bdlA_2	Biofilm dispersion protein BdlA	bdlA_2	FALSE
33931E_Pfluorescens55_00204	0.0754967	9.87903	0.106844	0.743773	0.939689	YL57-YL37	1	230945	232459	-	betC	Choline-sulfatase	betC	FALSE
33931E_Pfluorescens55_03046	0.0762625	9.23173	0.0677102	0.794706	0.952606	YL57-YL37	1	3333792	3336530	+	treY	Maltooligosyl trehalose synthase	treY	FALSE
33931E_Pfluorescens55_00508	0.0785841	9.23308	0.071924	0.788561	0.952582	YL57-YL37	1	568107	570557	+	malP	Maltodextrin phosphorylase	malP	FALSE
33931E_Pfluorescens55_01379	0.0782281	9.93163	0.118537	0.730634	0.939221	YL57-YL37	1	1542673	1548324	-	NA	hypothetical protein	33931E_Pfluorescens55_01379	FALSE
33931E_Pfluorescens55_01849	0.078508	8.27001	0.0456361	0.830843	0.958557	YL57-YL37	1	2041673	2043175	+	uacT_1	Uric acid transporter UacT	uacT_1	FALSE
33931E_Pfluorescens55_03989	0.0758802	8.62143	0.0489106	0.824974	0.956719	YL57-YL37	1	4354482	4355645	-	hcaT	Probable 3-phenylpropionic acid transporter	hcaT	FALSE
33931E_Pfluorescens55_05516	0.0793054	9.92733	0.121516	0.727404	0.93896	YL57-YL37	1	5990580	5991917	+	glpT_2	Glycerol-3-phosphate transporter	glpT_2	FALSE
33931E_Pfluorescens55_05388	0.0753231	8.74872	0.0512101	0.820976	0.956414	YL57-YL37	1	5861756	5863027	+	pyrC'	Dihydroorotase-like protein	pyrC'	FALSE
33931E_Pfluorescens55_04619	0.0777652	9.23114	0.0703996	0.790761	0.952606	YL57-YL37	1	5032297	5033595	+	oprD_6	Porin D	oprD_6	FALSE
33931E_Pfluorescens55_03757	0.0812472	8.54316	0.0542564	0.815821	0.955804	YL57-YL37	1	4111671	4114061	-	fatA_2	Ferric-anguibactin receptor FatA	fatA_2	FALSE
33931E_Pfluorescens55_05229	0.0805683	8.60825	0.0548413	0.814848	0.955804	YL57-YL37	1	5687806	5688600	+	ramA	(R)-stereoselective amidase	ramA	FALSE
33931E_Pfluorescens55_05035	0.0768731	7.23902	0.0348539	0.851906	0.969439	YL57-YL37	1	5498877	5499716	+	corC	Magnesium and cobalt efflux protein CorC	corC	FALSE
33931E_Pfluorescens55_03026	0.0783224	9.66828	0.0982032	0.754003	0.939689	YL57-YL37	1	3311565	3313850	-	pvdQ	Acyl-homoserine lactone acylase PvdQ	pvdQ	FALSE
33931E_Pfluorescens55_01320	0.0789005	9.72254	0.103762	0.747368	0.939689	YL57-YL37	1	1461294	1462784	-	pepA	Cytosol aminopeptidase	pepA	FALSE
33931E_Pfluorescens55_04696	0.079382	8.30732	0.0472894	0.827854	0.95749	YL57-YL37	1	5122208	5123512	-	hom	Homoserine dehydrogenase	hom	FALSE
33931E_Pfluorescens55_01782	0.0810094	9.99945	0.132716	0.715641	0.937402	YL57-YL37	1	1965366	1968107	-	acnA	Aconitate hydratase A	acnA	FALSE
33931E_Pfluorescens55_02419	0.0791697	7.204	0.0369069	0.847659	0.968126	YL57-YL37	1	2606946	2608022	+	cdhR_3	HTH-type transcriptional regulator CdhR	cdhR_3	FALSE
33931E_Pfluorescens55_03506	0.0790168	8.94499	0.062527	0.802551	0.954051	YL57-YL37	1	3838092	3841013	+	ndhB	NAD(P)H-quinone oxidoreductase subunit 2%2C chloroplastic	ndhB	FALSE
33931E_Pfluorescens55_01131	0.0829064	9.18653	0.0779891	0.780047	0.949499	YL57-YL37	1	1261074	1262015	+	NA	hypothetical protein	33931E_Pfluorescens55_01131	FALSE
33931E_Pfluorescens55_03875	0.0817037	8.59706	0.0561539	0.812687	0.955804	YL57-YL37	1	4230481	4231407	+	NA	hypothetical protein	33931E_Pfluorescens55_03875	FALSE
33931E_Pfluorescens55_00780	0.0807371	8.30386	0.0488636	0.825057	0.956719	YL57-YL37	1	897611	899557	+	NA	hypothetical protein	33931E_Pfluorescens55_00780	FALSE
33931E_Pfluorescens55_03393	0.0839197	8.25454	0.0517818	0.819996	0.956334	YL57-YL37	1	3728961	3729893	-	fecR_8	Protein FecR	fecR_8	FALSE
33931E_Pfluorescens55_05519	0.0827509	8.52501	0.0558963	0.813109	0.955804	YL57-YL37	1	5993496	5994464	-	ascD_2	CDP-6-deoxy-L-threo-D-glycero-4-hexulose-3-dehydrase reductase	ascD_2	FALSE
33931E_Pfluorescens55_03968	0.079983	8.12371	0.0449781	0.832049	0.958557	YL57-YL37	1	4328453	4329409	-	yhbE	Uncharacterized inner membrane transporter YhbE	yhbE	FALSE
33931E_Pfluorescens55_02047	0.0815545	8.4478	0.0526521	0.818516	0.956334	YL57-YL37	1	2249673	2250527	+	menH	2-succinyl-6-hydroxy-2%2C4-cyclohexadiene-1-carboxylate synthase	menH	FALSE
33931E_Pfluorescens55_04456	0.0827448	8.73935	0.0615009	0.804145	0.954529	YL57-YL37	1	4865386	4866390	-	astE	Succinylglutamate desuccinylase	astE	FALSE
33931E_Pfluorescens55_05328	0.084251	9.66901	0.113673	0.736008	0.939689	YL57-YL37	1	5799737	5801842	-	NA	Uncharacterized signaling protein CC_0091	33931E_Pfluorescens55_05328	FALSE
33931E_Pfluorescens55_00994	0.0849924	8.30306	0.054131	0.81603	0.955804	YL57-YL37	1	1119829	1120584	-	NA	hypothetical protein	33931E_Pfluorescens55_00994	FALSE
33931E_Pfluorescens55_00336	0.0832596	8.4277	0.0544029	0.815577	0.955804	YL57-YL37	1	383502	384089	-	NA	hypothetical protein	33931E_Pfluorescens55_00336	FALSE
33931E_Pfluorescens55_01603	0.0835304	9.05886	0.0738903	0.78576	0.952582	YL57-YL37	1	1778102	1779355	-	NA	hypothetical protein	33931E_Pfluorescens55_01603	FALSE
33931E_Pfluorescens55_04014	0.0868088	8.33282	0.0571136	0.811123	0.955804	YL57-YL37	1	4380715	4382001	+	NA	hypothetical protein	33931E_Pfluorescens55_04014	FALSE
33931E_Pfluorescens55_02124	0.087794	8.34465	0.0586315	0.808677	0.955804	YL57-YL37	1	2326989	2327864	-	dehH1	Haloacetate dehalogenase H-1	dehH1	FALSE
33931E_Pfluorescens55_05352	0.0866774	9.19618	0.0856883	0.769738	0.946929	YL57-YL37	1	5826550	5828430	+	rhlE_3	ATP-dependent RNA helicase RhlE	rhlE_3	FALSE
33931E_Pfluorescens55_01122	0.0892866	7.58236	0.0494627	0.824006	0.956414	YL57-YL37	1	1251741	1252358	+	sspA	Stringent starvation protein A	sspA	FALSE
33931E_Pfluorescens55_00806	0.0865618	8.59083	0.062806	0.80212	0.954051	YL57-YL37	1	924620	925813	+	bcr_1	Bicyclomycin resistance protein	bcr_1	FALSE
33931E_Pfluorescens55_00153	0.0869095	11.4301	0.407413	0.5233	0.913157	YL57-YL37	1	167719	173523	+	NA	hypothetical protein	33931E_Pfluorescens55_00153	FALSE
33931E_Pfluorescens55_00601	0.0903808	8.74006	0.0733947	0.786462	0.952582	YL57-YL37	1	673017	674480	-	NA	hypothetical protein	33931E_Pfluorescens55_00601	FALSE
33931E_Pfluorescens55_02038	0.0872214	9.2313	0.0884889	0.766113	0.946382	YL57-YL37	1	2239592	2241493	-	rcsC_5	Sensor histidine kinase RcsC	rcsC_5	FALSE
33931E_Pfluorescens55_02056	0.0880317	9.56399	0.115093	0.734426	0.939689	YL57-YL37	1	2259277	2261244	+	NA	hypothetical protein	33931E_Pfluorescens55_02056	FALSE
33931E_Pfluorescens55_03568	0.0873638	8.03147	0.0519874	0.819645	0.956334	YL57-YL37	1	3909556	3910452	+	cmpR_4	HTH-type transcriptional activator CmpR	cmpR_4	FALSE
33931E_Pfluorescens55_02368	0.0881426	8.68982	0.068206	0.793973	0.952606	YL57-YL37	1	2553779	2554951	-	NA	hypothetical protein	33931E_Pfluorescens55_02368	FALSE
33931E_Pfluorescens55_04453	0.0892989	8.42054	0.0624255	0.802708	0.954051	YL57-YL37	1	4861674	4862678	-	ltaE_1	Low specificity L-threonine aldolase	ltaE_1	FALSE
33931E_Pfluorescens55_04346	0.0886748	8.51168	0.0637777	0.800627	0.954051	YL57-YL37	1	4759202	4759936	+	cysH	Phosphoadenosine phosphosulfate reductase	cysH	FALSE
33931E_Pfluorescens55_05233	0.0904427	8.11807	0.057307	0.810809	0.955804	YL57-YL37	1	5692215	5692967	+	pqqC	Pyrroloquinoline-quinone synthase	pqqC	FALSE
33931E_Pfluorescens55_00299	0.0923136	8.41753	0.066584	0.796382	0.952891	YL57-YL37	1	331605	332552	-	NA	hypothetical protein	33931E_Pfluorescens55_00299	FALSE
33931E_Pfluorescens55_01344	0.0919273	8.57028	0.0701831	0.791076	0.952606	YL57-YL37	1	1487116	1488291	+	NA	hypothetical protein	33931E_Pfluorescens55_01344	FALSE
33931E_Pfluorescens55_00830	0.0916211	8.84058	0.0794435	0.778059	0.949396	YL57-YL37	1	953856	955133	-	NA	hypothetical protein	33931E_Pfluorescens55_00830	FALSE
33931E_Pfluorescens55_04637	0.092312	8.73652	0.0765446	0.782042	0.949499	YL57-YL37	1	5053625	5055154	+	NA	hypothetical protein	33931E_Pfluorescens55_04637	FALSE
33931E_Pfluorescens55_02932	0.0941659	7.49103	0.0541574	0.815986	0.955804	YL57-YL37	1	3221124	3221795	-	NA	hypothetical protein	33931E_Pfluorescens55_02932	FALSE
33931E_Pfluorescens55_00094	0.0928514	9.3052	0.105534	0.745294	0.939689	YL57-YL37	1	103462	104907	+	alsT	Amino-acid carrier protein AlsT	alsT	FALSE
33931E_Pfluorescens55_05480	0.0921377	9.19917	0.0969614	0.755514	0.940806	YL57-YL37	1	5954129	5955277	-	ssuD_2	Alkanesulfonate monooxygenase	ssuD_2	FALSE
33931E_Pfluorescens55_02739	0.0936998	8.72461	0.078289	0.779636	0.949499	YL57-YL37	1	2994164	2995489	+	atoC_3	Regulatory protein AtoC	atoC_3	FALSE
33931E_Pfluorescens55_02196	0.0988426	7.38039	0.0584779	0.808923	0.955804	YL57-YL37	1	2409123	2410358	-	codA	Cytosine deaminase	codA	FALSE
33931E_Pfluorescens55_04941	0.0981877	8.02121	0.0653383	0.798255	0.952958	YL57-YL37	1	5393059	5394039	+	NA	hypothetical protein	33931E_Pfluorescens55_04941	FALSE
33931E_Pfluorescens55_02198	0.0969615	8.65581	0.0812266	0.775648	0.94884	YL57-YL37	1	2411588	2412856	-	codB	Cytosine permease	codB	FALSE
33931E_Pfluorescens55_03296	0.0978032	7.85803	0.0625981	0.802441	0.954051	YL57-YL37	1	3623147	3624373	-	moeA_2	Molybdopterin molybdenumtransferase	moeA_2	FALSE
33931E_Pfluorescens55_00608	0.099167	10.0389	0.203959	0.651554	0.927883	YL57-YL37	1	684356	688309	-	putA	Bifunctional protein PutA	putA	FALSE
33931E_Pfluorescens55_04117	0.100004	9.37829	0.128968	0.719512	0.93896	YL57-YL37	1	4497910	4500036	-	recQ	ATP-dependent DNA helicase RecQ	recQ	FALSE
33931E_Pfluorescens55_02003	0.0994376	9.45379	0.134982	0.713329	0.936923	YL57-YL37	1	2200213	2201988	-	gcl	Glyoxylate carboligase	gcl	FALSE
33931E_Pfluorescens55_02363	0.0981073	8.28435	0.07168	0.788912	0.952582	YL57-YL37	1	2548767	2549960	+	mdtH_1	Multidrug resistance protein MdtH	mdtH_1	FALSE
33931E_Pfluorescens55_01570	0.0992109	8.27983	0.0731311	0.786837	0.952582	YL57-YL37	1	1744626	1745270	-	yfcG_1	Disulfide-bond oxidoreductase YfcG	yfcG_1	FALSE
33931E_Pfluorescens55_04540	0.0996951	8.53994	0.0815326	0.775237	0.94884	YL57-YL37	1	4951916	4953382	-	zwf_2	Glucose-6-phosphate 1-dehydrogenase	zwf_2	FALSE
33931E_Pfluorescens55_00939	0.0990326	10.2699	0.237656	0.625915	0.927883	YL57-YL37	1	1063313	1065877	+	clpB_1	Chaperone protein ClpB	clpB_1	FALSE
33931E_Pfluorescens55_05027	0.101212	8.83087	0.0964096	0.756188	0.941163	YL57-YL37	1	5491714	5492511	+	thiD	Hydroxymethylpyrimidine/phosphomethylpyrimidine kinase	thiD	FALSE
33931E_Pfluorescens55_05323	0.0981264	9.00851	0.0994781	0.752464	0.939689	YL57-YL37	1	5795240	5797396	+	yccS	Inner membrane protein YccS	yccS	FALSE
33931E_Pfluorescens55_01585	0.100638	9.18305	0.114751	0.734806	0.939689	YL57-YL37	1	1758103	1760247	+	dinG	Probable ATP-dependent helicase DinG	dinG	FALSE
33931E_Pfluorescens55_04885	0.101701	8.90129	0.101227	0.750369	0.939689	YL57-YL37	1	5329158	5330036	-	hmuT	Hemin-binding periplasmic protein HmuT	hmuT	FALSE
33931E_Pfluorescens55_01871	0.100347	7.85325	0.0658457	0.79749	0.952891	YL57-YL37	1	2068245	2069561	+	NA	hypothetical protein	33931E_Pfluorescens55_01871	FALSE
33931E_Pfluorescens55_05430	0.103481	9.14474	0.118733	0.73042	0.939221	YL57-YL37	1	5902595	5903962	+	NA	hypothetical protein	33931E_Pfluorescens55_05430	FALSE
33931E_Pfluorescens55_00961	0.103183	8.84921	0.101222	0.750375	0.939689	YL57-YL37	1	1085277	1086020	+	NA	hypothetical protein	33931E_Pfluorescens55_00961	FALSE
33931E_Pfluorescens55_03172	0.105451	8.38678	0.0859382	0.769412	0.946929	YL57-YL37	1	3478376	3479551	-	pgl_1	6-phosphogluconolactonase	pgl_1	FALSE
33931E_Pfluorescens55_03912	0.107212	7.31047	0.0683488	0.793762	0.952606	YL57-YL37	1	4261388	4262629	+	soxC_6	Dibenzothiophene desulfurization enzyme C	soxC_6	FALSE
33931E_Pfluorescens55_05273	0.106301	8.88097	0.10931	0.740938	0.939689	YL57-YL37	1	5736620	5737993	-	creD	Inner membrane protein CreD	creD	FALSE
33931E_Pfluorescens55_05532	0.106381	9.9427	0.220724	0.6385	0.927883	YL57-YL37	1	6006778	6008280	+	ppx	Exopolyphosphatase	ppx	FALSE
33931E_Pfluorescens55_00128	0.103912	9.1314	0.118906	0.730231	0.939221	YL57-YL37	1	143573	144469	+	NA	hypothetical protein	33931E_Pfluorescens55_00128	FALSE
33931E_Pfluorescens55_03347	0.103173	7.27003	0.0630833	0.801693	0.954051	YL57-YL37	1	3678840	3679745	-	gltR_3	HTH-type transcriptional regulator GltR	gltR_3	FALSE
33931E_Pfluorescens55_01951	0.106283	8.43305	0.0888468	0.765655	0.946382	YL57-YL37	1	2151423	2152079	+	tpm	Thiopurine S-methyltransferase	tpm	FALSE
33931E_Pfluorescens55_05033	0.107962	8.64516	0.100095	0.751722	0.939689	YL57-YL37	1	5497275	5498384	+	ybeZ	PhoH-like protein	ybeZ	FALSE
33931E_Pfluorescens55_03308	0.109329	7.06744	0.0694805	0.7921	0.952606	YL57-YL37	1	3632380	3633282	-	uspE_2	Universal stress protein E	uspE_2	FALSE
33931E_Pfluorescens55_03454	0.10804	8.79584	0.107927	0.742524	0.939689	YL57-YL37	1	3786811	3787548	+	NA	hypothetical protein	33931E_Pfluorescens55_03454	FALSE
33931E_Pfluorescens55_01777	0.107791	8.07279	0.0803135	0.776879	0.948911	YL57-YL37	1	1959896	1961074	-	NA	hypothetical protein	33931E_Pfluorescens55_01777	FALSE
33931E_Pfluorescens55_02535	0.104977	8.08888	0.0764226	0.782211	0.949499	YL57-YL37	1	2748264	2749817	+	NA	hypothetical protein	33931E_Pfluorescens55_02535	FALSE
33931E_Pfluorescens55_02276	0.107665	7.3945	0.0696423	0.791864	0.952606	YL57-YL37	1	2461481	2462074	+	NA	hypothetical protein	33931E_Pfluorescens55_02276	FALSE
33931E_Pfluorescens55_05572	0.107171	8.43567	0.0903754	0.763707	0.946382	YL57-YL37	1	6047269	6048540	+	NA	hypothetical protein	33931E_Pfluorescens55_05572	FALSE
33931E_Pfluorescens55_04547	0.107809	8.00758	0.0783968	0.779488	0.949499	YL57-YL37	1	4960075	4961361	-	NA	Probable sugar-binding periplasmic protein	33931E_Pfluorescens55_04547	FALSE
33931E_Pfluorescens55_04427	0.108795	9.46103	0.162293	0.687063	0.927883	YL57-YL37	1	4836698	4838308	-	sasA_17	Adaptive-response sensory-kinase SasA	sasA_17	FALSE
33931E_Pfluorescens55_02192	0.107396	9.31925	0.142455	0.705861	0.935771	YL57-YL37	1	2403326	2405344	+	vgrG1_3	Actin cross-linking toxin VgrG1	vgrG1_3	FALSE
33931E_Pfluorescens55_01732	0.107857	8.61007	0.0982301	0.753971	0.939689	YL57-YL37	1	1916419	1917735	+	ttuB_1	Putative tartrate transporter	ttuB_1	FALSE
33931E_Pfluorescens55_04466	0.108583	8.10321	0.0823125	0.774194	0.94884	YL57-YL37	1	4881521	4882633	-	NA	hypothetical protein	33931E_Pfluorescens55_04466	FALSE
33931E_Pfluorescens55_02254	0.109692	9.04759	0.126682	0.721905	0.93896	YL57-YL37	1	2445242	2446702	+	NA	hypothetical protein	33931E_Pfluorescens55_02254	FALSE
33931E_Pfluorescens55_00466	0.109623	8.43513	0.0946539	0.758349	0.94192	YL57-YL37	1	526529	527479	+	NA	hypothetical protein	33931E_Pfluorescens55_00466	FALSE
33931E_Pfluorescens55_02582	0.110384	10.7118	0.399664	0.527278	0.913157	YL57-YL37	1	2797535	2811574	+	dltA	D-alanine--poly(phosphoribitol) ligase subunit 1	dltA	FALSE
33931E_Pfluorescens55_03415	0.111882	9.88552	0.235584	0.627425	0.927883	YL57-YL37	1	3748732	3751485	+	barA	Signal transduction histidine-protein kinase BarA	barA	FALSE
33931E_Pfluorescens55_00203	0.112369	8.73083	0.112985	0.736778	0.939689	YL57-YL37	1	230015	230929	-	NA	hypothetical protein	33931E_Pfluorescens55_00203	FALSE
33931E_Pfluorescens55_00509	0.111631	10.0502	0.260371	0.609877	0.923387	YL57-YL37	1	570757	573828	+	NA	hypothetical protein	33931E_Pfluorescens55_00509	FALSE
33931E_Pfluorescens55_05070	0.112462	8.90736	0.124235	0.724494	0.93896	YL57-YL37	1	5535006	5536439	+	NA	hypothetical protein	33931E_Pfluorescens55_05070	FALSE
33931E_Pfluorescens55_01226	0.111365	9.17154	0.13945	0.708837	0.935771	YL57-YL37	1	1356532	1359621	-	mdtB_1	Multidrug resistance protein MdtB	mdtB_1	FALSE
33931E_Pfluorescens55_00174	0.11364	10.0346	0.267199	0.605228	0.921566	YL57-YL37	1	194197	196635	+	fhuA_1	Ferrichrome outer membrane transporter/phage receptor	fhuA_1	FALSE
33931E_Pfluorescens55_04486	0.113353	8.03089	0.087423	0.767486	0.946705	YL57-YL37	1	4903740	4904789	+	dgcC_2	Probable diguanylate cyclase DgcC	dgcC_2	FALSE
33931E_Pfluorescens55_01788	0.112118	9.33166	0.156758	0.692168	0.92927	YL57-YL37	1	1972947	1974722	+	NA	Putative multidrug export ATP-binding/permease protein SA1683	33931E_Pfluorescens55_01788	FALSE
33931E_Pfluorescens55_00289	0.112771	9.5489	0.186859	0.665553	0.927883	YL57-YL37	1	316060	316959	-	gcvA_1	Glycine cleavage system transcriptional activator	gcvA_1	FALSE
33931E_Pfluorescens55_04655	0.114631	8.09184	0.0912006	0.762663	0.946261	YL57-YL37	1	5073811	5074545	-	ompR_7	Transcriptional regulatory protein OmpR	ompR_7	FALSE
33931E_Pfluorescens55_00758	0.116682	8.93208	0.135575	0.712728	0.936923	YL57-YL37	1	869088	870695	-	purH	Bifunctional purine biosynthesis protein PurH	purH	FALSE
33931E_Pfluorescens55_00361	0.119979	8.30873	0.108112	0.742311	0.939689	YL57-YL37	1	409572	410258	+	NA	Transcriptional regulator SdrP	33931E_Pfluorescens55_00361	FALSE
33931E_Pfluorescens55_02668	0.116568	7.73492	0.0868362	0.768245	0.946929	YL57-YL37	1	2911815	2912597	+	glnQ_6	Glutamine transport ATP-binding protein GlnQ	glnQ_6	FALSE
33931E_Pfluorescens55_01954	0.117994	7.47247	0.0846467	0.771103	0.947578	YL57-YL37	1	2154742	2155134	+	msrB	Peptide methionine sulfoxide reductase MsrB	msrB	FALSE
33931E_Pfluorescens55_00625	0.119384	9.33032	0.177503	0.673537	0.927883	YL57-YL37	1	712724	714823	-	btuB_1	Vitamin B12 transporter BtuB	btuB_1	FALSE
33931E_Pfluorescens55_05417	0.118069	7.102	0.0813447	0.775489	0.94884	YL57-YL37	1	5887702	5888247	+	NA	hypothetical protein	33931E_Pfluorescens55_05417	FALSE
33931E_Pfluorescens55_01149	0.117917	8.76239	0.126377	0.722227	0.93896	YL57-YL37	1	1281196	1282572	+	fumC_1	Fumarate hydratase class II	fumC_1	FALSE
33931E_Pfluorescens55_00070	0.121277	9.2908	0.178183	0.672949	0.927883	YL57-YL37	1	78149	79297	-	alkT	Rubredoxin-NAD(+) reductase	alkT	FALSE
33931E_Pfluorescens55_02528	0.118125	8.73858	0.125368	0.723292	0.93896	YL57-YL37	1	2739859	2741667	-	kefC_2	Glutathione-regulated potassium-efflux system protein KefC	kefC_2	FALSE
33931E_Pfluorescens55_05429	0.11972	9.08259	0.153589	0.695138	0.931914	YL57-YL37	1	5901232	5902602	+	NA	Uncharacterized membrane protein NMB1645	33931E_Pfluorescens55_05429	FALSE
33931E_Pfluorescens55_01785	0.117611	9.18934	0.157153	0.6918	0.92927	YL57-YL37	1	1969775	1971169	-	norM	Multidrug resistance protein NorM	norM	FALSE
33931E_Pfluorescens55_05393	0.119762	9.38532	0.185935	0.666331	0.927883	YL57-YL37	1	5866448	5867266	+	proC_2	Pyrroline-5-carboxylate reductase	proC_2	FALSE
33931E_Pfluorescens55_02951	0.124977	8.62082	0.132657	0.715701	0.937402	YL57-YL37	1	3240051	3240920	+	cmpR_3	HTH-type transcriptional activator CmpR	cmpR_3	FALSE
33931E_Pfluorescens55_01671	0.120021	7.3055	0.0856455	0.769794	0.946929	YL57-YL37	1	1852955	1853482	+	NA	hypothetical protein	33931E_Pfluorescens55_01671	FALSE
33931E_Pfluorescens55_03857	0.12349	9.70501	0.250819	0.61651	0.927761	YL57-YL37	1	4209600	4212896	+	NA	hypothetical protein	33931E_Pfluorescens55_03857	FALSE
33931E_Pfluorescens55_04007	0.127194	7.5894	0.100446	0.751302	0.939689	YL57-YL37	1	4370784	4371419	+	rhtB_8	Homoserine/homoserine lactone efflux protein	rhtB_8	FALSE
33931E_Pfluorescens55_05239	0.124806	9.53579	0.226757	0.63395	0.927883	YL57-YL37	1	5697293	5699071	-	dmdC_2	3-methylmercaptopropionyl-CoA dehydrogenase	dmdC_2	FALSE
33931E_Pfluorescens55_00827	0.124599	9.04082	0.162989	0.686428	0.927883	YL57-YL37	1	947957	950260	+	NA	Uncharacterized protein HI_1672	33931E_Pfluorescens55_00827	FALSE
33931E_Pfluorescens55_02881	0.124788	8.25469	0.11452	0.735063	0.939689	YL57-YL37	1	3159227	3160531	-	efeB	Deferrochelatase/peroxidase EfeB	efeB	FALSE
33931E_Pfluorescens55_00264	0.124999	10.194	0.359234	0.548946	0.913157	YL57-YL37	1	288411	290198	-	kinB	Alginate biosynthesis sensor protein KinB	kinB	FALSE
33931E_Pfluorescens55_01119	0.131496	6.99802	0.0996994	0.752198	0.939689	YL57-YL37	1	1249012	1249605	+	petA	Ubiquinol-cytochrome c reductase iron-sulfur subunit	petA	FALSE
33931E_Pfluorescens55_01327	0.127179	7.84535	0.105448	0.745394	0.939689	YL57-YL37	1	1469968	1470654	+	recO	DNA repair protein RecO	recO	FALSE
33931E_Pfluorescens55_05562	0.127082	9.05806	0.170903	0.67932	0.927883	YL57-YL37	1	6039318	6040565	+	lysA	Diaminopimelate decarboxylase	lysA	FALSE
33931E_Pfluorescens55_01900	0.129257	8.88223	0.161687	0.687616	0.927883	YL57-YL37	1	2098012	2100069	+	kdpB	Potassium-transporting ATPase ATP-binding subunit	kdpB	FALSE
33931E_Pfluorescens55_02195	0.128772	9.99478	0.334316	0.563142	0.913861	YL57-YL37	1	2406964	2409114	+	NA	hypothetical protein	33931E_Pfluorescens55_02195	FALSE
33931E_Pfluorescens55_03075	0.128351	8.94096	0.164552	0.685009	0.927883	YL57-YL37	1	3366131	3367696	+	aer_1	Aerotaxis receptor	aer_1	FALSE
33931E_Pfluorescens55_00669	0.127086	7.68862	0.102301	0.749092	0.939689	YL57-YL37	1	765737	766708	+	miaA	tRNA dimethylallyltransferase	miaA	FALSE
33931E_Pfluorescens55_04332	0.129036	7.96906	0.111389	0.738576	0.939689	YL57-YL37	1	4743413	4744141	+	alaS_1	Alanine--tRNA ligase	alaS_1	FALSE
33931E_Pfluorescens55_02735	0.129235	8.52252	0.136036	0.712262	0.936923	YL57-YL37	1	2990170	2991153	+	NA	6-phosphogluconate dehydrogenase%2C NAD(+)-dependent%2C decarboxylating	33931E_Pfluorescens55_02735	FALSE
33931E_Pfluorescens55_05362	0.13116	7.3579	0.10294	0.748336	0.939689	YL57-YL37	1	5836588	5837508	+	gltC_6	HTH-type transcriptional regulator GltC	gltC_6	FALSE
33931E_Pfluorescens55_04660	0.131347	7.90152	0.113884	0.735772	0.939689	YL57-YL37	1	5079474	5080442	+	NA	hypothetical protein	33931E_Pfluorescens55_04660	FALSE
33931E_Pfluorescens55_00865	0.129897	8.35251	0.128778	0.71971	0.93896	YL57-YL37	1	994944	997037	+	ssaV	Secretion system apparatus protein SsaV	ssaV	FALSE
33931E_Pfluorescens55_05478	0.132397	8.06346	0.120504	0.728496	0.93896	YL57-YL37	1	5952528	5953334	-	ssuB_3	Aliphatic sulfonates import ATP-binding protein SsuB	ssuB_3	FALSE
33931E_Pfluorescens55_04388	0.131169	8.27824	0.127772	0.720761	0.93896	YL57-YL37	1	4799935	4800915	-	araF_2	L-arabinose-binding periplasmic protein	araF_2	FALSE
33931E_Pfluorescens55_01867	0.132046	8.73853	0.156657	0.692262	0.92927	YL57-YL37	1	2061927	2063039	+	hisC_2	Histidinol-phosphate aminotransferase	hisC_2	FALSE
33931E_Pfluorescens55_00604	0.130584	9.25556	0.201584	0.653456	0.927883	YL57-YL37	1	679904	681529	-	NA	hypothetical protein	33931E_Pfluorescens55_00604	FALSE
33931E_Pfluorescens55_00966	0.133411	7.505	0.108873	0.741438	0.939689	YL57-YL37	1	1089525	1089929	+	NA	hypothetical protein	33931E_Pfluorescens55_00966	FALSE
33931E_Pfluorescens55_01814	0.131859	8.82199	0.162974	0.686442	0.927883	YL57-YL37	1	2007131	2008477	-	cusS_2	Sensor kinase CusS	cusS_2	FALSE
33931E_Pfluorescens55_03255	0.136516	6.74228	0.105482	0.745355	0.939689	YL57-YL37	1	3572310	3573686	+	NA	Uncharacterized protein Rv3292	33931E_Pfluorescens55_03255	FALSE
33931E_Pfluorescens55_05291	0.131055	8.56698	0.142571	0.705747	0.935771	YL57-YL37	1	5755900	5757195	+	hcaE	3-phenylpropionate/cinnamic acid dioxygenase subunit alpha	hcaE	FALSE
33931E_Pfluorescens55_00614	0.13274	9.20955	0.202443	0.652766	0.927883	YL57-YL37	1	694969	697662	-	NA	hypothetical protein	33931E_Pfluorescens55_00614	FALSE
33931E_Pfluorescens55_04498	0.133562	9.00252	0.183518	0.668377	0.927883	YL57-YL37	1	4914117	4915733	+	pitA_2	Low-affinity inorganic phosphate transporter 1	pitA_2	FALSE
33931E_Pfluorescens55_00303	0.133527	9.23557	0.207974	0.64837	0.927883	YL57-YL37	1	335623	336648	+	NA	hypothetical protein	33931E_Pfluorescens55_00303	FALSE
33931E_Pfluorescens55_03139	0.13632	7.81465	0.120618	0.728373	0.93896	YL57-YL37	1	3439829	3440431	-	NA	hypothetical protein	33931E_Pfluorescens55_03139	FALSE
33931E_Pfluorescens55_00276	0.13544	10.0794	0.390567	0.532016	0.913157	YL57-YL37	1	301077	302459	-	NA	hypothetical protein	33931E_Pfluorescens55_00276	FALSE
33931E_Pfluorescens55_04256	0.134419	8.88873	0.17563	0.675165	0.927883	YL57-YL37	1	4655344	4656648	+	guaD	Guanine deaminase	guaD	FALSE
33931E_Pfluorescens55_05336	0.13629	8.89303	0.180839	0.670663	0.927883	YL57-YL37	1	5809519	5810502	+	ubiG_3	Ubiquinone biosynthesis O-methyltransferase	ubiG_3	FALSE
33931E_Pfluorescens55_00482	0.136038	9.69577	0.302247	0.58249	0.917802	YL57-YL37	1	541630	543840	-	NA	hypothetical protein	33931E_Pfluorescens55_00482	FALSE
33931E_Pfluorescens55_03644	0.137234	7.83539	0.122681	0.726153	0.93896	YL57-YL37	1	3995385	3996629	-	NA	hypothetical protein	33931E_Pfluorescens55_03644	FALSE
33931E_Pfluorescens55_01613	0.136491	8.48569	0.149678	0.698852	0.935164	YL57-YL37	1	1792921	1794102	-	sufS_2	Cysteine desulfurase	sufS_2	FALSE
33931E_Pfluorescens55_04333	0.137043	9.06014	0.199043	0.655504	0.927883	YL57-YL37	1	4744278	4745762	-	prpD	2-methylcitrate dehydratase	prpD	FALSE
33931E_Pfluorescens55_02259	0.136174	8.74139	0.166779	0.683	0.927883	YL57-YL37	1	2449742	2450719	+	NA	hypothetical protein	33931E_Pfluorescens55_02259	FALSE
33931E_Pfluorescens55_02507	0.13915	10.5363	0.565144	0.452213	0.88831	YL57-YL37	1	2706594	2719163	+	NA	hypothetical protein	33931E_Pfluorescens55_02507	FALSE
33931E_Pfluorescens55_00330	0.139124	9.57332	0.289292	0.590687	0.917938	YL57-YL37	1	366732	368729	+	pgaB	Poly-beta-1%2C6-N-acetyl-D-glucosamine N-deacetylase	pgaB	FALSE
33931E_Pfluorescens55_04416	0.140038	8.18383	0.14075	0.707545	0.935771	YL57-YL37	1	4823276	4823938	-	ppaX	Pyrophosphatase PpaX	ppaX	FALSE
33931E_Pfluorescens55_04031	0.140932	8.67013	0.172429	0.677971	0.927883	YL57-YL37	1	4397979	4399301	-	sasA_16	Adaptive-response sensory-kinase SasA	sasA_16	FALSE
33931E_Pfluorescens55_04600	0.142703	7.44154	0.123166	0.725633	0.93896	YL57-YL37	1	5016795	5017442	-	queE_2	7-carboxy-7-deazaguanine synthase	queE_2	FALSE
33931E_Pfluorescens55_00062	0.13845	8.90021	0.187527	0.664993	0.927883	YL57-YL37	1	64598	66457	+	NA	hypothetical protein	33931E_Pfluorescens55_00062	FALSE
33931E_Pfluorescens55_02149	0.139135	8.93181	0.192523	0.660835	0.927883	YL57-YL37	1	2354216	2356570	+	polB	DNA polymerase II	polB	FALSE
33931E_Pfluorescens55_03045	0.139935	9.31527	0.241255	0.623312	0.927883	YL57-YL37	1	3331711	3333795	+	malQ	4-alpha-glucanotransferase	malQ	FALSE
33931E_Pfluorescens55_01480	0.142264	9.39636	0.264414	0.607116	0.922251	YL57-YL37	1	1645990	1648254	+	rcsC_3	Sensor histidine kinase RcsC	rcsC_3	FALSE
33931E_Pfluorescens55_04268	0.14336	8.17075	0.146758	0.701662	0.935771	YL57-YL37	1	4668502	4669848	+	NA	hypothetical protein	33931E_Pfluorescens55_04268	FALSE
33931E_Pfluorescens55_00291	0.140766	9.02182	0.205989	0.64994	0.927883	YL57-YL37	1	318311	319531	+	uctC	Acetyl-CoA:oxalate CoA-transferase	uctC	FALSE
33931E_Pfluorescens55_01999	0.142068	8.74118	0.181612	0.670001	0.927883	YL57-YL37	1	2195496	2196911	-	ttuE	Pyruvate kinase	ttuE	FALSE
33931E_Pfluorescens55_00220	0.134539	6.25226	0.101553	0.749981	0.939689	YL57-YL37	1	244924	245163	+	NA	hypothetical protein	33931E_Pfluorescens55_00220	FALSE
33931E_Pfluorescens55_02906	0.141804	7.43177	0.121433	0.727493	0.93896	YL57-YL37	1	3190047	3191081	+	arnC	Undecaprenyl-phosphate 4-deoxy-4-formamido-L-arabinose transferase	arnC	FALSE
33931E_Pfluorescens55_04991	0.142307	9.56606	0.301115	0.583197	0.917802	YL57-YL37	1	5451841	5454498	-	hemR	Hemin receptor	hemR	FALSE
33931E_Pfluorescens55_01739	0.141888	8.34753	0.153328	0.695384	0.931914	YL57-YL37	1	1924791	1925669	+	gcvA_6	Glycine cleavage system transcriptional activator	gcvA_6	FALSE
33931E_Pfluorescens55_04193	0.142886	8.6017	0.171972	0.678374	0.927883	YL57-YL37	1	4580772	4582487	-	aceK	Isocitrate dehydrogenase kinase/phosphatase	aceK	FALSE
33931E_Pfluorescens55_01945	0.145412	8.5499	0.174254	0.676368	0.927883	YL57-YL37	1	2143883	2145109	+	NA	hypothetical protein	33931E_Pfluorescens55_01945	FALSE
33931E_Pfluorescens55_03735	0.148358	6.73794	0.124585	0.724122	0.93896	YL57-YL37	1	4091223	4092431	+	NA	hypothetical protein	33931E_Pfluorescens55_03735	FALSE
33931E_Pfluorescens55_03850	0.145105	8.37871	0.162121	0.68722	0.927883	YL57-YL37	1	4201927	4202937	-	usg	USG-1 protein homolog	usg	FALSE
33931E_Pfluorescens55_00954	0.145077	7.91281	0.139228	0.709058	0.935771	YL57-YL37	1	1079352	1080668	+	NA	hypothetical protein	33931E_Pfluorescens55_00954	FALSE
33931E_Pfluorescens55_02855	0.14424	9.38329	0.269129	0.603929	0.921566	YL57-YL37	1	3129690	3133217	+	nicB	Nicotinate dehydrogenase subunit B	nicB	FALSE
33931E_Pfluorescens55_02291	0.148178	7.10357	0.127718	0.720817	0.93896	YL57-YL37	1	2477829	2478557	-	lexA_2	LexA repressor	lexA_2	FALSE
33931E_Pfluorescens55_04903	0.146677	10.5283	0.624632	0.429351	0.880991	YL57-YL37	1	5349276	5352194	+	NA	hypothetical protein	33931E_Pfluorescens55_04903	FALSE
33931E_Pfluorescens55_04303	0.146282	7.97388	0.143436	0.704897	0.935771	YL57-YL37	1	4706008	4706841	+	NA	hypothetical protein	33931E_Pfluorescens55_04303	FALSE
33931E_Pfluorescens55_02677	0.148812	8.40266	0.172085	0.678275	0.927883	YL57-YL37	1	2921945	2923336	-	NA	hypothetical protein	33931E_Pfluorescens55_02677	FALSE
33931E_Pfluorescens55_00944	0.150298	8.60701	0.190607	0.662421	0.927883	YL57-YL37	1	1066856	1068175	-	xerC_1	Tyrosine recombinase XerC	xerC_1	FALSE
33931E_Pfluorescens55_00416	0.15017	8.96266	0.227733	0.633221	0.927883	YL57-YL37	1	466968	468905	+	rhlB_1	ATP-dependent RNA helicase RhlB	rhlB_1	FALSE
33931E_Pfluorescens55_00968	0.150362	10.021	0.463475	0.496021	0.90856	YL57-YL37	1	1091455	1093383	-	copA_2	Copper resistance protein A	copA_2	FALSE
33931E_Pfluorescens55_05262	0.149295	10.0605	0.468676	0.493613	0.907575	YL57-YL37	1	5724182	5726995	+	NA	hypothetical protein	33931E_Pfluorescens55_05262	FALSE
33931E_Pfluorescens55_04171	0.150242	8.32518	0.170557	0.679626	0.927883	YL57-YL37	1	4556475	4557329	-	copD_2	Copper resistance protein D	copD_2	FALSE
33931E_Pfluorescens55_05344	0.153289	8.79908	0.217589	0.640893	0.927883	YL57-YL37	1	5816907	5818166	+	nhaP	Na(+)/H(+) antiporter NhaP	nhaP	FALSE
33931E_Pfluorescens55_00253	0.154885	6.73486	0.135716	0.712586	0.936923	YL57-YL37	1	276011	276493	-	zur	Zinc uptake regulation protein	zur	FALSE
33931E_Pfluorescens55_04489	0.149951	8.35145	0.171519	0.678774	0.927883	YL57-YL37	1	4906970	4907848	-	argP_4	HTH-type transcriptional regulator ArgP	argP_4	FALSE
33931E_Pfluorescens55_01586	0.150867	10.4188	0.613177	0.433613	0.880991	YL57-YL37	1	1760337	1762634	+	NA	hypothetical protein	33931E_Pfluorescens55_01586	FALSE
33931E_Pfluorescens55_02732	0.151507	9.33266	0.286238	0.592654	0.917938	YL57-YL37	1	2985467	2987695	-	fpvA_3	Ferripyoverdine receptor	fpvA_3	FALSE
33931E_Pfluorescens55_01583	0.152307	8.22363	0.168869	0.681128	0.927883	YL57-YL37	1	1756661	1757419	+	NA	hypothetical protein	33931E_Pfluorescens55_01583	FALSE
33931E_Pfluorescens55_02159	0.151833	8.40083	0.178983	0.672258	0.927883	YL57-YL37	1	2366240	2367430	-	mshA_2	D-inositol-3-phosphate glycosyltransferase	mshA_2	FALSE
33931E_Pfluorescens55_00859	0.149746	8.09145	0.155745	0.693114	0.929899	YL57-YL37	1	989429	990235	-	tam_2	Trans-aconitate 2-methyltransferase	tam_2	FALSE
33931E_Pfluorescens55_05376	0.153097	7.42856	0.141597	0.706707	0.935771	YL57-YL37	1	5847051	5847506	-	NA	hypothetical protein	33931E_Pfluorescens55_05376	FALSE
33931E_Pfluorescens55_02613	0.154856	8.02796	0.163095	0.686332	0.927883	YL57-YL37	1	2861058	2861966	-	murR	HTH-type transcriptional regulator MurR	murR	FALSE
33931E_Pfluorescens55_00257	0.151896	10.2599	0.555022	0.456291	0.889105	YL57-YL37	1	278959	281736	+	polA	DNA polymerase I	polA	FALSE
33931E_Pfluorescens55_05418	0.153342	9.63117	0.366008	0.545202	0.913157	YL57-YL37	1	5888333	5889928	+	NA	Uncharacterized GMC-type oxidoreductase Rv0492c	33931E_Pfluorescens55_05418	FALSE
33931E_Pfluorescens55_04520	0.153369	8.71676	0.208878	0.647658	0.927883	YL57-YL37	1	4934261	4935673	+	ydjE	Inner membrane metabolite transport protein YdjE	ydjE	FALSE
33931E_Pfluorescens55_00674	0.154373	8.91873	0.235611	0.627405	0.927883	YL57-YL37	1	770811	771998	+	hisZ	ATP phosphoribosyltransferase regulatory subunit	hisZ	FALSE
33931E_Pfluorescens55_02423	0.153853	9.36526	0.30228	0.582469	0.917802	YL57-YL37	1	2612211	2613911	-	acsA_1	Acetyl-coenzyme A synthetase	acsA_1	FALSE
33931E_Pfluorescens55_02112	0.157117	7.81635	0.160209	0.688973	0.927883	YL57-YL37	1	2316017	2316931	-	NA	hypothetical protein	33931E_Pfluorescens55_02112	FALSE
33931E_Pfluorescens55_04874	0.155494	8.90568	0.237175	0.626265	0.927883	YL57-YL37	1	5317409	5318425	-	ilvC	Ketol-acid reductoisomerase (NADP(+))	ilvC	FALSE
33931E_Pfluorescens55_00109	0.158441	9.52205	0.361247	0.547828	0.913157	YL57-YL37	1	121746	123554	-	cfiA	2-oxoglutarate carboxylase large subunit	cfiA	FALSE
33931E_Pfluorescens55_04287	0.156719	7.41096	0.147872	0.700586	0.935771	YL57-YL37	1	4686207	4686539	+	NA	hypothetical protein	33931E_Pfluorescens55_04287	FALSE
33931E_Pfluorescens55_02365	0.157632	8.56169	0.205831	0.650065	0.927883	YL57-YL37	1	2550305	2551795	-	malT_2	HTH-type transcriptional regulator MalT	malT_2	FALSE
33931E_Pfluorescens55_04183	0.155931	7.88432	0.160016	0.68915	0.927883	YL57-YL37	1	4567273	4568076	+	catD_4	3-oxoadipate enol-lactonase 2	catD_4	FALSE
33931E_Pfluorescens55_03077	0.157924	7.30668	0.148415	0.700063	0.935771	YL57-YL37	1	3368505	3369161	-	NA	hypothetical protein	33931E_Pfluorescens55_03077	FALSE
33931E_Pfluorescens55_01082	0.157484	9.04511	0.260895	0.609517	0.923387	YL57-YL37	1	1203991	1204911	+	lacC	Tagatose-6-phosphate kinase	lacC	FALSE
33931E_Pfluorescens55_04252	0.160075	8.20908	0.185277	0.666887	0.927883	YL57-YL37	1	4649588	4650247	-	NA	hypothetical protein	33931E_Pfluorescens55_04252	FALSE
33931E_Pfluorescens55_05001	0.158699	8.30182	0.188579	0.664112	0.927883	YL57-YL37	1	5463586	5464473	+	NA	hypothetical protein	33931E_Pfluorescens55_05001	FALSE
33931E_Pfluorescens55_05022	0.152885	6.06127	0.131248	0.71715	0.937562	YL57-YL37	1	5484780	5484998	+	NA	hypothetical protein	33931E_Pfluorescens55_05022	FALSE
33931E_Pfluorescens55_00450	0.159125	10.2358	0.599182	0.438909	0.884051	YL57-YL37	1	509645	511015	+	NA	hypothetical protein	33931E_Pfluorescens55_00450	FALSE
33931E_Pfluorescens55_04878	0.162298	7.65082	0.165497	0.684154	0.927883	YL57-YL37	1	5321452	5322186	-	NA	hypothetical protein	33931E_Pfluorescens55_04878	FALSE
33931E_Pfluorescens55_02009	0.160983	9.38773	0.336335	0.561966	0.913861	YL57-YL37	1	2205913	2207211	-	NA	hypothetical protein	33931E_Pfluorescens55_02009	FALSE
33931E_Pfluorescens55_01548	0.1617	7.89056	0.172267	0.678114	0.927883	YL57-YL37	1	1721894	1722790	-	dmlR_3	HTH-type transcriptional regulator DmlR	dmlR_3	FALSE
33931E_Pfluorescens55_04347	0.161992	9.1504	0.291648	0.589179	0.917802	YL57-YL37	1	4760410	4761939	+	pucI_3	Probable allantoin permease	pucI_3	FALSE
33931E_Pfluorescens55_01891	0.160314	8.80155	0.238394	0.62538	0.927883	YL57-YL37	1	2090052	2091041	-	ascD_1	CDP-6-deoxy-L-threo-D-glycero-4-hexulose-3-dehydrase reductase	ascD_1	FALSE
33931E_Pfluorescens55_04323	0.161081	7.97944	0.173877	0.676698	0.927883	YL57-YL37	1	4731820	4732311	-	NA	Putative 4-hydroxy-4-methyl-2-oxoglutarate aldolase	33931E_Pfluorescens55_04323	FALSE
33931E_Pfluorescens55_01831	0.16318	8.16468	0.189811	0.663083	0.927883	YL57-YL37	1	2024429	2026075	+	mqo_2	Malate:quinone oxidoreductase	mqo_2	FALSE
33931E_Pfluorescens55_03868	0.161559	10.0097	0.530952	0.466224	0.891222	YL57-YL37	1	4222682	4224697	-	uvrB	UvrABC system protein B	uvrB	FALSE
33931E_Pfluorescens55_04082	0.16084	9.42108	0.343981	0.557554	0.913157	YL57-YL37	1	4460604	4462322	-	cheB_5	Chemotaxis response regulator protein-glutamate methylesterase	cheB_5	FALSE
33931E_Pfluorescens55_02936	0.160554	7.58157	0.159835	0.689317	0.927883	YL57-YL37	1	3224275	3224964	+	ygeA	Putative racemase YgeA	ygeA	FALSE
33931E_Pfluorescens55_02032	0.164071	8.11941	0.188648	0.664054	0.927883	YL57-YL37	1	2233175	2234041	-	NA	hypothetical protein	33931E_Pfluorescens55_02032	FALSE
33931E_Pfluorescens55_00419	0.162934	9.89988	0.503939	0.477791	0.893805	YL57-YL37	1	470068	472416	-	ydeP	Protein YdeP	ydeP	FALSE
33931E_Pfluorescens55_05223	0.162774	10.568	0.789667	0.374223	0.861706	YL57-YL37	1	5680169	5683912	+	mltF_4	Membrane-bound lytic murein transglycosylase F	mltF_4	FALSE
33931E_Pfluorescens55_00703	0.166669	8.27021	0.20557	0.650272	0.927883	YL57-YL37	1	807028	808305	+	NA	hypothetical protein	33931E_Pfluorescens55_00703	FALSE
33931E_Pfluorescens55_00357	0.163373	7.96587	0.178564	0.67262	0.927883	YL57-YL37	1	406205	407023	+	cysT	Sulfate transport system permease protein CysT	cysT	FALSE
33931E_Pfluorescens55_02482	0.16697	8.00949	0.188272	0.664368	0.927883	YL57-YL37	1	2682491	2683615	+	nemA_2	N-ethylmaleimide reductase	nemA_2	FALSE
33931E_Pfluorescens55_05228	0.167557	9.80516	0.4987	0.480089	0.894912	YL57-YL37	1	5686092	5687795	+	iaaM_2	Tryptophan 2-monooxygenase	iaaM_2	FALSE
33931E_Pfluorescens55_00285	0.165919	10.1588	0.618034	0.431798	0.880991	YL57-YL37	1	311041	312534	-	cat1	Succinyl-CoA:coenzyme A transferase	cat1	FALSE
33931E_Pfluorescens55_03138	0.166693	8.73546	0.249062	0.617747	0.927761	YL57-YL37	1	3438674	3439873	+	NA	hypothetical protein	33931E_Pfluorescens55_03138	FALSE
33931E_Pfluorescens55_02802	0.167115	8.80179	0.258786	0.610967	0.923387	YL57-YL37	1	3074431	3075840	-	NA	hypothetical protein	33931E_Pfluorescens55_02802	FALSE
33931E_Pfluorescens55_04094	0.169291	7.53804	0.176458	0.674444	0.927883	YL57-YL37	1	4473208	4473612	-	fliS	Flagellar secretion chaperone FliS	fliS	FALSE
33931E_Pfluorescens55_02934	0.166477	9.21503	0.319318	0.572031	0.917017	YL57-YL37	1	3222546	3223973	+	ccoN1_1	Cbb3-type cytochrome c oxidase subunit CcoN1	ccoN1_1	FALSE
33931E_Pfluorescens55_02445	0.165431	8.32223	0.206562	0.649485	0.927883	YL57-YL37	1	2641022	2642344	+	ttuB_2	Putative tartrate transporter	ttuB_2	FALSE
33931E_Pfluorescens55_00445	0.169019	10.5114	0.820504	0.365055	0.860966	YL57-YL37	1	501650	505249	+	NA	hypothetical protein	33931E_Pfluorescens55_00445	FALSE
33931E_Pfluorescens55_00011	0.16817	10.0236	0.580592	0.446099	0.887372	YL57-YL37	1	10042	11334	+	puuB_1	Gamma-glutamylputrescine oxidoreductase	puuB_1	FALSE
33931E_Pfluorescens55_01608	0.169318	9.12883	0.314936	0.57468	0.917802	YL57-YL37	1	1784968	1787232	-	NA	Uncharacterized signaling protein PA1727	33931E_Pfluorescens55_01608	FALSE
33931E_Pfluorescens55_05196	0.170636	8.21227	0.210893	0.646079	0.927883	YL57-YL37	1	5648494	5649741	-	NA	hypothetical protein	33931E_Pfluorescens55_05196	FALSE
33931E_Pfluorescens55_05387	0.171396	8.4479	0.232508	0.629681	0.927883	YL57-YL37	1	5860755	5861759	+	pyrB	Aspartate carbamoyltransferase	pyrB	FALSE
33931E_Pfluorescens55_04228	0.171393	7.47704	0.179019	0.672227	0.927883	YL57-YL37	1	4620762	4621301	+	NA	hypothetical protein	33931E_Pfluorescens55_04228	FALSE
33931E_Pfluorescens55_02355	0.174006	8.9735	0.307033	0.579519	0.917802	YL57-YL37	1	2538811	2540436	-	nanT	Putative sialic acid transporter	nanT	FALSE
33931E_Pfluorescens55_02622	0.171109	6.67071	0.165113	0.684501	0.927883	YL57-YL37	1	2871514	2872443	+	thpA_2	D-threitol-binding protein	thpA_2	FALSE
33931E_Pfluorescens55_04718	0.171789	9.98429	0.590877	0.442099	0.887372	YL57-YL37	1	5141327	5143837	+	NA	hypothetical protein	33931E_Pfluorescens55_04718	FALSE
33931E_Pfluorescens55_01861	0.175319	8.67242	0.267147	0.605264	0.921566	YL57-YL37	1	2053900	2055231	-	mtaD	5-methylthioadenosine/S-adenosylhomocysteine deaminase	mtaD	FALSE
33931E_Pfluorescens55_00668	0.17403	9.448	0.411048	0.521453	0.913157	YL57-YL37	1	763821	765737	+	mutL	DNA mismatch repair protein MutL	mutL	FALSE
33931E_Pfluorescens55_03336	0.173562	8.97851	0.306519	0.579837	0.917802	YL57-YL37	1	3662911	3667743	+	NA	hypothetical protein	33931E_Pfluorescens55_03336	FALSE
33931E_Pfluorescens55_05483	0.174343	8.17392	0.217122	0.641252	0.927883	YL57-YL37	1	5957276	5957914	-	prxU	Selenocysteine-containing peroxiredoxin PrxU	prxU	FALSE
33931E_Pfluorescens55_01599	0.177492	7.69532	0.199645	0.655018	0.927883	YL57-YL37	1	1775176	1776051	-	NA	UPF0276 protein CCNA_03364	33931E_Pfluorescens55_01599	FALSE
33931E_Pfluorescens55_04306	0.176245	9.69931	0.508648	0.475742	0.891603	YL57-YL37	1	4712309	4714708	-	NA	hypothetical protein	33931E_Pfluorescens55_04306	FALSE
33931E_Pfluorescens55_04420	0.1761	9.38664	0.402149	0.525996	0.913157	YL57-YL37	1	4829558	4830544	-	pucA	Probable xanthine dehydrogenase subunit A	pucA	FALSE
33931E_Pfluorescens55_04040	0.1744	7.79521	0.196535	0.657542	0.927883	YL57-YL37	1	4420905	4421693	-	NA	hypothetical protein	33931E_Pfluorescens55_04040	FALSE
33931E_Pfluorescens55_05560	0.182994	6.53096	0.188232	0.664402	0.927883	YL57-YL37	1	6038567	6038899	-	cyaY	Iron-sulfur cluster assembly protein CyaY	cyaY	FALSE
33931E_Pfluorescens55_00304	0.178122	7.50708	0.193926	0.659679	0.927883	YL57-YL37	1	336650	337501	+	btuD_1	Vitamin B12 import ATP-binding protein BtuD	btuD_1	FALSE
33931E_Pfluorescens55_01236	0.177705	8.977	0.320912	0.571073	0.917017	YL57-YL37	1	1368336	1370522	+	aaeB_2	p-hydroxybenzoic acid efflux pump subunit AaeB	aaeB_2	FALSE
33931E_Pfluorescens55_03135	0.17725	10.0005	0.635595	0.42533	0.880781	YL57-YL37	1	3432468	3436526	+	NA	hypothetical protein	33931E_Pfluorescens55_03135	FALSE
33931E_Pfluorescens55_03991	0.181551	8.55708	0.27223	0.601852	0.921566	YL57-YL37	1	4356954	4357916	+	NA	hypothetical protein	33931E_Pfluorescens55_03991	FALSE
33931E_Pfluorescens55_03203	0.181339	6.61678	0.185149	0.666995	0.927883	YL57-YL37	1	3520641	3522173	-	norR_5	Anaerobic nitric oxide reductase transcription regulator NorR	norR_5	FALSE
33931E_Pfluorescens55_00902	0.180218	9.166	0.364342	0.546119	0.913157	YL57-YL37	1	1024984	1026255	-	NA	hypothetical protein	33931E_Pfluorescens55_00902	FALSE
33931E_Pfluorescens55_02375	0.178184	7.47974	0.193738	0.659833	0.927883	YL57-YL37	1	2563316	2563942	+	bvgA_3	Virulence factors putative positive transcription regulator BvgA	bvgA_3	FALSE
33931E_Pfluorescens55_02456	0.181439	7.41911	0.198243	0.656153	0.927883	YL57-YL37	1	2653411	2654634	+	nepI_2	Purine ribonucleoside efflux pump NepI	nepI_2	FALSE
33931E_Pfluorescens55_03966	0.176844	7.29341	0.185795	0.666449	0.927883	YL57-YL37	1	4326359	4326880	-	NA	hypothetical protein	33931E_Pfluorescens55_03966	FALSE
33931E_Pfluorescens55_00316	0.181422	9.77026	0.568646	0.450816	0.887372	YL57-YL37	1	351460	353064	+	NA	hypothetical protein	33931E_Pfluorescens55_00316	FALSE
33931E_Pfluorescens55_03826	0.181944	7.48726	0.201666	0.653389	0.927883	YL57-YL37	1	4180672	4181442	+	NA	hypothetical protein	33931E_Pfluorescens55_03826	FALSE
33931E_Pfluorescens55_00480	0.1815	7.47923	0.200379	0.654425	0.927883	YL57-YL37	1	540297	540569	-	NA	Probable Fe(2+)-trafficking protein	33931E_Pfluorescens55_00480	FALSE
33931E_Pfluorescens55_05538	0.183847	8.16377	0.240787	0.62365	0.927883	YL57-YL37	1	6015743	6016408	+	elbB	Glyoxalase ElbB	elbB	FALSE
33931E_Pfluorescens55_01880	0.183839	8.85502	0.322378	0.570195	0.917017	YL57-YL37	1	2077099	2079093	+	pglF	UDP-N-acetyl-alpha-D-glucosamine C6 dehydratase	pglF	FALSE
33931E_Pfluorescens55_01844	0.183808	8.43419	0.265511	0.606371	0.922251	YL57-YL37	1	2036164	2037069	-	dmlR_6	HTH-type transcriptional regulator DmlR	dmlR_6	FALSE
33931E_Pfluorescens55_01760	0.184343	8.11082	0.237588	0.625964	0.927883	YL57-YL37	1	1946236	1947456	+	NA	hypothetical protein	33931E_Pfluorescens55_01760	FALSE
33931E_Pfluorescens55_02340	0.186949	7.20573	0.205624	0.650229	0.927883	YL57-YL37	1	2524509	2525207	+	yfcG_2	Disulfide-bond oxidoreductase YfcG	yfcG_2	FALSE
33931E_Pfluorescens55_05214	0.187603	9.29771	0.428044	0.512966	0.913157	YL57-YL37	1	5669845	5671410	+	NA	hypothetical protein	33931E_Pfluorescens55_05214	FALSE
33931E_Pfluorescens55_02733	0.185386	9.19067	0.390639	0.531978	0.913157	YL57-YL37	1	2987807	2989558	-	cptA	Phosphoethanolamine transferase CptA	cptA	FALSE
33931E_Pfluorescens55_04472	0.186357	8.52316	0.282848	0.594853	0.917938	YL57-YL37	1	4888698	4889948	+	nrdB_2	Ribonucleoside-diphosphate reductase subunit beta	nrdB_2	FALSE
33931E_Pfluorescens55_02289	0.184862	8.12434	0.240172	0.624093	0.927883	YL57-YL37	1	2475224	2476078	-	NA	hypothetical protein	33931E_Pfluorescens55_02289	FALSE
33931E_Pfluorescens55_02076	0.185997	8.70749	0.305844	0.580255	0.917802	YL57-YL37	1	2278783	2281230	-	fadE_1	Acyl-coenzyme A dehydrogenase	fadE_1	FALSE
33931E_Pfluorescens55_03037	0.185362	8.95466	0.345364	0.556763	0.913157	YL57-YL37	1	3322347	3324341	+	mcpH	Methyl-accepting chemotaxis protein McpH	mcpH	FALSE
33931E_Pfluorescens55_00116	0.184353	6.89292	0.194393	0.659295	0.927883	YL57-YL37	1	132987	133859	+	NA	hypothetical protein	33931E_Pfluorescens55_00116	FALSE
33931E_Pfluorescens55_02775	0.1854	7.94705	0.22879	0.632434	0.927883	YL57-YL37	1	3035431	3037017	+	rimK_2	Ribosomal protein S6--L-glutamate ligase	rimK_2	FALSE
33931E_Pfluorescens55_01275	0.186888	8.87377	0.336443	0.561903	0.913861	YL57-YL37	1	1415473	1417914	-	yraJ	Outer membrane usher protein YraJ	yraJ	FALSE
33931E_Pfluorescens55_05258	0.187436	10.5464	1.03178	0.309765	0.831957	YL57-YL37	1	5719835	5721757	+	NA	hypothetical protein	33931E_Pfluorescens55_05258	FALSE
33931E_Pfluorescens55_04674	0.191545	8.43891	0.289023	0.590859	0.917938	YL57-YL37	1	5097438	5098718	-	sasA_19	Adaptive-response sensory-kinase SasA	sasA_19	FALSE
33931E_Pfluorescens55_03182	0.187661	9.17026	0.395787	0.529288	0.913157	YL57-YL37	1	3495284	3497809	-	fadE_2	Acyl-coenzyme A dehydrogenase	fadE_2	FALSE
33931E_Pfluorescens55_00481	0.189429	8.82598	0.336955	0.561606	0.913861	YL57-YL37	1	540566	541633	-	mutY	Adenine DNA glycosylase	mutY	FALSE
33931E_Pfluorescens55_04966	0.189852	8.29632	0.268883	0.604094	0.921566	YL57-YL37	1	5423939	5424898	-	yjiA_2	Uncharacterized GTP-binding protein YjiA	yjiA_2	FALSE
33931E_Pfluorescens55_04267	0.190666	7.82408	0.235796	0.62727	0.927883	YL57-YL37	1	4667919	4668377	+	NA	hypothetical protein	33931E_Pfluorescens55_04267	FALSE
33931E_Pfluorescens55_04430	0.189989	8.4462	0.285369	0.593216	0.917938	YL57-YL37	1	4842592	4843668	-	NA	hypothetical protein	33931E_Pfluorescens55_04430	FALSE
33931E_Pfluorescens55_02743	0.189339	7.07499	0.20847	0.64798	0.927883	YL57-YL37	1	2998476	2999213	-	NA	hypothetical protein	33931E_Pfluorescens55_02743	FALSE
33931E_Pfluorescens55_04884	0.18898	9.00026	0.367075	0.544617	0.913157	YL57-YL37	1	5328124	5329161	-	hmuU_3	Hemin transport system permease protein HmuU	hmuU_3	FALSE
33931E_Pfluorescens55_01683	0.191559	8.88661	0.356016	0.550741	0.913157	YL57-YL37	1	1861710	1863332	-	NA	hypothetical protein	33931E_Pfluorescens55_01683	FALSE
33931E_Pfluorescens55_05508	0.193065	8.23426	0.272419	0.601725	0.921566	YL57-YL37	1	5982403	5983032	+	NA	5-formyltetrahydrofolate cyclo-ligase	33931E_Pfluorescens55_05508	FALSE
33931E_Pfluorescens55_02876	0.191874	8.41139	0.287105	0.592094	0.917938	YL57-YL37	1	3154562	3155719	+	yliI	Aldose sugar dehydrogenase YliI	yliI	FALSE
33931E_Pfluorescens55_00222	0.194703	9.04394	0.398484	0.527888	0.913157	YL57-YL37	1	245729	246772	+	NA	hypothetical protein	33931E_Pfluorescens55_00222	FALSE
33931E_Pfluorescens55_00617	0.192292	9.21348	0.425448	0.514246	0.913157	YL57-YL37	1	702665	705604	+	glnE	Bifunctional glutamine synthetase adenylyltransferase/adenylyl-removing enzyme	glnE	FALSE
33931E_Pfluorescens55_02929	0.19333	10.47	1.04458	0.306783	0.828213	YL57-YL37	1	3215411	3218914	-	rcsC_13	Sensor histidine kinase RcsC	rcsC_13	FALSE
33931E_Pfluorescens55_02620	0.194964	7.86412	0.248877	0.617878	0.927761	YL57-YL37	1	2870135	2871163	+	iolW	scyllo-inositol 2-dehydrogenase (NADP(+)) IolW	iolW	FALSE
33931E_Pfluorescens55_03552	0.191457	8.29091	0.273469	0.601026	0.921566	YL57-YL37	1	3893899	3895170	+	sotB_4	sugar efflux transporter	sotB_4	FALSE
33931E_Pfluorescens55_04794	0.194283	8.84489	0.35815	0.54955	0.913157	YL57-YL37	1	5231390	5232265	+	rhaS_9	HTH-type transcriptional activator RhaS	rhaS_9	FALSE
33931E_Pfluorescens55_02753	0.19345	8.79895	0.346402	0.556171	0.913157	YL57-YL37	1	3010179	3011105	+	NA	Nitrilase blr3397	33931E_Pfluorescens55_02753	FALSE
33931E_Pfluorescens55_02760	0.196	7.84269	0.250289	0.616883	0.927761	YL57-YL37	1	3018285	3019067	-	NA	hypothetical protein	33931E_Pfluorescens55_02760	FALSE
33931E_Pfluorescens55_03440	0.193365	8.54546	0.307345	0.579326	0.917802	YL57-YL37	1	3771697	3772377	+	aat	Leucyl/phenylalanyl-tRNA--protein transferase	aat	FALSE
33931E_Pfluorescens55_02948	0.1956	8.84125	0.362117	0.547347	0.913157	YL57-YL37	1	3236791	3237672	+	rarD_1	Protein RarD	rarD_1	FALSE
33931E_Pfluorescens55_05466	0.195449	8.25309	0.280977	0.596073	0.917938	YL57-YL37	1	5939022	5939987	-	cdhR_10	HTH-type transcriptional regulator CdhR	cdhR_10	FALSE
33931E_Pfluorescens55_00209	0.193749	9.47458	0.519997	0.47086	0.891222	YL57-YL37	1	235601	236749	+	dgoD	D-galactonate dehydratase	dgoD	FALSE
33931E_Pfluorescens55_03052	0.195632	7.32592	0.228073	0.632967	0.927883	YL57-YL37	1	3341454	3342113	+	NA	hypothetical protein	33931E_Pfluorescens55_03052	FALSE
33931E_Pfluorescens55_02818	0.195249	9.24079	0.445658	0.50442	0.909763	YL57-YL37	1	3094147	3095403	-	aroA_2	3-phosphoshikimate 1-carboxyvinyltransferase	aroA_2	FALSE
33931E_Pfluorescens55_05472	0.19525	9.08674	0.409655	0.52216	0.913157	YL57-YL37	1	5945265	5946374	-	spuD_2	Putrescine-binding periplasmic protein SpuD	spuD_2	FALSE
33931E_Pfluorescens55_02706	0.196732	9.28214	0.465919	0.494887	0.907854	YL57-YL37	1	2954751	2955818	+	NA	hypothetical protein	33931E_Pfluorescens55_02706	FALSE
33931E_Pfluorescens55_02058	0.194756	7.49854	0.232068	0.630006	0.927883	YL57-YL37	1	2262247	2263017	-	NA	hypothetical protein	33931E_Pfluorescens55_02058	FALSE
33931E_Pfluorescens55_03967	0.195891	8.99756	0.393813	0.530317	0.913157	YL57-YL37	1	4327074	4328456	+	fumC_3	Fumarate hydratase class II	fumC_3	FALSE
33931E_Pfluorescens55_03497	0.190916	6.49256	0.205159	0.650599	0.927883	YL57-YL37	1	3829500	3830549	-	NA	hypothetical protein	33931E_Pfluorescens55_03497	FALSE
33931E_Pfluorescens55_05056	0.196524	8.79888	0.357611	0.54985	0.913157	YL57-YL37	1	5520319	5521584	-	proA	Gamma-glutamyl phosphate reductase	proA	FALSE
33931E_Pfluorescens55_01960	0.196368	10.1863	0.881813	0.347729	0.852992	YL57-YL37	1	2160068	2163703	-	bvgS_1	Virulence sensor protein BvgS	bvgS_1	FALSE
33931E_Pfluorescens55_00558	0.19265	7.35303	0.221666	0.637784	0.927883	YL57-YL37	1	624852	625382	-	hslV	ATP-dependent protease subunit HslV	hslV	FALSE
33931E_Pfluorescens55_00213	0.195842	8.95238	0.385399	0.534742	0.913157	YL57-YL37	1	239692	240933	-	trpB	Tryptophan synthase beta chain	trpB	FALSE
33931E_Pfluorescens55_04551	0.186304	6.21412	0.194979	0.658815	0.927883	YL57-YL37	1	4964852	4965745	-	argP_5	HTH-type transcriptional regulator ArgP	argP_5	FALSE
33931E_Pfluorescens55_04047	0.197962	8.84925	0.372285	0.541776	0.913157	YL57-YL37	1	4428896	4430779	+	accA1_2	Acetyl-/propionyl-coenzyme A carboxylase alpha chain	accA1_2	FALSE
33931E_Pfluorescens55_01500	0.200055	8.95718	0.402606	0.525762	0.913157	YL57-YL37	1	1666111	1666938	+	NA	Uncharacterized protein MT2054	33931E_Pfluorescens55_01500	FALSE
33931E_Pfluorescens55_01510	0.200424	9.43965	0.541579	0.461797	0.891222	YL57-YL37	1	1675856	1678375	-	plsB	Glycerol-3-phosphate acyltransferase	plsB	FALSE
33931E_Pfluorescens55_05191	0.199741	8.9945	0.408898	0.522545	0.913157	YL57-YL37	1	5643165	5644646	-	trpE	Anthranilate synthase component 1	trpE	FALSE
33931E_Pfluorescens55_05007	0.200817	8.27182	0.298264	0.584986	0.917802	YL57-YL37	1	5468722	5469948	+	NA	hypothetical protein	33931E_Pfluorescens55_05007	FALSE
33931E_Pfluorescens55_03670	0.198276	7.95022	0.261648	0.609002	0.923387	YL57-YL37	1	4022646	4023848	+	NA	hypothetical protein	33931E_Pfluorescens55_03670	FALSE
33931E_Pfluorescens55_00136	0.202189	8.79616	0.377958	0.538712	0.913157	YL57-YL37	1	149902	151341	+	clsA	Major cardiolipin synthase ClsA	clsA	FALSE
33931E_Pfluorescens55_04478	0.202595	7.07857	0.238271	0.625469	0.927883	YL57-YL37	1	4895532	4896353	+	tcyA	L-cystine-binding protein TcyA	tcyA	FALSE
33931E_Pfluorescens55_04514	0.199839	8.32039	0.300853	0.583361	0.917802	YL57-YL37	1	4928804	4930156	-	gntT_2	High-affinity gluconate transporter	gntT_2	FALSE
33931E_Pfluorescens55_00169	0.199481	8.65718	0.343415	0.557878	0.913157	YL57-YL37	1	188739	189536	-	soj_1	Sporulation initiation inhibitor protein Soj	soj_1	FALSE
33931E_Pfluorescens55_03081	0.202409	8.63122	0.349316	0.554515	0.913157	YL57-YL37	1	3371916	3372818	+	pgrR_3	HTH-type transcriptional regulator PgrR	pgrR_3	FALSE
33931E_Pfluorescens55_00815	0.202456	9.1083	0.444966	0.504751	0.909763	YL57-YL37	1	933279	933965	-	NA	hypothetical protein	33931E_Pfluorescens55_00815	FALSE
33931E_Pfluorescens55_04110	0.198595	8.25019	0.289816	0.590351	0.917938	YL57-YL37	1	4491595	4492404	-	lpxH_2	UDP-2%2C3-diacylglucosamine hydrolase	lpxH_2	FALSE
33931E_Pfluorescens55_02860	0.201365	8.12895	0.28518	0.593338	0.917938	YL57-YL37	1	3137026	3138660	-	mcpP_2	Methyl-accepting chemotaxis protein McpP	mcpP_2	FALSE
33931E_Pfluorescens55_01113	0.203382	9.22262	0.478872	0.48895	0.90242	YL57-YL37	1	1243063	1244082	+	zapE_1	Cell division protein ZapE	zapE_1	FALSE
33931E_Pfluorescens55_03666	0.204891	6.98861	0.242116	0.622693	0.927883	YL57-YL37	1	4017333	4019303	+	macB_2	Macrolide export ATP-binding/permease protein MacB	macB_2	FALSE
33931E_Pfluorescens55_04716	0.205157	8.32408	0.317502	0.573126	0.917017	YL57-YL37	1	5139188	5140294	+	agaA	N-acetylgalactosamine-6-phosphate deacetylase	agaA	FALSE
33931E_Pfluorescens55_04538	0.202776	7.29235	0.244157	0.621231	0.927883	YL57-YL37	1	4950533	4951198	-	eda	2-dehydro-3-deoxy-phosphogluconate aldolase	eda	FALSE
33931E_Pfluorescens55_01474	0.206457	8.82317	0.39957	0.527326	0.913157	YL57-YL37	1	1639966	1640877	-	gltC_1	HTH-type transcriptional regulator GltC	gltC_1	FALSE
33931E_Pfluorescens55_04721	0.204437	8.85868	0.399127	0.527555	0.913157	YL57-YL37	1	5146797	5150693	-	purL	Phosphoribosylformylglycinamidine synthase	purL	FALSE
33931E_Pfluorescens55_02794	0.206104	8.32496	0.320863	0.571102	0.917017	YL57-YL37	1	3060453	3061754	+	mdtA_4	Multidrug resistance protein MdtA	mdtA_4	FALSE
33931E_Pfluorescens55_00182	0.207984	8.50042	0.349173	0.554595	0.913157	YL57-YL37	1	207533	208255	-	cseB	Transcriptional regulatory protein CseB	cseB	FALSE
33931E_Pfluorescens55_04684	0.20905	7.67513	0.275741	0.599519	0.920906	YL57-YL37	1	5108401	5109354	+	NA	hypothetical protein	33931E_Pfluorescens55_04684	FALSE
33931E_Pfluorescens55_00476	0.205842	8.01817	0.286877	0.592241	0.917938	YL57-YL37	1	536654	537619	+	NA	hypothetical protein	33931E_Pfluorescens55_00476	FALSE
33931E_Pfluorescens55_02754	0.207582	6.98424	0.248527	0.618125	0.927761	YL57-YL37	1	3011145	3011606	-	NA	hypothetical protein	33931E_Pfluorescens55_02754	FALSE
33931E_Pfluorescens55_00553	0.206707	8.89184	0.415775	0.519068	0.913157	YL57-YL37	1	618257	619939	-	phaC_1	Poly(3-hydroxyalkanoate) polymerase subunit PhaC	phaC_1	FALSE
33931E_Pfluorescens55_04155	0.208004	10.5407	1.26588	0.260569	0.804129	YL57-YL37	1	4536521	4542415	-	NA	hypothetical protein	33931E_Pfluorescens55_04155	FALSE
33931E_Pfluorescens55_00272	0.208165	8.92337	0.428975	0.512508	0.913157	YL57-YL37	1	297030	297968	-	NA	hypothetical protein	33931E_Pfluorescens55_00272	FALSE
33931E_Pfluorescens55_04166	0.211071	7.62212	0.278038	0.598002	0.919158	YL57-YL37	1	4552754	4553152	-	NA	hypothetical protein	33931E_Pfluorescens55_04166	FALSE
33931E_Pfluorescens55_01645	0.207928	7.83659	0.281782	0.595548	0.917938	YL57-YL37	1	1825796	1826869	+	nylB	6-aminohexanoate-dimer hydrolase	nylB	FALSE
33931E_Pfluorescens55_04315	0.208906	8.45004	0.345027	0.556956	0.913157	YL57-YL37	1	4724174	4725385	+	nasA	Nitrate transporter	nasA	FALSE
33931E_Pfluorescens55_01063	0.206955	7.42997	0.258465	0.611188	0.923387	YL57-YL37	1	1185257	1185946	+	NA	hypothetical protein	33931E_Pfluorescens55_01063	FALSE
33931E_Pfluorescens55_01755	0.207181	6.96506	0.247389	0.618931	0.927883	YL57-YL37	1	1939959	1940252	+	ycgL	Protein YcgL	ycgL	FALSE
33931E_Pfluorescens55_03627	0.210895	7.3155	0.264139	0.607303	0.922251	YL57-YL37	1	3978214	3979146	-	gloB_2	Hydroxyacylglutathione hydrolase	gloB_2	FALSE
33931E_Pfluorescens55_02316	0.211385	8.45426	0.354143	0.551791	0.913157	YL57-YL37	1	2503314	2504528	-	nimT	2-nitroimidazole transporter	nimT	FALSE
33931E_Pfluorescens55_01105	0.210839	8.96842	0.449944	0.502377	0.909763	YL57-YL37	1	1233863	1235464	-	dppA_5	Periplasmic dipeptide transport protein	dppA_5	FALSE
33931E_Pfluorescens55_04251	0.211048	10.5811	1.3383	0.247362	0.79643	YL57-YL37	1	4646097	4649585	-	smc	Chromosome partition protein Smc	smc	FALSE
33931E_Pfluorescens55_04697	0.214948	8.49521	0.372186	0.54183	0.913157	YL57-YL37	1	5123642	5124373	-	dsbC	Thiol:disulfide interchange protein DsbC	dsbC	FALSE
33931E_Pfluorescens55_02764	0.210472	7.92527	0.293653	0.587902	0.917802	YL57-YL37	1	3024390	3025532	-	mexA_1	Multidrug resistance protein MexA	mexA_1	FALSE
33931E_Pfluorescens55_03178	0.212773	8.1905	0.325431	0.568375	0.917017	YL57-YL37	1	3489868	3491571	-	fadD_1	Long-chain-fatty-acid--CoA ligase	fadD_1	FALSE
33931E_Pfluorescens55_00137	0.213924	8.71898	0.406943	0.52354	0.913157	YL57-YL37	1	151347	152531	-	ubiG_1	Ubiquinone biosynthesis O-methyltransferase	ubiG_1	FALSE
33931E_Pfluorescens55_01040	0.214291	9.44964	0.624216	0.429504	0.880991	YL57-YL37	1	1165970	1167730	-	topA_1	DNA topoisomerase 1	topA_1	FALSE
33931E_Pfluorescens55_01043	0.216112	7.67572	0.294789	0.58718	0.917802	YL57-YL37	1	1169366	1169905	-	NA	hypothetical protein	33931E_Pfluorescens55_01043	FALSE
33931E_Pfluorescens55_01532	0.207666	7.05687	0.250336	0.61685	0.927761	YL57-YL37	1	1701702	1703054	+	rseP	Regulator of sigma-E protease RseP	rseP	FALSE
33931E_Pfluorescens55_00442	0.213297	8.65183	0.391502	0.531526	0.913157	YL57-YL37	1	496004	497350	-	NA	hypothetical protein	33931E_Pfluorescens55_00442	FALSE
33931E_Pfluorescens55_01662	0.215209	8.35829	0.354202	0.551758	0.913157	YL57-YL37	1	1843692	1844708	-	NA	hypothetical protein	33931E_Pfluorescens55_01662	FALSE
33931E_Pfluorescens55_03395	0.213675	9.46065	0.625829	0.428909	0.880991	YL57-YL37	1	3730509	3732626	-	btuB_5	Vitamin B12 transporter BtuB	btuB_5	FALSE
33931E_Pfluorescens55_05316	0.213509	8.50675	0.368901	0.543618	0.913157	YL57-YL37	1	5785033	5786736	+	betA	Oxygen-dependent choline dehydrogenase	betA	FALSE
33931E_Pfluorescens55_03570	0.216088	9.03159	0.487567	0.485032	0.897919	YL57-YL37	1	3911396	3912505	+	phnW	2-aminoethylphosphonate--pyruvate transaminase	phnW	FALSE
33931E_Pfluorescens55_02057	0.214671	8.78982	0.424716	0.514609	0.913157	YL57-YL37	1	2261282	2262094	-	catD_3	3-oxoadipate enol-lactonase 2	catD_3	FALSE
33931E_Pfluorescens55_04253	0.213377	9.10464	0.493979	0.482175	0.896148	YL57-YL37	1	4650528	4651976	+	NA	hypothetical protein	33931E_Pfluorescens55_04253	FALSE
33931E_Pfluorescens55_01466	0.21719	9.09984	0.510006	0.475153	0.891222	YL57-YL37	1	1628686	1630311	-	mdoD	Glucans biosynthesis protein D	mdoD	FALSE
33931E_Pfluorescens55_01549	0.218533	7.97147	0.319548	0.571893	0.917017	YL57-YL37	1	1722900	1724012	+	frmA	S-(hydroxymethyl)glutathione dehydrogenase	frmA	FALSE
33931E_Pfluorescens55_03545	0.21967	8.91305	0.475032	0.490698	0.904818	YL57-YL37	1	3886225	3887832	+	NA	Methylmalonyl-CoA carboxyltransferase 12S subunit	33931E_Pfluorescens55_03545	FALSE
33931E_Pfluorescens55_00800	0.216677	7.7042	0.297591	0.585409	0.917802	YL57-YL37	1	918699	919976	+	fadI_1	3-ketoacyl-CoA thiolase FadI	fadI_1	FALSE
33931E_Pfluorescens55_04316	0.219821	9.45682	0.659965	0.416592	0.874457	YL57-YL37	1	4725385	4727055	+	pknD_2	Serine/threonine-protein kinase PknD	pknD_2	FALSE
33931E_Pfluorescens55_03262	0.224522	6.71896	0.284434	0.593822	0.917938	YL57-YL37	1	3585197	3585811	-	NA	hypothetical protein	33931E_Pfluorescens55_03262	FALSE
33931E_Pfluorescens55_02010	0.216788	6.89596	0.268711	0.60421	0.921566	YL57-YL37	1	2207447	2207815	+	NA	hypothetical protein	33931E_Pfluorescens55_02010	FALSE
33931E_Pfluorescens55_03012	0.21836	8.08466	0.33024	0.565531	0.915894	YL57-YL37	1	3294873	3295820	+	dapA_3	4-hydroxy-tetrahydrodipicolinate synthase	dapA_3	FALSE
33931E_Pfluorescens55_03174	0.219397	9.6907	0.782488	0.376403	0.863528	YL57-YL37	1	3479965	3484875	+	NA	hypothetical protein	33931E_Pfluorescens55_03174	FALSE
33931E_Pfluorescens55_00976	0.222716	8.27696	0.368005	0.544108	0.913157	YL57-YL37	1	1098868	1099563	+	copR_2	Transcriptional activator protein CopR	copR_2	FALSE
33931E_Pfluorescens55_03842	0.22128	9.1983	0.55851	0.454879	0.888313	YL57-YL37	1	4192063	4193568	-	purF	Amidophosphoribosyltransferase	purF	FALSE
33931E_Pfluorescens55_03667	0.224515	7.91547	0.333396	0.56368	0.913861	YL57-YL37	1	4019296	4020699	+	oprM_4	Outer membrane protein OprM	oprM_4	FALSE
33931E_Pfluorescens55_00421	0.225267	8.80576	0.471255	0.492427	0.906767	YL57-YL37	1	473350	474237	-	hdfR_1	HTH-type transcriptional regulator HdfR	hdfR_1	FALSE
33931E_Pfluorescens55_02531	0.223515	8.46061	0.396879	0.52872	0.913157	YL57-YL37	1	2743480	2745384	-	asnB_1	Asparagine synthetase [glutamine-hydrolyzing] 1	asnB_1	FALSE
33931E_Pfluorescens55_02533	0.223084	6.73431	0.28141	0.595791	0.917938	YL57-YL37	1	2746470	2747255	-	dmdD	Methylthioacryloyl-CoA hydratase	dmdD	FALSE
33931E_Pfluorescens55_04475	0.224076	8.83854	0.474381	0.490995	0.904818	YL57-YL37	1	4892303	4893730	+	argH_1	Argininosuccinate lyase	argH_1	FALSE
33931E_Pfluorescens55_04565	0.217952	6.53761	0.267476	0.605042	0.921566	YL57-YL37	1	4980905	4981318	-	arfB	Peptidyl-tRNA hydrolase ArfB	arfB	FALSE
33931E_Pfluorescens55_04120	0.224368	10.7007	1.63739	0.200715	0.759961	YL57-YL37	1	4501408	4504878	+	rcsC_22	Sensor histidine kinase RcsC	rcsC_22	FALSE
33931E_Pfluorescens55_01129	0.2266	8.32527	0.387794	0.533476	0.913157	YL57-YL37	1	1257955	1259319	+	gudP	Probable glucarate transporter	gudP	FALSE
33931E_Pfluorescens55_05178	0.226664	9.55898	0.76006	0.383331	0.863528	YL57-YL37	1	5632825	5633859	-	argC	N-acetyl-gamma-glutamyl-phosphate reductase	argC	FALSE
33931E_Pfluorescens55_02338	0.224438	7.48134	0.306927	0.579585	0.917802	YL57-YL37	1	2522457	2523512	-	NA	hypothetical protein	33931E_Pfluorescens55_02338	FALSE
33931E_Pfluorescens55_05069	0.230169	9.66802	0.846786	0.357486	0.85988	YL57-YL37	1	5533328	5534848	+	ald1_2	Long-chain-aldehyde dehydrogenase	ald1_2	FALSE
33931E_Pfluorescens55_00678	0.228859	8.70285	0.461814	0.496794	0.90882	YL57-YL37	1	777075	778100	-	fbpA_1	Iron-utilization periplasmic protein	fbpA_1	FALSE
33931E_Pfluorescens55_04493	0.227718	8.32089	0.391025	0.531776	0.913157	YL57-YL37	1	4909502	4910629	+	glpQ	Glycerophosphodiester phosphodiesterase	glpQ	FALSE
33931E_Pfluorescens55_02040	0.230435	9.27553	0.63612	0.425139	0.880781	YL57-YL37	1	2242421	2244541	-	btuB_3	Vitamin B12 transporter BtuB	btuB_3	FALSE
33931E_Pfluorescens55_03836	0.231583	8.89677	0.52321	0.469493	0.891222	YL57-YL37	1	4188032	4189315	+	puuB_6	Gamma-glutamylputrescine oxidoreductase	puuB_6	FALSE
33931E_Pfluorescens55_00145	0.231793	8.27486	0.398337	0.527964	0.913157	YL57-YL37	1	160685	161308	+	ynbA	Inner membrane protein YnbA	ynbA	FALSE
33931E_Pfluorescens55_01019	0.235163	8.25112	0.406001	0.524021	0.913157	YL57-YL37	1	1141688	1142428	+	NA	hypothetical protein	33931E_Pfluorescens55_01019	FALSE
33931E_Pfluorescens55_00130	0.231952	9.20243	0.615003	0.432929	0.880991	YL57-YL37	1	145137	146003	+	mntB	Manganese transport system membrane protein MntB	mntB	FALSE
33931E_Pfluorescens55_03861	0.231842	8.13382	0.378452	0.538448	0.913157	YL57-YL37	1	4217539	4218516	-	dusC	tRNA-dihydrouridine(16) synthase	dusC	FALSE
33931E_Pfluorescens55_00428	0.233791	9.56708	0.813022	0.367251	0.860966	YL57-YL37	1	479083	480891	-	dctB_1	C4-dicarboxylate transport sensor protein DctB	dctB_1	FALSE
33931E_Pfluorescens55_00168	0.234523	8.84931	0.522758	0.469685	0.891222	YL57-YL37	1	187857	188729	-	parB	Probable chromosome-partitioning protein ParB	parB	FALSE
33931E_Pfluorescens55_03009	0.232234	7.37731	0.322708	0.569998	0.917017	YL57-YL37	1	3291324	3292082	-	rhaS_5	HTH-type transcriptional activator RhaS	rhaS_5	FALSE
33931E_Pfluorescens55_04263	0.233627	9.00401	0.56164	0.453618	0.88831	YL57-YL37	1	4664404	4665822	+	NA	hypothetical protein	33931E_Pfluorescens55_04263	FALSE
33931E_Pfluorescens55_03376	0.238369	7.65409	0.357055	0.55016	0.913157	YL57-YL37	1	3712204	3713148	+	ssuA_4	Putative aliphatic sulfonates-binding protein	ssuA_4	FALSE
33931E_Pfluorescens55_01942	0.234876	8.44793	0.435666	0.509238	0.912791	YL57-YL37	1	2141955	2142689	+	NA	hypothetical protein	33931E_Pfluorescens55_01942	FALSE
33931E_Pfluorescens55_02814	0.23739	7.67951	0.355521	0.551018	0.913157	YL57-YL37	1	3091679	3092347	+	NA	hypothetical protein	33931E_Pfluorescens55_02814	FALSE
33931E_Pfluorescens55_02173	0.23756	9.44785	0.765763	0.381553	0.863528	YL57-YL37	1	2382900	2384726	-	NA	Trehalase	33931E_Pfluorescens55_02173	FALSE
33931E_Pfluorescens55_04591	0.235087	9.97718	1.10025	0.294237	0.81445	YL57-YL37	1	5005941	5008781	+	gcvP	Glycine dehydrogenase (decarboxylating)	gcvP	FALSE
33931E_Pfluorescens55_05543	0.235721	9.02812	0.578723	0.446832	0.887372	YL57-YL37	1	6020372	6022282	-	yheS_2	Uncharacterized ABC transporter ATP-binding protein YheS	yheS_2	FALSE
33931E_Pfluorescens55_05411	0.23487	9.42587	0.73625	0.390886	0.865047	YL57-YL37	1	5881354	5882844	+	NA	hypothetical protein	33931E_Pfluorescens55_05411	FALSE
33931E_Pfluorescens55_04407	0.23634	7.7751	0.359209	0.54896	0.913157	YL57-YL37	1	4816078	4817322	-	fabF_2	3-oxoacyl-[acyl-carrier-protein] synthase 2	fabF_2	FALSE
33931E_Pfluorescens55_05204	0.23728	8.459	0.446832	0.503859	0.909763	YL57-YL37	1	5657515	5658540	-	amgK	N-acetylmuramate/N-acetylglucosamine kinase	amgK	FALSE
33931E_Pfluorescens55_02704	0.2388	8.90319	0.558326	0.454954	0.888313	YL57-YL37	1	2952681	2954339	-	sir_2	Sulfite reductase [ferredoxin]	sir_2	FALSE
33931E_Pfluorescens55_02424	0.241406	7.25458	0.343938	0.557578	0.913157	YL57-YL37	1	2614173	2614949	+	argT_2	Lysine/arginine/ornithine-binding periplasmic protein	argT_2	FALSE
33931E_Pfluorescens55_00141	0.240874	9.6188	0.895048	0.344136	0.852992	YL57-YL37	1	154679	156565	-	cadA_1	Cadmium-transporting ATPase	cadA_1	FALSE
33931E_Pfluorescens55_02136	0.240025	8.31155	0.432315	0.510871	0.913157	YL57-YL37	1	2338697	2339683	+	NA	Zinc-type alcohol dehydrogenase-like protein SA1988	33931E_Pfluorescens55_02136	FALSE
33931E_Pfluorescens55_02895	0.238919	8.40154	0.443211	0.505593	0.909763	YL57-YL37	1	3177241	3178911	-	NA	hypothetical protein	33931E_Pfluorescens55_02895	FALSE
33931E_Pfluorescens55_00212	0.238609	7.83965	0.371029	0.542458	0.913157	YL57-YL37	1	238883	239692	-	trpA	Tryptophan synthase alpha chain	trpA	FALSE
33931E_Pfluorescens55_04260	0.240334	9.18251	0.653071	0.419037	0.875217	YL57-YL37	1	4659315	4661687	+	NA	hypothetical protein	33931E_Pfluorescens55_04260	FALSE
33931E_Pfluorescens55_00325	0.241978	8.76017	0.531411	0.466032	0.891222	YL57-YL37	1	359251	360141	+	aaeA_1	p-hydroxybenzoic acid efflux pump subunit AaeA	aaeA_1	FALSE
33931E_Pfluorescens55_05303	0.239929	7.97125	0.384906	0.535004	0.913157	YL57-YL37	1	5769341	5770228	+	kce_2	3-keto-5-aminohexanoate cleavage enzyme	kce_2	FALSE
33931E_Pfluorescens55_00413	0.244166	7.60715	0.371332	0.542293	0.913157	YL57-YL37	1	464563	465162	-	fic	Probable adenosine monophosphate-protein transferase fic	fic	FALSE
33931E_Pfluorescens55_00117	0.242273	7.56052	0.362802	0.546968	0.913157	YL57-YL37	1	133995	134402	+	NA	hypothetical protein	33931E_Pfluorescens55_00117	FALSE
33931E_Pfluorescens55_05180	0.245172	8.85718	0.573682	0.448818	0.887372	YL57-YL37	1	5634449	5635411	+	NA	hypothetical protein	33931E_Pfluorescens55_05180	FALSE
33931E_Pfluorescens55_01017	0.24744	7.9212	0.404985	0.524541	0.913157	YL57-YL37	1	1140198	1140806	-	NA	hypothetical protein	33931E_Pfluorescens55_01017	FALSE
33931E_Pfluorescens55_02373	0.243866	8.84386	0.563793	0.452754	0.88831	YL57-YL37	1	2559579	2562284	+	mgtA_1	Magnesium-transporting ATPase%2C P-type 1	mgtA_1	FALSE
33931E_Pfluorescens55_04210	0.245722	8.32431	0.455028	0.499973	0.909763	YL57-YL37	1	4602062	4603765	-	NA	hypothetical protein	33931E_Pfluorescens55_04210	FALSE
33931E_Pfluorescens55_04418	0.246193	9.35955	0.770242	0.380164	0.863528	YL57-YL37	1	4825644	4828799	+	rne	Ribonuclease E	rne	FALSE
33931E_Pfluorescens55_01569	0.247749	9.52142	0.881669	0.347768	0.852992	YL57-YL37	1	1742083	1744524	-	quiP_1	Acyl-homoserine lactone acylase QuiP	quiP_1	FALSE
33931E_Pfluorescens55_05502	0.247088	8.47955	0.488688	0.48453	0.897675	YL57-YL37	1	5977914	5978399	-	NA	hypothetical protein	33931E_Pfluorescens55_05502	FALSE
33931E_Pfluorescens55_05433	0.252509	8.37884	0.490955	0.483519	0.896486	YL57-YL37	1	5905153	5906286	-	NA	hypothetical protein	33931E_Pfluorescens55_05433	FALSE
33931E_Pfluorescens55_05390	0.249671	7.93028	0.414058	0.519932	0.913157	YL57-YL37	1	5863856	5864494	+	NA	hypothetical protein	33931E_Pfluorescens55_05390	FALSE
33931E_Pfluorescens55_04313	0.251407	8.98331	0.643752	0.422375	0.879918	YL57-YL37	1	4722201	4723427	+	nrtA	Nitrate transport protein NrtA	nrtA	FALSE
33931E_Pfluorescens55_04647	0.250728	9.25214	0.740641	0.389477	0.864831	YL57-YL37	1	5064824	5066626	+	dctB_3	C4-dicarboxylate transport sensor protein DctB	dctB_3	FALSE
33931E_Pfluorescens55_04218	0.253925	8.97305	0.653454	0.4189	0.875217	YL57-YL37	1	4612950	4613558	+	NA	hypothetical protein	33931E_Pfluorescens55_04218	FALSE
33931E_Pfluorescens55_04863	0.252086	8.78772	0.584123	0.444719	0.887372	YL57-YL37	1	5297696	5298958	-	dgcN	Diguanylate cyclase DgcN	dgcN	FALSE
33931E_Pfluorescens55_03672	0.250796	7.2127	0.370451	0.542773	0.913157	YL57-YL37	1	4024768	4025778	+	NA	hypothetical protein	33931E_Pfluorescens55_03672	FALSE
33931E_Pfluorescens55_02640	0.253178	7.45723	0.388507	0.5331	0.913157	YL57-YL37	1	2889167	2890111	-	NA	hypothetical protein	33931E_Pfluorescens55_02640	FALSE
33931E_Pfluorescens55_01404	0.254864	7.04791	0.376778	0.539347	0.913157	YL57-YL37	1	1574197	1574667	+	ybaK	Cys-tRNA(Pro)/Cys-tRNA(Cys) deacylase YbaK	ybaK	FALSE
33931E_Pfluorescens55_04312	0.256087	9.2854	0.79028	0.374038	0.861706	YL57-YL37	1	4720498	4721949	-	invG	Protein InvG	invG	FALSE
33931E_Pfluorescens55_00459	0.255695	8.18913	0.469343	0.493306	0.907575	YL57-YL37	1	518691	519233	+	NA	hypothetical protein	33931E_Pfluorescens55_00459	FALSE
33931E_Pfluorescens55_02763	0.256068	8.12027	0.459956	0.497661	0.90882	YL57-YL37	1	3021291	3024383	-	mexB_1	Multidrug resistance protein MexB	mexB_1	FALSE
33931E_Pfluorescens55_01957	0.257872	9.98801	1.33314	0.248275	0.79643	YL57-YL37	1	2156198	2158585	-	rcsC_4	Sensor histidine kinase RcsC	rcsC_4	FALSE
33931E_Pfluorescens55_00921	0.258754	8.0126	0.452303	0.501259	0.909763	YL57-YL37	1	1047152	1047637	+	slyD	FKBP-type peptidyl-prolyl cis-trans isomerase SlyD	slyD	FALSE
33931E_Pfluorescens55_00722	0.258557	7.9043	0.441461	0.506434	0.910456	YL57-YL37	1	825082	825870	+	nimR_1	HTH-type transcriptional regulator NimR	nimR_1	FALSE
33931E_Pfluorescens55_01179	0.259218	8.75545	0.607975	0.43557	0.880991	YL57-YL37	1	1304304	1305812	-	mqo_1	Malate:quinone oxidoreductase	mqo_1	FALSE
33931E_Pfluorescens55_03443	0.263948	9.72244	1.15964	0.281567	0.812683	YL57-YL37	1	3773713	3775983	-	clpA	ATP-dependent Clp protease ATP-binding subunit ClpA	clpA	FALSE
33931E_Pfluorescens55_03742	0.258823	7.98722	0.449628	0.502527	0.909763	YL57-YL37	1	4097945	4100056	-	xpsD	Type II secretion system protein D	xpsD	FALSE
33931E_Pfluorescens55_05594	0.262949	8.66707	0.59913	0.438929	0.884051	YL57-YL37	1	6077304	6078791	+	NA	hypothetical protein	33931E_Pfluorescens55_05594	FALSE
33931E_Pfluorescens55_00886	0.270567	6.54658	0.411284	0.521334	0.913157	YL57-YL37	1	1011562	1012662	-	ychF	Ribosome-binding ATPase YchF	ychF	FALSE
33931E_Pfluorescens55_03974	0.263903	8.28909	0.518537	0.471484	0.891222	YL57-YL37	1	4341416	4343149	+	gshAB	Glutathione biosynthesis bifunctional protein GshAB	gshAB	FALSE
33931E_Pfluorescens55_01789	0.264987	9.94331	1.36868	0.242068	0.793896	YL57-YL37	1	1974814	1976742	-	slt	Soluble lytic murein transglycosylase	slt	FALSE
33931E_Pfluorescens55_02903	0.263599	7.31941	0.413176	0.520377	0.913157	YL57-YL37	1	3186799	3187656	+	ydaD	General stress protein 39	ydaD	FALSE
33931E_Pfluorescens55_05251	0.264816	10.2473	1.6715	0.196088	0.757176	YL57-YL37	1	5711300	5713198	+	NA	hypothetical protein	33931E_Pfluorescens55_05251	FALSE
33931E_Pfluorescens55_05124	0.264789	9.35191	0.88594	0.346603	0.852992	YL57-YL37	1	5587625	5589073	-	cat	Catalase	cat	FALSE
33931E_Pfluorescens55_04153	0.266048	9.17862	0.79863	0.371526	0.860966	YL57-YL37	1	4534159	4535511	-	rlmD	23S rRNA (uracil(1939)-C(5))-methyltransferase RlmD	rlmD	FALSE
33931E_Pfluorescens55_00483	0.265104	9.83921	1.28077	0.257784	0.804129	YL57-YL37	1	544166	545827	+	NA	hypothetical protein	33931E_Pfluorescens55_00483	FALSE
33931E_Pfluorescens55_04215	0.265077	9.19035	0.7981	0.371684	0.860966	YL57-YL37	1	4609093	4610658	+	aer_2	Aerotaxis receptor	aer_2	FALSE
33931E_Pfluorescens55_04629	0.26491	8.42185	0.549103	0.458702	0.890805	YL57-YL37	1	5044882	5046372	-	NA	hypothetical protein	33931E_Pfluorescens55_04629	FALSE
33931E_Pfluorescens55_04136	0.266678	8.19604	0.511578	0.474474	0.891222	YL57-YL37	1	4517326	4518315	-	hisC_5	Histidinol-phosphate aminotransferase	hisC_5	FALSE
33931E_Pfluorescens55_02989	0.264381	9.26792	0.832223	0.361653	0.860966	YL57-YL37	1	3272934	3275648	+	mgtB	Magnesium-transporting ATPase%2C P-type 1	mgtB	FALSE
33931E_Pfluorescens55_00630	0.270279	8.21562	0.529617	0.466785	0.891222	YL57-YL37	1	719610	720758	+	gtf1	Glycosyltransferase Gtf1	gtf1	FALSE
33931E_Pfluorescens55_02880	0.264855	6.65629	0.396158	0.529095	0.913157	YL57-YL37	1	3158381	3159199	-	efeO_1	Iron uptake system component EfeO	efeO_1	FALSE
33931E_Pfluorescens55_03478	0.268866	8.77248	0.659808	0.416648	0.874457	YL57-YL37	1	3810262	3811626	-	ribZ_2	Riboflavin transporter RibZ	ribZ_2	FALSE
33931E_Pfluorescens55_02742	0.269368	8.6115	0.612979	0.433687	0.880991	YL57-YL37	1	2997734	2998414	-	NA	hypothetical protein	33931E_Pfluorescens55_02742	FALSE
33931E_Pfluorescens55_04640	0.271318	8.87343	0.708067	0.400107	0.869881	YL57-YL37	1	5057320	5058651	+	NA	hypothetical protein	33931E_Pfluorescens55_04640	FALSE
33931E_Pfluorescens55_02828	0.268899	8.62669	0.615037	0.432917	0.880991	YL57-YL37	1	3105564	3106814	-	nrdB_1	Ribonucleoside-diphosphate reductase subunit beta	nrdB_1	FALSE
33931E_Pfluorescens55_00323	0.272255	9.73382	1.2447	0.264596	0.80675	YL57-YL37	1	356970	359048	+	aaeB_1	p-hydroxybenzoic acid efflux pump subunit AaeB	aaeB_1	FALSE
33931E_Pfluorescens55_03367	0.269929	8.37315	0.559897	0.45432	0.888313	YL57-YL37	1	3702668	3704191	-	NA	hypothetical protein	33931E_Pfluorescens55_03367	FALSE
33931E_Pfluorescens55_05012	0.2706	7.11884	0.427639	0.513165	0.913157	YL57-YL37	1	5474102	5474578	-	NA	hypothetical protein	33931E_Pfluorescens55_05012	FALSE
33931E_Pfluorescens55_02447	0.274842	7.06816	0.437166	0.508509	0.912159	YL57-YL37	1	2643360	2644940	+	NA	Alpha-ketoglutaric semialdehyde dehydrogenase	33931E_Pfluorescens55_02447	FALSE
33931E_Pfluorescens55_03936	0.273174	7.78051	0.480271	0.488316	0.901936	YL57-YL37	1	4283737	4284942	+	NA	Aspartate aminotransferase	33931E_Pfluorescens55_03936	FALSE
33931E_Pfluorescens55_01561	0.272289	9.09789	0.800636	0.370925	0.860966	YL57-YL37	1	1732351	1734831	-	dbpA_1	ATP-dependent RNA helicase DbpA	dbpA_1	FALSE
33931E_Pfluorescens55_02608	0.274449	9.02387	0.783075	0.376224	0.863528	YL57-YL37	1	2854925	2856316	-	sasA_12	Adaptive-response sensory-kinase SasA	sasA_12	FALSE
33931E_Pfluorescens55_00134	0.273752	9.24585	0.879148	0.348458	0.852992	YL57-YL37	1	147864	149201	+	allB	Allantoinase	allB	FALSE
33931E_Pfluorescens55_01925	0.276169	8.03825	0.519575	0.47104	0.891222	YL57-YL37	1	2127946	2128914	+	NA	hypothetical protein	33931E_Pfluorescens55_01925	FALSE
33931E_Pfluorescens55_02931	0.274443	9.54602	1.10347	0.293532	0.81445	YL57-YL37	1	3219674	3221074	+	NA	hypothetical protein	33931E_Pfluorescens55_02931	FALSE
33931E_Pfluorescens55_01154	0.272585	8.07942	0.51313	0.473804	0.891222	YL57-YL37	1	1284946	1285803	-	rapZ	RNase adapter protein RapZ	rapZ	FALSE
33931E_Pfluorescens55_03007	0.273747	8.30386	0.561054	0.453854	0.88831	YL57-YL37	1	3288121	3288897	-	NA	hypothetical protein	33931E_Pfluorescens55_03007	FALSE
33931E_Pfluorescens55_02944	0.275752	8.68393	0.664146	0.41512	0.874457	YL57-YL37	1	3232424	3233734	+	nicT_4	Putative metabolite transport protein NicT	nicT_4	FALSE
33931E_Pfluorescens55_00085	0.276955	8.65063	0.659494	0.416759	0.874457	YL57-YL37	1	94495	95784	-	proP_1	Proline/betaine transporter	proP_1	FALSE
33931E_Pfluorescens55_01369	0.278296	7.79617	0.499318	0.479817	0.894912	YL57-YL37	1	1531267	1532886	-	NA	hypothetical protein	33931E_Pfluorescens55_01369	FALSE
33931E_Pfluorescens55_03816	0.279067	8.99749	0.799155	0.371368	0.860966	YL57-YL37	1	4172748	4174301	-	araG_2	Arabinose import ATP-binding protein AraG	araG_2	FALSE
33931E_Pfluorescens55_00433	0.278344	10.1552	1.73337	0.188012	0.745597	YL57-YL37	1	484442	487342	+	argD_1	Acetylornithine/succinyldiaminopimelate aminotransferase	argD_1	FALSE
33931E_Pfluorescens55_05460	0.281	8.73439	0.706857	0.40051	0.869881	YL57-YL37	1	5932937	5933689	+	NA	hypothetical protein	33931E_Pfluorescens55_05460	FALSE
33931E_Pfluorescens55_00786	0.286057	6.59901	0.460497	0.497408	0.90882	YL57-YL37	1	904436	905146	-	NA	hypothetical protein	33931E_Pfluorescens55_00786	FALSE
33931E_Pfluorescens55_03204	0.281628	8.92445	0.785456	0.3755	0.863528	YL57-YL37	1	3522170	3524602	-	clpB_3	Chaperone protein ClpB	clpB_3	FALSE
33931E_Pfluorescens55_03257	0.283073	8.16446	0.570322	0.450149	0.887372	YL57-YL37	1	3574264	3576321	+	tkt	Transketolase	tkt	FALSE
33931E_Pfluorescens55_00842	0.281969	8.36798	0.609348	0.435053	0.880991	YL57-YL37	1	966289	967473	+	czcC	Cobalt-zinc-cadmium resistance protein CzcC	czcC	FALSE
33931E_Pfluorescens55_04895	0.281542	9.50079	1.12009	0.289925	0.812836	YL57-YL37	1	5339448	5340851	+	pcnB	Poly(A) polymerase I	pcnB	FALSE
33931E_Pfluorescens55_05098	0.281234	8.09165	0.548607	0.458905	0.890805	YL57-YL37	1	5559694	5560350	+	prmA_2	Ribosomal protein L11 methyltransferase	prmA_2	FALSE
33931E_Pfluorescens55_02008	0.28572	8.59455	0.684561	0.408041	0.871574	YL57-YL37	1	2205132	2205920	-	NA	hypothetical protein	33931E_Pfluorescens55_02008	FALSE
33931E_Pfluorescens55_00488	0.286403	8.54284	0.672232	0.412295	0.873921	YL57-YL37	1	548335	549105	+	hisF	Imidazole glycerol phosphate synthase subunit HisF	hisF	FALSE
33931E_Pfluorescens55_01690	0.286853	9.53675	1.19602	0.274145	0.807464	YL57-YL37	1	1873359	1876520	-	NA	hypothetical protein	33931E_Pfluorescens55_01690	FALSE
33931E_Pfluorescens55_00132	0.288251	7.47597	0.505099	0.477285	0.893805	YL57-YL37	1	146890	147303	+	hisI_1	Phosphoribosyl-AMP cyclohydrolase	hisI_1	FALSE
33931E_Pfluorescens55_05579	0.28878	8.56975	0.691944	0.405525	0.870691	YL57-YL37	1	6058449	6059558	+	NA	hypothetical protein	33931E_Pfluorescens55_05579	FALSE
33931E_Pfluorescens55_00995	0.287068	9.56089	1.21927	0.26953	0.806845	YL57-YL37	1	1120603	1122819	-	NA	hypothetical protein	33931E_Pfluorescens55_00995	FALSE
33931E_Pfluorescens55_00490	0.289331	8.23778	0.611938	0.434078	0.880991	YL57-YL37	1	549978	550751	-	NA	Uncharacterized protein HI_0755	33931E_Pfluorescens55_00490	FALSE
33931E_Pfluorescens55_02725	0.291061	9.15068	0.940575	0.332154	0.852155	YL57-YL37	1	2978196	2980853	+	pepN	Aminopeptidase N	pepN	FALSE
33931E_Pfluorescens55_03960	0.293633	9.1663	0.966056	0.32569	0.84264	YL57-YL37	1	4308093	4310522	+	NA	hypothetical protein	33931E_Pfluorescens55_03960	FALSE
33931E_Pfluorescens55_03564	0.290637	8.23808	0.616616	0.432327	0.880991	YL57-YL37	1	3904615	3905709	+	zapE_3	Cell division protein ZapE	zapE_3	FALSE
33931E_Pfluorescens55_03352	0.292389	7.91978	0.565643	0.452014	0.88831	YL57-YL37	1	3683683	3684861	+	ydbM	Putative acyl-CoA dehydrogenase YdbM	ydbM	FALSE
33931E_Pfluorescens55_04679	0.294165	9.5624	1.28135	0.257676	0.804129	YL57-YL37	1	5102543	5103274	-	NA	hypothetical protein	33931E_Pfluorescens55_04679	FALSE
33931E_Pfluorescens55_01828	0.295493	9.32016	1.0782	0.299126	0.815804	YL57-YL37	1	2019720	2021264	+	NA	hypothetical protein	33931E_Pfluorescens55_01828	FALSE
33931E_Pfluorescens55_04596	0.294089	8.29187	0.64424	0.422199	0.879918	YL57-YL37	1	5012745	5013803	-	nadA	Quinolinate synthase A	nadA	FALSE
33931E_Pfluorescens55_02394	0.295174	7.50117	0.531327	0.466067	0.891222	YL57-YL37	1	2581375	2581809	+	merC_1	Mercuric transport protein MerC	merC_1	FALSE
33931E_Pfluorescens55_03631	0.294501	8.51138	0.702124	0.402092	0.870331	YL57-YL37	1	3981518	3983410	+	qedA_2	Quinoprotein alcohol dehydrogenase (cytochrome c)	qedA_2	FALSE
33931E_Pfluorescens55_00280	0.295816	9.61857	1.34896	0.245489	0.79643	YL57-YL37	1	306907	308868	-	NA	hypothetical protein	33931E_Pfluorescens55_00280	FALSE
33931E_Pfluorescens55_01906	0.294782	8.32856	0.656138	0.417947	0.874457	YL57-YL37	1	2105913	2106674	+	NA	hypothetical protein	33931E_Pfluorescens55_01906	FALSE
33931E_Pfluorescens55_03702	0.297339	8.52896	0.720694	0.395937	0.869222	YL57-YL37	1	4057743	4060295	-	NA	hypothetical protein	33931E_Pfluorescens55_03702	FALSE
33931E_Pfluorescens55_05402	0.297346	8.56789	0.732909	0.391963	0.865475	YL57-YL37	1	5873312	5874106	-	thiG	Thiazole synthase	thiG	FALSE
33931E_Pfluorescens55_00052	0.296006	9.23244	1.01867	0.312859	0.833589	YL57-YL37	1	51834	55334	-	NA	hypothetical protein	33931E_Pfluorescens55_00052	FALSE
33931E_Pfluorescens55_00248	0.296768	7.866	0.575782	0.447989	0.887372	YL57-YL37	1	270175	271182	-	metN_1	Methionine import ATP-binding protein MetN	metN_1	FALSE
33931E_Pfluorescens55_04707	0.298344	9.3456	1.11931	0.290093	0.812836	YL57-YL37	1	5132260	5133573	+	yhjE	Inner membrane metabolite transport protein YhjE	yhjE	FALSE
33931E_Pfluorescens55_02701	0.299185	8.63492	0.764765	0.381863	0.863528	YL57-YL37	1	2950394	2951626	-	NA	NADH oxidase	33931E_Pfluorescens55_02701	FALSE
33931E_Pfluorescens55_03137	0.298686	8.10706	0.621936	0.430348	0.880991	YL57-YL37	1	3437810	3438517	-	rstA_1	Transcriptional regulatory protein RstA	rstA_1	FALSE
33931E_Pfluorescens55_03602	0.301173	7.97117	0.606171	0.436252	0.880991	YL57-YL37	1	3949356	3950843	-	pucI_1	Probable allantoin permease	pucI_1	FALSE
33931E_Pfluorescens55_03249	0.301101	7.65591	0.569639	0.450421	0.887372	YL57-YL37	1	3564867	3565733	+	nimR_6	HTH-type transcriptional regulator NimR	nimR_6	FALSE
33931E_Pfluorescens55_00346	0.299194	7.81874	0.580596	0.446097	0.887372	YL57-YL37	1	392986	393534	-	NA	hypothetical protein	33931E_Pfluorescens55_00346	FALSE
33931E_Pfluorescens55_04883	0.300388	8.9247	0.893201	0.344635	0.852992	YL57-YL37	1	5327357	5328124	-	hmuV_2	Hemin import ATP-binding protein HmuV	hmuV_2	FALSE
33931E_Pfluorescens55_02920	0.301671	6.97012	0.523501	0.469369	0.891222	YL57-YL37	1	3205824	3206591	-	NA	Uncharacterized oxidoreductase Rv1144	33931E_Pfluorescens55_02920	FALSE
33931E_Pfluorescens55_00184	0.301389	10.7422	3.03724	0.0814059	0.591178	YL57-YL37	1	209432	211711	+	sasA_1	Adaptive-response sensory-kinase SasA	sasA_1	FALSE
33931E_Pfluorescens55_04152	0.300382	8.60938	0.761068	0.383016	0.863528	YL57-YL37	1	4531796	4534039	-	relA	GTP pyrophosphokinase	relA	FALSE
33931E_Pfluorescens55_00415	0.303075	8.82786	0.862174	0.353154	0.855394	YL57-YL37	1	465508	466683	+	NA	hypothetical protein	33931E_Pfluorescens55_00415	FALSE
33931E_Pfluorescens55_01407	0.301117	9.85143	1.66774	0.196592	0.757176	YL57-YL37	1	1577272	1579380	+	napA_1	Nitrate reductase	napA_1	FALSE
33931E_Pfluorescens55_02140	0.300696	8.90887	0.88793	0.346062	0.852992	YL57-YL37	1	2341594	2342505	-	rhtA	Threonine/homoserine exporter RhtA	rhtA	FALSE
33931E_Pfluorescens55_05189	0.304027	9.288	1.1158	0.29085	0.812836	YL57-YL37	1	5641502	5642551	-	trpD_2	Anthranilate phosphoribosyltransferase	trpD_2	FALSE
33931E_Pfluorescens55_04559	0.303979	8.96198	0.931164	0.334585	0.852883	YL57-YL37	1	4976130	4977584	+	trkI	Trk system potassium uptake protein TrkI	trkI	FALSE
33931E_Pfluorescens55_03954	0.304368	8.90649	0.907577	0.340782	0.852992	YL57-YL37	1	4300153	4301079	+	NA	hypothetical protein	33931E_Pfluorescens55_03954	FALSE
33931E_Pfluorescens55_03216	0.30638	7.52137	0.575409	0.448136	0.887372	YL57-YL37	1	3536115	3537257	+	sasA_13	Adaptive-response sensory-kinase SasA	sasA_13	FALSE
33931E_Pfluorescens55_00360	0.30524	7.61483	0.580082	0.446299	0.887372	YL57-YL37	1	408964	409488	-	NA	hypothetical protein	33931E_Pfluorescens55_00360	FALSE
33931E_Pfluorescens55_04902	0.30511	8.24186	0.681301	0.409159	0.872134	YL57-YL37	1	5348172	5349188	+	rlmI_2	Ribosomal RNA large subunit methyltransferase I	rlmI_2	FALSE
33931E_Pfluorescens55_02890	0.304764	7.23889	0.54829	0.459035	0.890805	YL57-YL37	1	3171862	3172620	-	pikAV	Thioesterase PikA5	pikAV	FALSE
33931E_Pfluorescens55_05458	0.303845	8.28398	0.685696	0.407652	0.871574	YL57-YL37	1	5931676	5932170	-	NA	hypothetical protein	33931E_Pfluorescens55_05458	FALSE
33931E_Pfluorescens55_04506	0.305668	6.79184	0.530665	0.466345	0.891222	YL57-YL37	1	4921936	4922790	+	metR_2	HTH-type transcriptional regulator MetR	metR_2	FALSE
33931E_Pfluorescens55_03090	0.304152	9.03293	0.965323	0.325874	0.84264	YL57-YL37	1	3380738	3383278	-	nasD	Nitrite reductase [NAD(P)H]	nasD	FALSE
33931E_Pfluorescens55_01851	0.305717	7.63128	0.584226	0.444679	0.887372	YL57-YL37	1	2044297	2045061	-	NA	hypothetical protein	33931E_Pfluorescens55_01851	FALSE
33931E_Pfluorescens55_02063	0.307595	8.81168	0.881102	0.347923	0.852992	YL57-YL37	1	2263846	2265327	-	gabR_2	HTH-type transcriptional regulatory protein GabR	gabR_2	FALSE
33931E_Pfluorescens55_02826	0.306798	9.63974	1.47371	0.224792	0.783863	YL57-YL37	1	3102231	3104897	+	aceE_2	Pyruvate dehydrogenase E1 component	aceE_2	FALSE
33931E_Pfluorescens55_02585	0.30787	7.74549	0.605989	0.436321	0.880991	YL57-YL37	1	2826117	2827769	-	yojI	ABC transporter ATP-binding/permease protein YojI	yojI	FALSE
33931E_Pfluorescens55_01768	0.308512	10.1926	2.18352	0.139527	0.695665	YL57-YL37	1	1951660	1953702	-	ptrB	Protease 2	ptrB	FALSE
33931E_Pfluorescens55_05513	0.309291	8.97722	0.971017	0.324451	0.84264	YL57-YL37	1	5987584	5988699	+	yhhJ	Inner membrane transport permease YhhJ	yhhJ	FALSE
33931E_Pfluorescens55_02824	0.309039	8.14779	0.674857	0.411383	0.873609	YL57-YL37	1	3100256	3100975	-	pcs	Phosphatidylcholine synthase	pcs	FALSE
33931E_Pfluorescens55_00015	0.307603	9.60637	1.44552	0.229278	0.784422	YL57-YL37	1	14874	16016	-	NA	hypothetical protein	33931E_Pfluorescens55_00015	FALSE
33931E_Pfluorescens55_01562	0.300879	7.00918	0.523251	0.469476	0.891222	YL57-YL37	1	1734889	1735653	-	hisP_1	Histidine transport ATP-binding protein HisP	hisP_1	FALSE
33931E_Pfluorescens55_02237	0.311261	8.5958	0.812727	0.367338	0.860966	YL57-YL37	1	2433997	2434794	+	NA	hypothetical protein	33931E_Pfluorescens55_02237	FALSE
33931E_Pfluorescens55_05464	0.310876	7.71867	0.613309	0.433564	0.880991	YL57-YL37	1	5937682	5938590	-	rclR_2	RCS-specific HTH-type transcriptional activator RclR	rclR_2	FALSE
33931E_Pfluorescens55_05230	0.309239	10.1206	2.08972	0.148326	0.70975	YL57-YL37	1	5688649	5690991	+	NA	hypothetical protein	33931E_Pfluorescens55_05230	FALSE
33931E_Pfluorescens55_02461	0.309338	8.65785	0.82543	0.36362	0.860966	YL57-YL37	1	2658587	2660551	+	norR_3	Anaerobic nitric oxide reductase transcription regulator NorR	norR_3	FALSE
33931E_Pfluorescens55_02660	0.308206	8.42916	0.744856	0.388131	0.864831	YL57-YL37	1	2905804	2906784	+	lsrR	Transcriptional regulator LsrR	lsrR	FALSE
33931E_Pfluorescens55_04592	0.308553	8.72745	0.849319	0.356768	0.859124	YL57-YL37	1	5008942	5010318	+	sdaB_1	L-serine dehydratase 2	sdaB_1	FALSE
33931E_Pfluorescens55_03472	0.309806	7.59998	0.596467	0.439948	0.885368	YL57-YL37	1	3806801	3807628	-	nat	Arylamine N-acetyltransferase	nat	FALSE
33931E_Pfluorescens55_01104	0.311634	7.93868	0.644213	0.422209	0.879918	YL57-YL37	1	1231975	1233603	-	dppA_4	Periplasmic dipeptide transport protein	dppA_4	FALSE
33931E_Pfluorescens55_05585	0.319371	7.79023	0.65723	0.417559	0.874457	YL57-YL37	1	6065376	6066395	+	NA	hypothetical protein	33931E_Pfluorescens55_05585	FALSE
33931E_Pfluorescens55_04097	0.319543	9.84235	1.86415	0.172178	0.737147	YL57-YL37	1	4475650	4477122	-	fliC	B-type flagellin	fliC	FALSE
33931E_Pfluorescens55_04597	0.319038	9.49135	1.42733	0.23223	0.784422	YL57-YL37	1	5014040	5015614	-	NA	hypothetical protein	33931E_Pfluorescens55_04597	FALSE
33931E_Pfluorescens55_02383	0.321648	8.48789	0.829697	0.362383	0.860966	YL57-YL37	1	2574074	2575681	+	aruI_2	Probable 2-ketoarginine decarboxylase AruI	aruI_2	FALSE
33931E_Pfluorescens55_03547	0.318797	9.06817	1.07955	0.298825	0.815804	YL57-YL37	1	3888697	3890622	+	accA1_1	Acetyl-/propionyl-coenzyme A carboxylase alpha chain	accA1_1	FALSE
33931E_Pfluorescens55_04736	0.321483	8.20918	0.746188	0.387707	0.864831	YL57-YL37	1	5168601	5169980	+	xseA	Exodeoxyribonuclease 7 large subunit	xseA	FALSE
33931E_Pfluorescens55_02053	0.320712	7.92305	0.680905	0.409296	0.872134	YL57-YL37	1	2255549	2256556	-	yfmJ	Putative NADP-dependent oxidoreductase YfmJ	yfmJ	FALSE
33931E_Pfluorescens55_02088	0.321921	8.54146	0.849142	0.356818	0.859124	YL57-YL37	1	2291751	2292671	-	rdgC	Recombination-associated protein RdgC	rdgC	FALSE
33931E_Pfluorescens55_04800	0.323532	8.15897	0.742311	0.388943	0.864831	YL57-YL37	1	5240581	5241363	-	fucA	L-fuculose phosphate aldolase	fucA	FALSE
33931E_Pfluorescens55_00468	0.321638	9.7147	1.71087	0.190903	0.7485	YL57-YL37	1	528848	530035	-	NA	hypothetical protein	33931E_Pfluorescens55_00468	FALSE
33931E_Pfluorescens55_01697	0.325411	8.77012	0.963375	0.326362	0.84264	YL57-YL37	1	1883058	1884443	+	qseC_1	Sensor protein QseC	qseC_1	FALSE
33931E_Pfluorescens55_03181	0.319509	7.46283	0.619553	0.431233	0.880991	YL57-YL37	1	3493792	3495135	-	hcaB_3	3-phenylpropionate-dihydrodiol/cinnamic acid-dihydrodiol dehydrogenase	hcaB_3	FALSE
33931E_Pfluorescens55_00363	0.325131	8.58949	0.884267	0.347059	0.852992	YL57-YL37	1	410789	411793	-	NA	Uncharacterized HTH-type transcriptional regulator Rv1395	33931E_Pfluorescens55_00363	FALSE
33931E_Pfluorescens55_05564	0.323423	9.24111	1.22212	0.268973	0.806845	YL57-YL37	1	6041413	6042129	+	NA	hypothetical protein	33931E_Pfluorescens55_05564	FALSE
33931E_Pfluorescens55_02065	0.326246	8.22193	0.772375	0.379505	0.863528	YL57-YL37	1	2267110	2268849	-	dapE_2	Succinyl-diaminopimelate desuccinylase	dapE_2	FALSE
33931E_Pfluorescens55_00122	0.329007	9.68053	1.74553	0.186471	0.744819	YL57-YL37	1	138459	139430	-	yeiR	Zinc-binding GTPase YeiR	yeiR	FALSE
33931E_Pfluorescens55_00314	0.328663	8.38811	0.833299	0.361343	0.860966	YL57-YL37	1	348422	349153	-	NA	hypothetical protein	33931E_Pfluorescens55_00314	FALSE
33931E_Pfluorescens55_04593	0.330829	8.88244	1.05795	0.303709	0.82174	YL57-YL37	1	5010358	5011482	+	gcvT_1	Aminomethyltransferase	gcvT_1	FALSE
33931E_Pfluorescens55_00352	0.329499	9.10506	1.17656	0.278084	0.812165	YL57-YL37	1	400114	401115	-	NA	hypothetical protein	33931E_Pfluorescens55_00352	FALSE
33931E_Pfluorescens55_01446	0.332607	7.75146	0.706659	0.400576	0.869881	YL57-YL37	1	1610816	1611316	+	pncC	Nicotinamide-nucleotide amidohydrolase PncC	pncC	FALSE
33931E_Pfluorescens55_04581	0.330241	8.65152	0.937443	0.33296	0.852883	YL57-YL37	1	4994093	4995442	+	frc	Formyl-CoA:oxalate CoA-transferase	frc	FALSE
33931E_Pfluorescens55_04441	0.33005	9.29707	1.32316	0.250054	0.79643	YL57-YL37	1	4851649	4853034	-	ycaD	Uncharacterized MFS-type transporter YcaD	ycaD	FALSE
33931E_Pfluorescens55_03953	0.333843	8.94715	1.11406	0.291228	0.812836	YL57-YL37	1	4298538	4299668	+	lldD_2	L-lactate dehydrogenase	lldD_2	FALSE
33931E_Pfluorescens55_02273	0.33461	7.61395	0.697391	0.403682	0.870331	YL57-YL37	1	2459042	2459794	+	NA	hypothetical protein	33931E_Pfluorescens55_02273	FALSE
33931E_Pfluorescens55_01656	0.335343	9.73198	1.88406	0.169905	0.735042	YL57-YL37	1	1836841	1839399	-	tdhA	TonB-dependent heme receptor A	tdhA	FALSE
33931E_Pfluorescens55_05015	0.332399	8.5203	0.897558	0.343461	0.852992	YL57-YL37	1	5476304	5477392	+	NA	hypothetical protein	33931E_Pfluorescens55_05015	FALSE
33931E_Pfluorescens55_04079	0.337011	7.52504	0.69518	0.404428	0.870331	YL57-YL37	1	4458016	4458516	-	NA	hypothetical protein	33931E_Pfluorescens55_04079	FALSE
33931E_Pfluorescens55_01737	0.33517	9.26104	1.33005	0.248825	0.79643	YL57-YL37	1	1921615	1923057	-	gbsA	Betaine aldehyde dehydrogenase	gbsA	FALSE
33931E_Pfluorescens55_05399	0.333791	8.22731	0.81051	0.367992	0.860966	YL57-YL37	1	5870887	5872089	+	hemN_2	Oxygen-independent coproporphyrinogen-III oxidase-like protein YqeR	hemN_2	FALSE
33931E_Pfluorescens55_01688	0.335906	9.33923	1.41149	0.234839	0.785061	YL57-YL37	1	1868382	1870343	+	NA	hypothetical protein	33931E_Pfluorescens55_01688	FALSE
33931E_Pfluorescens55_03318	0.333047	8.11072	0.774056	0.378987	0.863528	YL57-YL37	1	3642985	3644598	-	rpfC	Sensory/regulatory protein RpfC	rpfC	FALSE
33931E_Pfluorescens55_00781	0.336562	8.9858	1.15437	0.282663	0.812683	YL57-YL37	1	899554	902280	-	sasA_2	Adaptive-response sensory-kinase SasA	sasA_2	FALSE
33931E_Pfluorescens55_03889	0.338105	7.67527	0.721097	0.395805	0.869222	YL57-YL37	1	4241432	4242295	+	cysL_2	HTH-type transcriptional regulator CysL	cysL_2	FALSE
33931E_Pfluorescens55_05286	0.334435	8.28744	0.831949	0.361732	0.860966	YL57-YL37	1	5750583	5751836	-	glyA_2	Serine hydroxymethyltransferase	glyA_2	FALSE
33931E_Pfluorescens55_00016	0.337278	9.6302	1.76727	0.183752	0.744819	YL57-YL37	1	16167	17660	-	puuC	NADP/NAD-dependent aldehyde dehydrogenase PuuC	puuC	FALSE
33931E_Pfluorescens55_01347	0.342169	8.89583	1.1391	0.28587	0.812836	YL57-YL37	1	1494407	1496425	-	NA	Probable TonB-dependent receptor NMB0964	33931E_Pfluorescens55_01347	FALSE
33931E_Pfluorescens55_00524	0.341578	6.90685	0.666661	0.414238	0.874457	YL57-YL37	1	590086	591495	+	proY_1	Proline-specific permease ProY	proY_1	FALSE
33931E_Pfluorescens55_05537	0.341676	9.56209	1.72872	0.188605	0.746729	YL57-YL37	1	6014391	6015626	-	NA	hypothetical protein	33931E_Pfluorescens55_05537	FALSE
33931E_Pfluorescens55_02051	0.343258	8.33235	0.890363	0.345402	0.852992	YL57-YL37	1	2253678	2254493	-	ompR_3	Transcriptional regulatory protein OmpR	ompR_3	FALSE
33931E_Pfluorescens55_00610	0.342458	9.10903	1.27217	0.259388	0.804129	YL57-YL37	1	690458	692434	+	vgrG1_2	Actin cross-linking toxin VgrG1	vgrG1_2	FALSE
33931E_Pfluorescens55_01790	0.34129	9.3097	1.42631	0.232397	0.784422	YL57-YL37	1	1976956	1978875	+	uup	ABC transporter ATP-binding protein uup	uup	FALSE
33931E_Pfluorescens55_02679	0.342893	8.90164	1.14827	0.283939	0.812683	YL57-YL37	1	2925060	2926631	-	yejF_1	Uncharacterized ABC transporter ATP-binding protein YejF	yejF_1	FALSE
33931E_Pfluorescens55_00980	0.344566	9.31515	1.45934	0.227065	0.784422	YL57-YL37	1	1104382	1105866	+	cusB	Cation efflux system protein CusB	cusB	FALSE
33931E_Pfluorescens55_00139	0.344665	8.97046	1.20162	0.273026	0.806845	YL57-YL37	1	153398	154243	-	NA	UPF0276 protein CCNA_03000	33931E_Pfluorescens55_00139	FALSE
33931E_Pfluorescens55_02807	0.345725	9.7252	1.99172	0.158193	0.721681	YL57-YL37	1	3079359	3082706	+	glgB_1	1%2C4-alpha-glucan branching enzyme GlgB	glgB_1	FALSE
33931E_Pfluorescens55_01411	0.343332	7.47537	0.715402	0.397677	0.869881	YL57-YL37	1	1581001	1581603	+	ahpC_1	Alkyl hydroperoxide reductase C	ahpC_1	FALSE
33931E_Pfluorescens55_01382	0.346291	7.0338	0.691348	0.405727	0.870691	YL57-YL37	1	1550342	1551262	+	NA	hypothetical protein	33931E_Pfluorescens55_01382	FALSE
33931E_Pfluorescens55_00383	0.347373	7.8076	0.779381	0.377352	0.863528	YL57-YL37	1	430641	431993	-	dmoA_1	Dimethyl-sulfide monooxygenase	dmoA_1	FALSE
33931E_Pfluorescens55_04897	0.346172	7.80626	0.77485	0.378743	0.863528	YL57-YL37	1	5341647	5342447	+	panB_2	3-methyl-2-oxobutanoate hydroxymethyltransferase	panB_2	FALSE
33931E_Pfluorescens55_02122	0.34869	8.27885	0.899671	0.342894	0.852992	YL57-YL37	1	2324582	2325517	-	dmlR_9	HTH-type transcriptional regulator DmlR	dmlR_9	FALSE
33931E_Pfluorescens55_05268	0.347957	7.47225	0.736749	0.390726	0.865047	YL57-YL37	1	5732905	5733624	+	hisQ_4	Histidine transport system permease protein HisQ	hisQ_4	FALSE
33931E_Pfluorescens55_00133	0.348306	8.52071	0.985368	0.320902	0.841068	YL57-YL37	1	147300	147860	+	caiE	Carnitine operon protein CaiE	caiE	FALSE
33931E_Pfluorescens55_00949	0.348679	9.71987	2.01649	0.15563	0.714017	YL57-YL37	1	1073244	1074605	-	NA	hypothetical protein	33931E_Pfluorescens55_00949	FALSE
33931E_Pfluorescens55_04980	0.350013	8.73086	1.09311	0.295809	0.814919	YL57-YL37	1	5438351	5439589	+	entS	Enterobactin exporter EntS	entS	FALSE
33931E_Pfluorescens55_01644	0.35408	6.68112	0.706102	0.400762	0.869881	YL57-YL37	1	1824854	1825609	-	NA	hypothetical protein	33931E_Pfluorescens55_01644	FALSE
33931E_Pfluorescens55_03963	0.349267	8.78069	1.11658	0.290682	0.812836	YL57-YL37	1	4320081	4322813	-	NA	hypothetical protein	33931E_Pfluorescens55_03963	FALSE
33931E_Pfluorescens55_00813	0.355483	9.12937	1.38562	0.239174	0.791918	YL57-YL37	1	930647	931738	+	chaA	Sodium-potassium/proton antiporter ChaA	chaA	FALSE
33931E_Pfluorescens55_01157	0.354438	8.56295	1.03844	0.308209	0.829294	YL57-YL37	1	1286662	1288131	-	rpoN	RNA polymerase sigma-54 factor	rpoN	FALSE
33931E_Pfluorescens55_04042	0.351117	7.81481	0.797804	0.371773	0.860966	YL57-YL37	1	4422565	4424343	+	NA	hypothetical protein	33931E_Pfluorescens55_04042	FALSE
33931E_Pfluorescens55_03571	0.354298	8.03781	0.854083	0.355423	0.857561	YL57-YL37	1	3912531	3913361	+	phnX_2	Phosphonoacetaldehyde hydrolase	phnX_2	FALSE
33931E_Pfluorescens55_02813	0.359543	8.01876	0.874078	0.349852	0.855076	YL57-YL37	1	3090750	3091658	+	nodD2_5	Nodulation protein D 2	nodD2_5	FALSE
33931E_Pfluorescens55_05370	0.3536	7.92644	0.827667	0.362971	0.860966	YL57-YL37	1	5842231	5843064	-	citG	2-(5''-triphosphoribosyl)-3'-dephosphocoenzyme-A synthase	citG	FALSE
33931E_Pfluorescens55_04159	0.361631	6.79525	0.741052	0.389345	0.864831	YL57-YL37	1	4545080	4545502	+	NA	hypothetical protein	33931E_Pfluorescens55_04159	FALSE
33931E_Pfluorescens55_03112	0.357688	7.36743	0.764959	0.381803	0.863528	YL57-YL37	1	3409991	3410728	-	NA	hypothetical protein	33931E_Pfluorescens55_03112	FALSE
33931E_Pfluorescens55_02873	0.357311	9.78893	2.23394	0.135041	0.68566	YL57-YL37	1	3150754	3153213	-	ligD	Multifunctional non-homologous end joining protein LigD	ligD	FALSE
33931E_Pfluorescens55_04638	0.358997	8.63234	1.0981	0.294709	0.81445	YL57-YL37	1	5055151	5056320	+	NA	hypothetical protein	33931E_Pfluorescens55_04638	FALSE
33931E_Pfluorescens55_01654	0.362922	8.89289	1.28021	0.257889	0.804129	YL57-YL37	1	1834490	1835707	+	NA	hypothetical protein	33931E_Pfluorescens55_01654	FALSE
33931E_Pfluorescens55_03346	0.36416	6.90723	0.755589	0.384734	0.863783	YL57-YL37	1	3677938	3678732	-	mtnB	Methylthioribulose-1-phosphate dehydratase	mtnB	FALSE
33931E_Pfluorescens55_03996	0.363137	7.5753	0.815292	0.366583	0.860966	YL57-YL37	1	4361230	4361787	+	smrA	Probable DNA endonuclease SmrA	smrA	FALSE
33931E_Pfluorescens55_03280	0.367064	8.03737	0.915653	0.338643	0.852992	YL57-YL37	1	3601917	3603536	-	NA	hypothetical protein	33931E_Pfluorescens55_03280	FALSE
33931E_Pfluorescens55_04341	0.364507	8.4358	1.04293	0.307167	0.828326	YL57-YL37	1	4754992	4755978	+	NA	hypothetical protein	33931E_Pfluorescens55_04341	FALSE
33931E_Pfluorescens55_02684	0.369268	8.25387	1.00068	0.317171	0.837444	YL57-YL37	1	2931118	2932713	-	yejF_2	Uncharacterized ABC transporter ATP-binding protein YejF	yejF_2	FALSE
33931E_Pfluorescens55_05527	0.366668	8.20541	0.969707	0.324778	0.84264	YL57-YL37	1	6001089	6001826	+	glnQ_11	Glutamine transport ATP-binding protein GlnQ	glnQ_11	FALSE
33931E_Pfluorescens55_02772	0.365614	8.24448	0.977231	0.322908	0.84264	YL57-YL37	1	3031675	3032913	-	soxC_4	Dibenzothiophene desulfurization enzyme C	soxC_4	FALSE
33931E_Pfluorescens55_05197	0.366888	9.6029	2.04885	0.152354	0.712451	YL57-YL37	1	5649899	5650939	-	NA	hypothetical protein	33931E_Pfluorescens55_05197	FALSE
33931E_Pfluorescens55_02193	0.365542	8.52563	1.08772	0.297002	0.81534	YL57-YL37	1	2405344	2406180	+	NA	hypothetical protein	33931E_Pfluorescens55_02193	FALSE
33931E_Pfluorescens55_02001	0.369462	7.81353	0.88409	0.347107	0.852992	YL57-YL37	1	2198364	2199254	-	glxR	2-hydroxy-3-oxopropionate reductase	glxR	FALSE
33931E_Pfluorescens55_01976	0.368197	8.71238	1.19863	0.273622	0.806903	YL57-YL37	1	2175404	2176630	+	moeA_1	Molybdopterin molybdenumtransferase	moeA_1	FALSE
33931E_Pfluorescens55_00904	0.369293	9.15335	1.5148	0.218439	0.778914	YL57-YL37	1	1027048	1028295	-	NA	hypothetical protein	33931E_Pfluorescens55_00904	FALSE
33931E_Pfluorescens55_03505	0.368643	7.81383	0.878457	0.348648	0.852992	YL57-YL37	1	3836952	3837881	+	NA	hypothetical protein	33931E_Pfluorescens55_03505	FALSE
33931E_Pfluorescens55_04881	0.365838	7.37136	0.799428	0.371286	0.860966	YL57-YL37	1	5326296	5326640	+	NA	hypothetical protein	33931E_Pfluorescens55_04881	FALSE
33931E_Pfluorescens55_02315	0.371502	9.00159	1.41715	0.233902	0.784422	YL57-YL37	1	2500353	2503223	-	NA	hypothetical protein	33931E_Pfluorescens55_02315	FALSE
33931E_Pfluorescens55_02113	0.368817	8.42563	1.0638	0.302377	0.819965	YL57-YL37	1	2316931	2317830	-	znuB_2	High-affinity zinc uptake system membrane protein ZnuB	znuB_2	FALSE
33931E_Pfluorescens55_02962	0.372939	9.63861	2.17226	0.140552	0.695722	YL57-YL37	1	3252157	3252996	-	gtaB	UTP--glucose-1-phosphate uridylyltransferase	gtaB	FALSE
33931E_Pfluorescens55_05515	0.371984	9.13231	1.52024	0.217613	0.778914	YL57-YL37	1	5989310	5990296	+	qorA_2	Quinone oxidoreductase 1	qorA_2	FALSE
33931E_Pfluorescens55_00090	0.371007	9.1113	1.49535	0.221418	0.778914	YL57-YL37	1	98632	99717	-	purK	N5-carboxyaminoimidazole ribonucleotide synthase	purK	FALSE
33931E_Pfluorescens55_04063	0.375337	8.98215	1.4326	0.23137	0.784422	YL57-YL37	1	4443469	4445667	-	NA	hypothetical protein	33931E_Pfluorescens55_04063	FALSE
33931E_Pfluorescens55_01198	0.374666	9.69255	2.2807	0.131026	0.68566	YL57-YL37	1	1323557	1326319	+	malT_1	HTH-type transcriptional regulator MalT	malT_1	FALSE
33931E_Pfluorescens55_00397	0.373932	7.69406	0.884494	0.346997	0.852992	YL57-YL37	1	446983	447762	-	tauB	Taurine import ATP-binding protein TauB	tauB	FALSE
33931E_Pfluorescens55_04046	0.375169	6.98179	0.809668	0.368241	0.860966	YL57-YL37	1	4428017	4428778	+	fadB_2	Probable enoyl-CoA hydratase	fadB_2	FALSE
33931E_Pfluorescens55_02224	0.37861	7.42554	0.862282	0.353124	0.855394	YL57-YL37	1	2427695	2428006	+	NA	hypothetical protein	33931E_Pfluorescens55_02224	FALSE
33931E_Pfluorescens55_02041	0.378839	9.04592	1.50723	0.219591	0.778914	YL57-YL37	1	2244737	2245762	+	gpsA	Glycerol-3-phosphate dehydrogenase [NAD(P)+]	gpsA	FALSE
33931E_Pfluorescens55_02160	0.377145	9.07735	1.51823	0.217917	0.778914	YL57-YL37	1	2367430	2369421	-	NA	hypothetical protein	33931E_Pfluorescens55_02160	FALSE
[truncated: 5,282 more rows]

## Sheet: Differential Expression_Hits
Identifier	Log2FC	LogCPM	P Value	FDR	Comparison	Gene start	Gene end	Strand	Gene name	Annotation
33931E_Pfluorescens55_01041	-3.243	3.92298	1.40303e-10	3.40515e-07	YL57-YL37	1168350	1168589	-	01041	Hypothetical protein
33931E_Pfluorescens55_00266	-2.12443	6.44343	1.68352e-06	0.00204295	YL57-YL37	291932	292216	+	00266	Hypothetical protein
33931E_Pfluorescens55_01260	1.80467	7.57721	1.42302e-05	0.0115122	YL57-YL37	1397487	1397960	+	moaC	Cyclic pyranopterin monophosphate synthase
33931E_Pfluorescens55_02387	-1.63323	7.26712	0.000112929	0.0497404	YL57-YL37	2578182	2578613	+	02387	Hypothetical protein
33931E_Pfluorescens55_03709	-1.63025	6.90507	0.000153081	0.0497404	YL57-YL37	4065789	4067093	+	nicT5	Putative metabolite transport protein NicT
33931E_Pfluorescens55_02472	-1.60727	7.06039	0.000163957	0.0497404	YL57-YL37	2670707	2671561	+	gsiD	Glutathione transport system permease protein GsiD
33931E_Pfluorescens55_03917	-1.60293	7.45874	0.000121229	0.0497404	YL57-YL37	4266279	4267151	-	ectD	Ectoine dioxygenase
33931E_Pfluorescens55_00337	-1.5639	7.55316	0.000153001	0.0497404	YL57-YL37	384105	384716	-	00337	Hypothetical protein
33931E_Pfluorescens55_03230	-2.23087	6.46577	1.70442e-07	0.000206832	GM103-YL37	3547440	3548759	-	nicP5	Porin-like protein NicP
33931E_Pfluorescens55_01704	2.16698	7.36058	1.26929e-07	0.000206832	GM103-YL37	1889730	1890317	+	mucA	Sigma factor AlgU negative regulatory protein
33931E_Pfluorescens55_04561	-2.03075	5.57505	2.24279e-06	0.00181441	GM103-YL37	4978760	4979071	+	04561	Hypothetical protein
33931E_Pfluorescens55_04780	-1.71788	7.10313	2.65596e-05	0.0146679	GM103-YL37	5215229	5216257	-	yhdW2	Putative amino-acid ABC transporter-binding protein YhdW
33931E_Pfluorescens55_02495	1.76643	6.01489	3.02183e-05	0.0146679	GM103-YL37	2694650	2695261	-	xcpW	Type II secretion system protein J
33931E_Pfluorescens55_02269	-1.66572	5.84334	7.3561e-05	0.0297554	GM103-YL37	2454551	2454853	+	02269	Hypothetical protein
33931E_Pfluorescens55_01041	3.75588	4.36544	1.17572e-13	2.85347e-10	GM103-YL57	1168350	1168589	-	01041	Hypothetical protein
33931E_Pfluorescens55_00266	2.60323	6.83618	8.06221e-09	9.78349e-06	GM103-YL57	291932	292216	+	00266	Hypothetical protein
33931E_Pfluorescens55_02269	-2.33519	6.36065	1.57971e-07	0.000127798	GM103-YL57	2454551	2454853	+	02269	Hypothetical protein
33931E_Pfluorescens55_00822	2.19949	3.206	2.89824e-06	0.00175851	GM103-YL57	942660	942869	-	00822	Hypothetical protein
33931E_Pfluorescens55_05257	-1.99793	6.45891	5.33003e-06	0.002156	GM103-YL57	5719143	5719589	-	rssB6	Regulator of RpoS
33931E_Pfluorescens55_02663	-1.99297	6.00646	5.32305e-06	0.002156	GM103-YL57	2908600	2908935	-	02663	Hypothetical protein
33931E_Pfluorescens55_02561	-1.87986	6.35656	1.66321e-05	0.0057666	GM103-YL57	2771501	2772415	+	02561	Hypothetical protein
33931E_Pfluorescens55_00399	1.13811	9.42026	3.94005e-05	0.0119531	GM103-YL57	448998	450581	-	gshA	Glutamate-cysteine ligase
33931E_Pfluorescens55_01289	1.68959	7.41668	6.32895e-05	0.0153604	GM103-YL57	1430190	1430969	-	kdgR1	Pectin degradation repressor protein KdgR
33931E_Pfluorescens55_02495	1.7515	6.01762	5.98866e-05	0.0153604	GM103-YL57	2694650	2695261	-	xcpW	Type II secretion system protein J
33931E_Pfluorescens55_01462	-1.64118	7.46021	9.0608e-05	0.0199914	GM103-YL57	1625222	1626328	+	namA1	NADPH dehydrogenase
33931E_Pfluorescens55_05173	1.79453	2.98384	0.000105689	0.0202368	GM103-YL57	5626265	5626474	+	05173	Hypothetical protein
33931E_Pfluorescens55_05395	1.53485	7.93683	0.000108396	0.0202368	GM103-YL57	5868074	5869213	+	metXS	Homoserine O-succinyltransferase
33931E_Pfluorescens55_00256	1.62657	7.14426	0.000148613	0.02533	GM103-YL57	278594	278884	-	00256	Hypothetical protein
33931E_Pfluorescens55_01260	-1.559	7.62326	0.000156551	0.02533	GM103-YL57	1397487	1397960	+	moaC	Cyclic pyranopterin monophosphate synthase
33931E_Pfluorescens55_02555	1.60952	6.23668	0.000214095	0.0310872	GM103-YL57	2765949	2767046	-	hcnC	Hydrogen cyanide synthase subunit HcnC
33931E_Pfluorescens55_02141	1.65186	3.31769	0.000217751	0.0310872	GM103-YL57	2344462	2344671	-	02141	Hypothetical protein
33931E_Pfluorescens55_02970	-1.22446	8.76091	0.000244191	0.0329251	GM103-YL57	3256997	3258049	+	ada	Bifunctional transcriptional activator/DNA repair enzyme Ada
33931E_Pfluorescens55_01366	1.57183	6.35166	0.000298855	0.0344975	GM103-YL57	1527131	1527799	-	01366	Hypothetical protein
33931E_Pfluorescens55_01997	1.48702	7.65871	0.000298113	0.0344975	GM103-YL57	2193634	2194458	-	01997	Hypothetical protein
33931E_Pfluorescens55_02424	-1.55158	6.78309	0.000312709	0.0344975	GM103-YL57	2614173	2614949	+	argT2	Lysine/arginine/ornithine-binding periplasmic protein
33931E_Pfluorescens55_04923	-1.05116	9.26131	0.00028444	0.0344975	GM103-YL57	5370041	5373262	-	carB	Carbamoyl-phosphate synthase large chain
33931E_Pfluorescens55_03773	1.52771	6.59238	0.000424465	0.0419054	GM103-YL57	4130120	4130938	+	03773	Hypothetical protein
33931E_Pfluorescens55_04151	1.44023	7.68953	0.000431659	0.0419054	GM103-YL57	4530871	4531704	-	mazG	Nucleoside triphosphate pyrophosphohydrolase
33931E_Pfluorescens55_04350	-1.36057	8.17747	0.000403578	0.0419054	GM103-YL57	4763706	4764452	+	bdcA	Cyclic-di-GMP-binding biofilm dispersal mediator protein
33931E_Pfluorescens55_03693	1.49774	6.69113	0.000532389	0.0492047	GM103-YL57	4048422	4049090	-	03693	Uncharacterized ABC transporter ATP-binding protein Rv0986
33931E_Pfluorescens55_00292	1.54653	3.18439	0.000547394	0.0492047	GM103-YL57	321442	321651	-	00292	Hypothetical protein

## Sheet: Raw Count Data
Geneid	Chr	Start	End	Strand	Length	YL37_1.sam	YL37_2.sam	YL37_3.sam	GM103_1.sam	GM103_2.sam	GM103_3.sam	YL57_1.sam	YL57_2.sam	YL57_3.sam	YL37_1.norm	YL37_2.norm	YL37_3.norm	GM103_1.norm	GM103_2.norm	GM103_3.norm	YL57_1.norm	YL57_2.norm	YL57_3.norm	log2FC YL57vsYL37	log2FC GM103vsYL37	#Orf	Name	Desc
33931E_Pfluorescens55_04927	1	5377023	5378945	-	1923	157	85	3	146	20	217	0	1	0	44.6023	30.0353	1.71429	51.4085	5.52486	72.8188	0	0.5	0	-7.25459	0.765022	33931E_Pfluorescens55_04927	dnaK_2	Chaperone protein DnaK
33931E_Pfluorescens55_04366	1	4779214	4779309	+	96	10	82	13	43	1	1	1	0	0	2.84091	28.9753	7.42857	15.1408	0.276243	0.33557	0.403226	0	0	-6.60477	-1.3169	33931E_Pfluorescens55_04366		hypothetical protein
33931E_Pfluorescens55_02529	1	2742032	2742337	+	306	104	4	11	124	82	78	0	0	1	29.5455	1.41343	6.28571	43.662	22.6519	26.1745	0	0	0.390625	-6.5751	1.31224	33931E_Pfluorescens55_02529		hypothetical protein
33931E_Pfluorescens55_02720	1	2974353	2975243	+	891	20	1	50	0	71	47	1	0	0	5.68182	0.353357	28.5714	0	19.6133	15.7718	0.403226	0	0	-6.42332	0.0320935	33931E_Pfluorescens55_02720	nadK	NAD kinase
33931E_Pfluorescens55_02705	1	2954573	2954686	+	114	25	16	30	40	0	0	1	0	0	7.10227	5.65371	17.1429	14.0845	0	0	0.403226	0	0	-6.21236	-1.08598	33931E_Pfluorescens55_02705		hypothetical protein
33931E_Pfluorescens55_05137	1	5596413	5596718	-	306	42	90	66	90	27	5	0	0	3	11.9318	31.8021	37.7143	31.6901	7.45856	1.67785	0	0	1.17188	-6.11899	-0.996375	33931E_Pfluorescens55_05137	rpsN	30S ribosomal protein S14
33931E_Pfluorescens55_00898	1	1022591	1023385	+	795	66	16	34	60	36	16	0	2	0	18.75	5.65371	19.4286	21.1268	9.94475	5.36913	0	1	0	-5.45392	-0.266446	33931E_Pfluorescens55_00898	murI_1	Glutamate racemase
33931E_Pfluorescens55_01326	1	1468902	1469804	+	903	152	0	0	0	36	0	3	0	0	43.1818	0	0	0	9.94475	0	1.20968	0	0	-5.15773	-2.11842	33931E_Pfluorescens55_01326	era	GTPase Era
33931E_Pfluorescens55_00838	1	961616	961720	+	105	18	98	2	59	14	6	0	0	3	5.11364	34.629	1.14286	20.7746	3.8674	2.01342	0	0	1.17188	-5.1247	-0.617156	33931E_Pfluorescens55_00838		hypothetical protein
33931E_Pfluorescens55_03819	1	4177129	4177380	+	252	0	146	4	1	1	1	3	0	1	0	51.5901	2.28571	0.352113	0.276243	0.33557	1.20968	0	0.390625	-5.07322	-5.80457	33931E_Pfluorescens55_03819		hypothetical protein
33931E_Pfluorescens55_03282	1	3604299	3604463	-	165	5	19	94	5	4	2	0	4	0	1.42045	6.71378	53.7143	1.76056	1.10497	0.671141	0	2	0	-4.95067	-4.12827	33931E_Pfluorescens55_03282		hypothetical protein
33931E_Pfluorescens55_03337	1	3667751	3668167	+	417	123	4	81	22	0	6	0	0	7	34.9432	1.41343	46.2857	7.74648	0	2.01342	0	0	2.73438	-4.9176	-3.08194	33931E_Pfluorescens55_03337		hypothetical protein
33931E_Pfluorescens55_02305	1	2491540	2491803	+	264	0	133	35	0	0	1	0	0	6	0	46.9965	20	0	0	0.33557	0	0	2.34375	-4.83719	-7.64133	33931E_Pfluorescens55_02305		hypothetical protein
33931E_Pfluorescens55_01874	1	2070498	2070728	+	231	25	7	0	3	1	0	1	0	0	7.10227	2.4735	0	1.05634	0.276243	0	0.403226	0	0	-4.56973	-2.84517	33931E_Pfluorescens55_01874		hypothetical protein
33931E_Pfluorescens55_02568	1	2781023	2781712	+	690	233	102	141	141	32	141	18	2	2	66.1932	36.0424	80.5714	49.6479	8.83978	47.3154	7.25806	1	0.78125	-4.33796	-0.788939	33931E_Pfluorescens55_02568	livF_5	High-affinity branched-chain amino acid transport ATP-binding protein LivF
33931E_Pfluorescens55_00158	1	179103	180470	-	1368	13	17	0	0	0	0	0	1	0	3.69318	6.00707	0	0	0	0	0	0.5	0	-4.27802	#NUM!	33931E_Pfluorescens55_00158	glmU_1	Bifunctional protein GlmU
33931E_Pfluorescens55_03689	1	4043550	4043903	-	354	3	7	7	0	1	14	0	0	1	0.852273	2.4735	4	0	0.276243	4.69799	0	0	0.390625	-4.22912	-0.558507	33931E_Pfluorescens55_03689		hypothetical protein
33931E_Pfluorescens55_00624	1	711166	712605	+	1440	89	4	3	26	34	4	4	0	0	25.2841	1.41343	1.71429	9.15493	9.39227	1.34228	1.6129	0	0	-4.13876	-0.514485	33931E_Pfluorescens55_00624	kdkA	3-deoxy-D-manno-octulosonic acid kinase
33931E_Pfluorescens55_01279	1	1420226	1420852	-	627	47	0	102	4	41	9	4	5	0	13.3523	0	58.2857	1.40845	11.326	3.02013	1.6129	2.5	0	-4.1225	-2.18496	33931E_Pfluorescens55_01279		hypothetical protein
33931E_Pfluorescens55_00063	1	66421	67464	+	1044	400	284	282	142	130	250	41	9	2	113.636	100.353	161.143	50	35.9116	83.8926	16.5323	4.5	0.78125	-4.10411	-1.14353	33931E_Pfluorescens55_00063		hypothetical protein
33931E_Pfluorescens55_03266	1	3592807	3593088	+	282	0	0	46	96	42	13	4	0	0	0	0	26.2857	33.8028	11.6022	4.36242	1.6129	0	0	-4.02655	0.920923	33931E_Pfluorescens55_03266		hypothetical protein
33931E_Pfluorescens55_05420	1	5890626	5890877	+	252	2	148	19	18	122	0	3	5	1	0.568182	52.2968	10.8571	6.33803	33.7017	0	1.20968	2.5	0.390625	-3.95799	-0.670364	33931E_Pfluorescens55_05420	fdx_2	Ferredoxin
33931E_Pfluorescens55_03633	1	3984175	3984801	-	627	191	153	101	29	25	301	0	14	10	54.2614	54.0636	57.7143	10.2113	6.90608	101.007	0	7	3.90625	-3.9283	-0.491222	33931E_Pfluorescens55_03633	exaE	Transcriptional activator protein ExaE
33931E_Pfluorescens55_01263	1	1398898	1399881	+	984	184	203	111	63	168	175	22	0	10	52.2727	71.7314	63.4286	22.1831	46.4088	58.7248	8.87097	0	3.90625	-3.87473	-0.557951	33931E_Pfluorescens55_01263		hypothetical protein
33931E_Pfluorescens55_01383	1	1551259	1551639	+	381	64	8	0	1	77	0	0	3	0	18.1818	2.82686	0	0.352113	21.2707	0	0	1.5	0	-3.80795	0.0415704	33931E_Pfluorescens55_01383	arnF_1	4-amino-4-deoxy-L-arabinose-phosphoundecaprenol flippase subunit ArnF
33931E_Pfluorescens55_00430	1	481794	482339	-	546	109	98	26	52	88	92	16	0	0	30.9659	34.629	14.8571	18.3099	24.3094	30.8725	6.45161	0	0	-3.6404	-0.130547	33931E_Pfluorescens55_00430	rmlC	dTDP-4-dehydrorhamnose 3%2C5-epimerase
33931E_Pfluorescens55_05501	1	5976687	5977910	-	1224	198	6	38	29	14	27	0	9	6	56.25	2.12014	21.7143	10.2113	3.8674	9.0604	0	4.5	2.34375	-3.54866	-1.79119	33931E_Pfluorescens55_05501	ubiI	2-octaprenylphenol hydroxylase
33931E_Pfluorescens55_04977	1	5435404	5435571	-	168	27	11	0	1	40	135	0	2	0	7.67045	3.88693	0	0.352113	11.0497	45.302	0	1	0	-3.53074	2.29463	33931E_Pfluorescens55_04977		hypothetical protein
33931E_Pfluorescens55_00887	1	1012684	1013268	-	585	156	5	17	63	70	1	3	1	8	44.3182	1.76678	9.71429	22.1831	19.337	0.33557	1.20968	0.5	3.125	-3.52875	-0.414822	33931E_Pfluorescens55_00887	pth	Peptidyl-tRNA hydrolase
33931E_Pfluorescens55_03028	1	3314475	3314663	-	189	33	107	0	29	15	49	7	3	0	9.375	37.8092	0	10.2113	4.14365	16.443	2.82258	1.5	0	-3.44834	-0.615473	33931E_Pfluorescens55_03028		hypothetical protein
33931E_Pfluorescens55_04641	1	5058675	5059034	-	360	33	234	52	11	213	234	13	10	3	9.375	82.6855	29.7143	3.87324	58.8398	78.5235	5.24194	5	1.17188	-3.41536	0.213897	33931E_Pfluorescens55_04641		hypothetical protein
33931E_Pfluorescens55_02417	1	2604825	2605280	-	456	3	0	15	77	29	73	0	1	1	0.852273	0	8.57143	27.1127	8.01105	24.4966	0	0.5	0.390625	-3.4034	2.66144	33931E_Pfluorescens55_02417		hypothetical protein
33931E_Pfluorescens55_01796	1	1984223	1986844	+	2622	102	0	0	11	1	1	6	0	1	28.9773	0	0	3.87324	0.276243	0.33557	2.41935	0	0.390625	-3.36629	-2.69172	33931E_Pfluorescens55_01796	topA_2	DNA topoisomerase 1
33931E_Pfluorescens55_01619	1	1798038	1798238	-	201	129	93	0	8	87	9	11	4	1	36.6477	32.8622	0	2.8169	24.0331	3.02013	4.43548	2	0.390625	-3.34808	-1.21851	33931E_Pfluorescens55_01619		hypothetical protein
33931E_Pfluorescens55_01041	1	1168350	1168589	-	240	90	30	31	63	67	107	6	3	4	25.5682	10.6007	17.7143	22.1831	18.5083	35.906	2.41935	1.5	1.5625	-3.2971	0.507461	33931E_Pfluorescens55_01041		hypothetical protein
33931E_Pfluorescens55_03428	1	3760174	3760566	+	393	25	19	26	18	243	62	6	1	0	7.10227	6.71378	14.8571	6.33803	67.1271	20.8054	2.41935	0.5	0	-3.29598	1.7171	33931E_Pfluorescens55_03428	dsrE	Putative sulfurtransferase DsrE
33931E_Pfluorescens55_01183	1	1307604	1307813	-	210	147	95	3	254	75	77	12	3	4	41.7614	33.5689	1.71429	89.4366	20.7182	25.8389	4.83871	1.5	1.5625	-3.28555	0.819776	33931E_Pfluorescens55_01183		hypothetical protein
33931E_Pfluorescens55_02997	1	3279679	3279876	-	198	134	0	16	0	11	1	13	0	0	38.0682	0	9.14286	0	3.03867	0.33557	5.24194	0	0	-3.17095	-3.80649	33931E_Pfluorescens55_02997		hypothetical protein
33931E_Pfluorescens55_03910	1	4259981	4260187	-	207	17	0	45	2	11	49	5	3	0	4.82955	0	25.7143	0.704225	3.03867	16.443	2.01613	1.5	0	-3.11882	-0.597537	33931E_Pfluorescens55_03910		hypothetical protein
33931E_Pfluorescens55_00201	1	227434	228252	+	819	134	190	70	152	101	95	24	4	13	38.0682	67.1378	40	53.5211	27.9006	31.8792	9.67742	2	5.07812	-3.11539	-0.357942	33931E_Pfluorescens55_00201	aroE_1	Shikimate dehydrogenase (NADP(+))
33931E_Pfluorescens55_01162	1	1290692	1291666	-	975	8	23	0	0	31	0	3	0	0	2.27273	8.12721	0	0	8.56354	0	1.20968	0	0	-3.10388	-0.280296	33931E_Pfluorescens55_01162	kdsD	Arabinose 5-phosphate isomerase KdsD
33931E_Pfluorescens55_00797	1	915722	915964	-	243	101	45	121	23	176	203	14	12	6	28.6932	15.9011	69.1429	8.09859	48.6188	68.1208	5.64516	6	2.34375	-3.02335	0.134356	33931E_Pfluorescens55_00797		hypothetical protein
33931E_Pfluorescens55_01384	1	1551636	1552040	+	405	55	13	30	0	0	2	0	0	12	15.625	4.59364	17.1429	0	0	0.671141	0	0	4.6875	-2.99466	-5.79879	33931E_Pfluorescens55_01384	arnE_1	4-amino-4-deoxy-L-arabinose-phosphoundecaprenol flippase subunit ArnE
33931E_Pfluorescens55_00641	1	732402	733679	+	1278	95	78	56	1	241	21	9	13	2	26.9886	27.5618	32	0.352113	66.5746	7.04698	3.62903	6.5	0.78125	-2.98785	-0.22653	33931E_Pfluorescens55_00641	waaA	3-deoxy-D-manno-octulosonic acid transferase
33931E_Pfluorescens55_05507	1	5981820	5982137	+	318	197	228	164	185	293	99	35	2	36	55.9659	80.5654	93.7143	65.1408	80.9392	33.2215	14.1129	1	14.0625	-2.98035	-0.360785	33931E_Pfluorescens55_05507	zapA	Cell division protein ZapA
33931E_Pfluorescens55_03608	1	3957021	3957386	+	366	271	114	83	50	106	177	7	11	33	76.9886	40.2827	47.4286	17.6056	29.2818	59.396	2.82258	5.5	12.8906	-2.95681	-0.631924	33931E_Pfluorescens55_03608	pcoC	Copper resistance protein C
33931E_Pfluorescens55_04567	1	4983490	4983627	+	138	1	80	143	3	86	59	3	17	12	0.284091	28.2686	81.7143	1.05634	23.7569	19.7987	1.20968	8.5	4.6875	-2.93714	-1.3055	33931E_Pfluorescens55_04567		hypothetical protein
33931E_Pfluorescens55_02580	1	2795129	2795716	-	588	64	132	215	25	99	90	22	29	4	18.1818	46.6431	122.857	8.80282	27.3481	30.2013	8.87097	14.5	1.5625	-2.91214	-1.50007	33931E_Pfluorescens55_02580	tetC	Transposon Tn10 TetC protein
33931E_Pfluorescens55_02621	1	2871289	2871465	+	177	9	3	85	1	0	4	16	1	0	2.55682	1.06007	48.5714	0.352113	0	1.34228	6.45161	0.5	0	-2.90831	-4.94489	33931E_Pfluorescens55_02621		hypothetical protein
33931E_Pfluorescens55_00922	1	1047898	1048176	-	279	129	37	46	8	84	89	3	7	14	36.6477	13.0742	26.2857	2.8169	23.2044	29.8658	1.20968	3.5	5.46875	-2.90063	-0.443629	33931E_Pfluorescens55_00922	rpsT	30S ribosomal protein S20
33931E_Pfluorescens55_01617	1	1795963	1796079	+	117	115	3	34	23	23	13	10	0	8	32.6705	1.06007	19.4286	8.09859	6.35359	4.36242	4.03226	0	3.125	-2.89284	-1.49846	33931E_Pfluorescens55_01617		hypothetical protein
33931E_Pfluorescens55_03286	1	3608505	3609185	-	681	95	165	39	34	42	114	8	6	22	26.9886	58.3039	22.2857	11.9718	11.6022	38.255	3.22581	3	8.59375	-2.85981	-0.799029	33931E_Pfluorescens55_03286	narI	Respiratory nitrate reductase 1 gamma chain
33931E_Pfluorescens55_03779	1	4137405	4137566	+	162	0	10	0	1	124	0	0	1	0	0	3.53357	0	0.352113	34.2541	0	0	0.5	0	-2.82113	3.29183	33931E_Pfluorescens55_03779		hypothetical protein
33931E_Pfluorescens55_04947	1	5399700	5400368	-	669	199	21	77	41	117	52	3	0	39	56.5341	7.42049	44	14.4366	32.3204	17.4497	1.20968	0	15.2344	-2.71479	-0.749628	33931E_Pfluorescens55_04947		hypothetical protein
33931E_Pfluorescens55_03880	1	4235031	4235255	-	225	72	0	14	0	35	9	3	0	8	20.4545	0	8	0	9.66851	3.02013	1.20968	0	3.125	-2.71466	-1.16512	33931E_Pfluorescens55_03880		hypothetical protein
33931E_Pfluorescens55_02491	1	2691986	2692285	-	300	78	189	122	3	61	49	0	28	29	22.1591	66.7845	69.7143	1.05634	16.8508	16.443	0	14	11.3281	-2.64711	-2.20753	33931E_Pfluorescens55_02491		hypothetical protein
33931E_Pfluorescens55_04122	1	4506465	4506788	-	324	368	123	48	143	128	366	55	11	1	104.545	43.4629	27.4286	50.3521	35.3591	122.819	22.1774	5.5	0.390625	-2.64395	0.249303	33931E_Pfluorescens55_04122		hypothetical protein
33931E_Pfluorescens55_02309	1	2494005	2494376	-	372	280	18	150	104	202	48	34	12	20	79.5455	6.36042	85.7143	36.6197	55.8011	16.1074	13.7097	6	7.8125	-2.64055	-0.661149	33931E_Pfluorescens55_02309	todT	Response regulator protein TodT
33931E_Pfluorescens55_02513	1	2726079	2727695	+	1617	563	82	139	334	337	279	4	31	71	159.943	28.9753	79.4286	117.606	93.0939	93.6242	1.6129	15.5	27.7344	-2.58101	0.181507	33931E_Pfluorescens55_02513		hypothetical protein
33931E_Pfluorescens55_05521	1	5996087	5997346	-	1260	54	131	26	11	126	41	8	0	25	15.3409	46.2898	14.8571	3.87324	34.8066	13.7584	3.22581	0	9.76562	-2.55767	-0.54461	33931E_Pfluorescens55_05521	rho	Transcription termination factor Rho
33931E_Pfluorescens55_00260	1	283974	284609	+	636	75	0	0	0	9	0	9	0	0	21.3068	0	0	0	2.48619	0	3.62903	0	0	-2.55366	-3.09931	33931E_Pfluorescens55_00260	dsbA	Thiol:disulfide interchange protein DsbA
33931E_Pfluorescens55_01944	1	2143631	2143837	+	207	68	2	85	190	79	359	0	18	7	19.3182	0.706714	48.5714	66.9014	21.8232	120.47	0	9	2.73438	-2.54739	1.60864	33931E_Pfluorescens55_01944		hypothetical protein
33931E_Pfluorescens55_04915	1	5362913	5363668	-	756	229	13	165	81	11	38	19	36	7	65.0568	4.59364	94.2857	28.5211	3.03867	12.7517	7.66129	18	2.73438	-2.52939	-1.88738	33931E_Pfluorescens55_04915	tpiA	Triosephosphate isomerase
33931E_Pfluorescens55_02691	1	2941030	2941788	+	759	2	10	6	32	5	66	2	1	0	0.568182	3.53357	3.42857	11.2676	1.38122	22.1477	0.806452	0.5	0	-2.52706	2.20816	33931E_Pfluorescens55_02691		hypothetical protein
33931E_Pfluorescens55_02219	1	2425288	2425479	-	192	92	58	80	11	54	78	16	1	24	26.1364	20.4947	45.7143	3.87324	14.9171	26.1745	6.45161	0.5	9.375	-2.49981	-1.03824	33931E_Pfluorescens55_02219		hypothetical protein
33931E_Pfluorescens55_03722	1	4078300	4078839	-	540	2	328	37	297	25	131	14	38	0	0.568182	115.901	21.1429	104.577	6.90608	43.9597	5.64516	19	0	-2.48123	0.175781	33931E_Pfluorescens55_03722	C1-hpah	p-hydroxyphenylacetate 3-hydroxylase%2C reductase component
33931E_Pfluorescens55_01693	1	1879227	1879685	-	459	453	225	73	29	391	147	25	22	62	128.693	79.5053	41.7143	10.2113	108.011	49.3289	10.0806	11	24.2188	-2.46386	-0.576823	33931E_Pfluorescens55_01693		hypothetical protein
33931E_Pfluorescens55_01137	1	1266947	1267234	-	288	0	0	38	1	0	5	10	0	0	0	0	21.7143	0.352113	0	1.67785	4.03226	0	0	-2.42898	-3.41912	33931E_Pfluorescens55_01137	gatC	Glutamyl-tRNA(Gln) amidotransferase subunit C
33931E_Pfluorescens55_05551	1	6028751	6029509	-	759	0	22	1	0	42	0	0	0	4	0	7.77385	0.571429	0	11.6022	0	0	0	1.5625	-2.4171	0.475367	33931E_Pfluorescens55_05551	hemD	Uroporphyrinogen-III synthase
33931E_Pfluorescens55_03822	1	4178733	4178927	+	195	164	51	19	92	442	124	5	22	3	46.5909	18.0212	10.8571	32.3944	122.099	41.6107	2.01613	11	1.17188	-2.41122	1.37766	33931E_Pfluorescens55_03822	csrA1_1	Translational regulator CsrA1
33931E_Pfluorescens55_05307	1	5773376	5773639	+	264	331	323	185	129	213	257	2	72	64	94.0341	114.134	105.714	45.4225	58.8398	86.2416	0.806452	36	25	-2.3444	-0.720405	33931E_Pfluorescens55_05307		hypothetical protein
33931E_Pfluorescens55_01609	1	1787373	1787738	-	366	26	137	9	22	65	142	20	8	0	7.38636	48.4099	5.14286	7.74648	17.9558	47.651	8.06452	4	0	-2.3366	0.267493	33931E_Pfluorescens55_01609		hypothetical protein
33931E_Pfluorescens55_02311	1	2496023	2496553	+	531	210	67	36	107	333	116	1	28	16	59.6591	23.6749	20.5714	37.6761	91.989	38.9262	0.403226	14	6.25	-2.33083	0.698258	33931E_Pfluorescens55_02311		hypothetical protein
33931E_Pfluorescens55_02406	1	2593875	2594144	-	270	10	10	56	0	43	1	1	9	7	2.84091	3.53357	32	0	11.8785	0.33557	0.403226	4.5	2.73438	-2.32896	-1.65161	33931E_Pfluorescens55_02406		hypothetical protein
33931E_Pfluorescens55_05375	1	5846558	5846776	-	219	307	121	96	106	60	171	66	1	26	87.2159	42.7562	54.8571	37.3239	16.5746	57.3826	26.6129	0.5	10.1562	-2.31014	-0.731985	33931E_Pfluorescens55_05375		hypothetical protein
33931E_Pfluorescens55_03096	1	3392051	3392464	+	414	234	156	61	273	60	292	19	6	55	66.4773	55.1237	34.8571	96.1268	16.5746	97.9866	7.66129	3	21.4844	-2.28308	0.429331	33931E_Pfluorescens55_03096		hypothetical protein
33931E_Pfluorescens55_02587	1	2830400	2831260	-	861	49	436	163	63	87	225	74	3	58	13.9205	154.064	93.1429	22.1831	24.0331	75.5034	29.8387	1.5	22.6562	-2.27385	-1.10119	33931E_Pfluorescens55_02587	pkn1	Serine/threonine-protein kinase pkn1
33931E_Pfluorescens55_00971	1	1094595	1094795	-	201	8	10	0	62	97	0	3	0	0	2.27273	3.53357	0	21.831	26.7956	0	1.20968	0	0	-2.263	3.06605	33931E_Pfluorescens55_00971		hypothetical protein
33931E_Pfluorescens55_02209	1	2420348	2420554	+	207	320	5	88	2	11	13	0	5	70	90.9091	1.76678	50.2857	0.704225	3.03867	4.36242	0	2.5	27.3438	-2.26013	-4.14062	33931E_Pfluorescens55_02209		hypothetical protein
33931E_Pfluorescens55_04824	1	5258667	5259635	+	969	26	19	0	21	77	33	2	2	3	7.38636	6.71378	0	7.39437	21.2707	11.0738	0.806452	1	1.17188	-2.24314	1.49484	33931E_Pfluorescens55_04824	ispB	Octaprenyl diphosphate synthase
33931E_Pfluorescens55_00454	1	515624	516328	-	705	78	132	15	184	22	24	27	2	12	22.1591	46.6431	8.57143	64.7887	6.07735	8.05369	10.8871	1	4.6875	-2.22287	0.0285448	33931E_Pfluorescens55_00454		hypothetical protein
33931E_Pfluorescens55_01187	1	1309895	1310155	+	261	62	135	53	0	11	29	0	41	0	17.6136	47.7032	30.2857	0	3.03867	9.73154	0	20.5	0	-2.22142	-2.90427	33931E_Pfluorescens55_01187		hypothetical protein
33931E_Pfluorescens55_05117	1	5578371	5578655	-	285	153	65	14	122	6	37	12	21	2	43.4659	22.9682	8	42.9577	1.65746	12.4161	4.83871	10.5	0.78125	-2.20712	-0.38421	33931E_Pfluorescens55_05117		hypothetical protein
33931E_Pfluorescens55_04450	1	4857209	4857397	-	189	5	6	0	1	15	124	0	0	2	1.42045	2.12014	0	0.352113	4.14365	41.6107	0	0	0.78125	-2.18014	3.70291	33931E_Pfluorescens55_04450	csrA2	Translational regulator CsrA2
33931E_Pfluorescens55_00895	1	1019936	1021018	+	1083	0	19	0	9	0	0	0	3	0	0	6.71378	0	3.16901	0	0	0	1.5	0	-2.16216	-1.08309	33931E_Pfluorescens55_00895	prfA	Peptide chain release factor RF1
33931E_Pfluorescens55_00266	1	291932	292216	+	285	343	307	167	491	495	319	61	50	48	97.4432	108.481	95.4286	172.887	136.74	107.047	24.5968	25	18.75	-2.14051	0.46747	33931E_Pfluorescens55_00266		hypothetical protein
33931E_Pfluorescens55_05219	1	5674267	5675292	-	1026	2	0	2	0	0	0	0	0	1	0.568182	0	1.14286	0	0	0	0	0	0.390625	-2.13102	#NUM!	33931E_Pfluorescens55_05219	tsaD	tRNA N6-adenosine threonylcarbamoyltransferase
33931E_Pfluorescens55_03510	1	3843518	3843796	+	279	227	34	90	16	332	168	4	38	22	64.4886	12.0141	51.4286	5.6338	91.7127	56.3758	1.6129	19	8.59375	-2.131	0.264957	33931E_Pfluorescens55_03510		hypothetical protein
33931E_Pfluorescens55_01244	1	1375760	1376089	+	330	62	157	56	25	170	58	56	1	3	17.6136	55.477	32	8.80282	46.9613	19.4631	22.5806	0.5	1.17188	-2.11543	-0.482308	33931E_Pfluorescens55_01244		hypothetical protein
33931E_Pfluorescens55_03643	1	3994578	3995384	-	807	125	312	172	328	158	290	116	16	4	35.5114	110.247	98.2857	115.493	43.6464	97.3154	46.7742	8	1.5625	-2.115	0.0715608	33931E_Pfluorescens55_03643		hypothetical protein
33931E_Pfluorescens55_01292	1	1433676	1434317	+	642	150	66	163	136	323	164	48	27	10	42.6136	23.3216	93.1429	47.8873	89.2265	55.0336	19.3548	13.5	3.90625	-2.11348	0.272479	33931E_Pfluorescens55_01292	nagL_1	Maleylpyruvate isomerase
33931E_Pfluorescens55_02258	1	2448959	2449738	+	780	286	36	55	98	90	40	0	7	66	81.25	12.7208	31.4286	34.507	24.8619	13.4228	0	3.5	25.7812	-2.09848	-0.784684	33931E_Pfluorescens55_02258		hypothetical protein
33931E_Pfluorescens55_03224	1	3542945	3543217	+	273	9	5	16	56	0	87	2	0	6	2.55682	1.76678	9.14286	19.7183	0	29.1946	0.806452	0	2.34375	-2.09585	1.86085	33931E_Pfluorescens55_03224		hypothetical protein
33931E_Pfluorescens55_03680	1	4032901	4033626	-	726	166	199	106	169	219	257	59	23	17	47.1591	70.318	60.5714	59.507	60.4972	86.2416	23.7903	11.5	6.64062	-2.08618	0.212095	33931E_Pfluorescens55_03680	golD_2	NAD-dependent glycerol dehydrogenase
33931E_Pfluorescens55_01225	1	1355823	1356500	-	678	320	229	166	93	142	172	15	77	50	90.9091	80.9187	94.8571	32.7465	39.2265	57.7181	6.04839	38.5	19.5312	-2.0572	-1.04006	33931E_Pfluorescens55_01225	czcR_2	Transcriptional activator protein CzcR
33931E_Pfluorescens55_05040	1	5505511	5506116	+	606	90	21	184	245	119	19	54	3	26	25.5682	7.42049	105.143	86.2676	32.8729	6.37584	21.7742	1.5	10.1562	-2.04681	-0.138167	33931E_Pfluorescens55_05040	lptE	LPS-assembly lipoprotein LptE
33931E_Pfluorescens55_01096	1	1222474	1222728	+	255	314	322	85	85	399	113	5	59	76	89.2045	113.781	48.5714	29.9296	110.221	37.9195	2.01613	29.5	29.6875	-2.0392	-0.49844	33931E_Pfluorescens55_01096		hypothetical protein
33931E_Pfluorescens55_01136	1	1265479	1266930	-	1452	133	6	14	89	1	1	26	0	3	37.7841	2.12014	8	31.338	0.276243	0.33557	10.4839	0	1.17188	-2.03911	-0.584344	33931E_Pfluorescens55_01136	gatA_1	Glutamyl-tRNA(Gln) amidotransferase subunit A
33931E_Pfluorescens55_03246	1	3563530	3563850	-	321	47	0	104	91	644	100	0	34	2	13.3523	0	59.4286	32.0423	177.901	33.557	0	17	0.78125	-2.0332	1.74229	33931E_Pfluorescens55_03246		hypothetical protein
33931E_Pfluorescens55_01646	1	1826866	1827180	+	315	12	170	42	12	69	0	14	13	24	3.40909	60.0707	24	4.22535	19.0608	0	5.64516	6.5	9.375	-2.02326	-1.90948	33931E_Pfluorescens55_01646		hypothetical protein
33931E_Pfluorescens55_01393	1	1561430	1561768	-	339	107	46	12	299	20	49	14	15	1	30.3977	16.2544	6.85714	105.282	5.52486	16.443	5.64516	7.5	0.390625	-1.98301	1.2498	33931E_Pfluorescens55_01393	ydgC	Inner membrane protein YdgC
33931E_Pfluorescens55_05300	1	5766954	5767139	-	186	21	108	42	181	94	44	4	22	12	5.96591	38.1625	24	63.7324	25.9669	14.7651	1.6129	11	4.6875	-1.97745	0.616681	33931E_Pfluorescens55_05300		hypothetical protein
33931E_Pfluorescens55_05083	1	5546588	5548486	+	1899	1	30	0	1	48	11	3	0	4	0.284091	10.6007	0	0.352113	13.2597	3.69128	1.20968	0	1.5625	-1.97322	0.668712	33931E_Pfluorescens55_05083	dxs	1-deoxy-D-xylulose-5-phosphate synthase
33931E_Pfluorescens55_00666	1	761914	762384	+	471	5	0	3	92	0	0	2	0	0	1.42045	0	1.71429	32.3944	0	0	0.806452	0	0	-1.95869	3.36933	33931E_Pfluorescens55_00666	tsaE	tRNA threonylcarbamoyladenosine biosynthesis protein TsaE
33931E_Pfluorescens55_02586	1	2827970	2828800	+	831	42	86	128	96	93	79	0	11	62	11.9318	30.3887	73.1429	33.8028	25.6906	26.5101	0	5.5	24.2188	-1.95799	-0.424968	33931E_Pfluorescens55_02586	purN_1	Phosphoribosylglycinamide formyltransferase
33931E_Pfluorescens55_04894	1	5339210	5339383	+	174	83	0	11	71	12	0	8	2	9	23.5795	0	6.28571	25	3.31492	0	3.22581	1	3.51562	-1.9478	-0.076906	33931E_Pfluorescens55_04894		hypothetical protein
33931E_Pfluorescens55_03408	1	3741423	3742433	-	1011	6	113	113	20	105	71	0	50	7	1.70455	39.9293	64.5714	7.04225	29.0055	23.8255	0	25	2.73438	-1.93711	-0.826872	33931E_Pfluorescens55_03408	lpxK	Tetraacyldisaccharide 4'-kinase
33931E_Pfluorescens55_04077	1	4456524	4456991	-	468	77	140	45	115	152	195	5	47	1	21.875	49.47	25.7143	40.493	41.989	65.4362	2.01613	23.5	0.390625	-1.90554	0.607861	33931E_Pfluorescens55_04077	fliN	Flagellar motor switch protein FliN
33931E_Pfluorescens55_01616	1	1795658	1795819	+	162	81	24	213	160	97	26	28	11	62	23.0114	8.48057	121.714	56.338	26.7956	8.72483	11.2903	5.5	24.2188	-1.90146	-0.737991	33931E_Pfluorescens55_01616		hypothetical protein
33931E_Pfluorescens55_04604	1	5020301	5021374	-	1074	15	1	8	0	15	5	0	5	0	4.26136	0.353357	4.57143	0	4.14365	1.67785	0	2.5	0	-1.87753	-0.65807	33931E_Pfluorescens55_04604		hypothetical protein
33931E_Pfluorescens55_03319	1	3644715	3645317	+	603	207	318	140	69	200	75	110	11	49	58.8068	112.367	80	24.2958	55.2486	25.1678	44.3548	5.5	19.1406	-1.86412	-1.26226	33931E_Pfluorescens55_03319	narL_2	Probable transcriptional regulatory protein NarL
33931E_Pfluorescens55_04529	1	4941952	4942143	-	192	163	25	106	141	50	55	1	52	14	46.3068	8.83392	60.5714	49.6479	13.8122	18.4564	0.403226	26	5.46875	-1.86018	-0.498316	33931E_Pfluorescens55_04529		hypothetical protein
33931E_Pfluorescens55_03310	1	3634587	3635150	+	564	179	147	97	83	92	91	68	23	12	50.8523	51.9435	55.4286	29.2254	25.4144	30.5369	27.4194	11.5	4.6875	-1.85934	-0.893442	33931E_Pfluorescens55_03310	pka	Protein lysine acetyltransferase Pka
33931E_Pfluorescens55_03202	1	3520468	3520599	-	132	45	1	24	35	4	12	6	0	13	12.7841	0.353357	13.7143	12.3239	1.10497	4.02685	2.41935	0	5.07812	-1.84054	-0.621312	33931E_Pfluorescens55_03202		hypothetical protein
33931E_Pfluorescens55_03748	1	4103407	4103739	-	333	157	8	57	7	190	147	43	10	0	44.6023	2.82686	32.5714	2.46479	52.4862	49.3289	17.3387	5	0	-1.84046	0.382378	33931E_Pfluorescens55_03748		hypothetical protein
33931E_Pfluorescens55_01066	1	1186431	1187054	-	624	111	43	79	10	48	1	37	22	1	31.5341	15.1943	45.1429	3.52113	13.2597	0.33557	14.9194	11	0.390625	-1.804	-2.42424	33931E_Pfluorescens55_01066	coaE	Dephospho-CoA kinase
33931E_Pfluorescens55_02326	1	2512274	2512468	-	195	411	437	268	95	251	95	222	47	22	116.761	154.417	153.143	33.4507	69.337	31.8792	89.5161	23.5	8.59375	-1.8029	-1.65576	33931E_Pfluorescens55_02326		hypothetical protein
33931E_Pfluorescens55_03741	1	4097383	4097760	+	378	334	188	126	179	156	86	60	5	103	94.8864	66.4311	72	63.0282	43.0939	28.8591	24.1935	2.5	40.2344	-1.80161	-0.789536	33931E_Pfluorescens55_03741		hypothetical protein
33931E_Pfluorescens55_02592	1	2837214	2837684	+	471	84	47	103	147	263	383	69	0	2	23.8636	16.6078	58.8571	51.7606	72.6519	128.523	27.8226	0	0.78125	-1.796	1.34849	33931E_Pfluorescens55_02592	decR_2	DNA-binding transcriptional activator DecR
33931E_Pfluorescens55_03710	1	4067105	4067908	+	804	373	202	117	57	88	21	86	47	33	105.966	71.3781	66.8571	20.0704	24.3094	7.04698	34.6774	23.5	12.8906	-1.7808	-2.24748	33931E_Pfluorescens55_03710	hpcG	2-oxo-hept-4-ene-1%2C7-dioate hydratase
33931E_Pfluorescens55_05409	1	5878388	5879773	-	1386	1	0	68	2	0	0	0	23	0	0.284091	0	38.8571	0.704225	0	0	0	11.5	0	-1.76706	-5.79651	33931E_Pfluorescens55_05409	ftsY	Signal recognition particle receptor FtsY
33931E_Pfluorescens55_03228	1	3545988	3546596	-	609	334	587	94	140	270	286	72	46	135	94.8864	207.42	53.7143	49.2958	74.5856	95.9732	29.0323	23	52.7344	-1.76478	-0.695413	33931E_Pfluorescens55_03228	eamB_2	Cysteine/O-acetylserine efflux protein
33931E_Pfluorescens55_01988	1	2185819	2186214	+	396	145	170	99	192	177	301	51	50	3	41.1932	60.0707	56.5714	67.6056	48.895	101.007	20.5645	25	1.17188	-1.7558	0.462645	33931E_Pfluorescens55_01988		hypothetical protein
33931E_Pfluorescens55_03928	1	4276855	4277016	+	162	1	9	13	0	30	45	8	0	0	0.284091	3.18021	7.42857	0	8.28729	15.1007	3.22581	0	0	-1.75565	1.10238	33931E_Pfluorescens55_03928		hypothetical protein
33931E_Pfluorescens55_03232	1	3549610	3550641	-	1032	902	759	317	727	412	296	89	173	222	256.25	268.198	181.143	255.986	113.812	99.3289	35.8871	86.5	86.7188	-1.7546	-0.588853	33931E_Pfluorescens55_03232	btuD_6	Vitamin B12 import ATP-binding protein BtuD
33931E_Pfluorescens55_02889	1	3171557	3171865	-	309	29	77	87	2	136	317	11	31	14	8.23864	27.2085	49.7143	0.704225	37.5691	106.376	4.43548	15.5	5.46875	-1.74513	0.764286	33931E_Pfluorescens55_02889	pchB_1	Isochorismate pyruvate lyase
33931E_Pfluorescens55_01465	1	1628400	1628585	+	186	94	3	20	18	65	37	20	5	3	26.7045	1.06007	11.4286	6.33803	17.9558	12.4161	8.06452	2.5	1.17188	-1.73961	-0.0944323	33931E_Pfluorescens55_01465		hypothetical protein
33931E_Pfluorescens55_00037	1	34348	35199	-	852	619	608	350	808	191	482	73	84	270	175.852	214.841	200	284.507	52.7624	161.745	29.4355	42	105.469	-1.73944	-0.243328	33931E_Pfluorescens55_00037		hypothetical protein
33931E_Pfluorescens55_02877	1	3155752	3156231	-	480	748	160	32	28	203	4	79	7	132	212.5	56.5371	18.2857	9.85915	56.0773	1.34228	31.8548	3.5	51.5625	-1.72496	-2.09445	33931E_Pfluorescens55_02877		hypothetical protein
33931E_Pfluorescens55_01007	1	1132199	1132516	-	318	9	4	107	75	6	108	13	11	23	2.55682	1.41343	61.1429	26.4085	1.65746	36.2416	5.24194	5.5	8.98438	-1.72283	-0.0179604	33931E_Pfluorescens55_01007		hypothetical protein
33931E_Pfluorescens55_04176	1	4560966	4561241	+	276	25	255	61	167	4	34	36	16	45	7.10227	90.106	34.8571	58.8028	1.10497	11.4094	14.5161	8	17.5781	-1.71979	-0.888931	33931E_Pfluorescens55_04176		hypothetical protein
33931E_Pfluorescens55_04555	1	4967765	4967950	+	186	46	12	35	10	110	44	9	10	7	13.0682	4.24028	20	3.52113	30.3867	14.7651	3.62903	5	2.73438	-1.71511	0.383618	33931E_Pfluorescens55_04555		hypothetical protein
33931E_Pfluorescens55_03066	1	3357804	3358160	+	357	93	77	127	242	64	115	15	57	12	26.4205	27.2085	72.5714	85.2113	17.6796	38.5906	6.04839	28.5	4.6875	-1.68547	0.164897	33931E_Pfluorescens55_03066		hypothetical protein
33931E_Pfluorescens55_00318	1	353487	353717	-	231	97	22	40	10	197	118	6	1	39	27.5568	7.77385	22.8571	3.52113	54.4199	39.5973	2.41935	0.5	15.2344	-1.68045	0.745252	33931E_Pfluorescens55_00318		hypothetical protein
33931E_Pfluorescens55_01022	1	1143134	1143409	+	276	128	234	26	107	106	224	97	0	7	36.3636	82.6855	14.8571	37.6761	29.2818	75.1678	39.1129	0	2.73438	-1.67802	0.0859428	33931E_Pfluorescens55_01022		hypothetical protein
33931E_Pfluorescens55_04609	1	5024201	5024812	-	612	8	1	83	40	133	25	23	12	1	2.27273	0.353357	47.4286	14.0845	36.7403	8.38926	9.27419	6	0.390625	-1.67598	0.242436	33931E_Pfluorescens55_04609	ruvA	Holliday junction ATP-dependent DNA helicase RuvA
33931E_Pfluorescens55_00107	1	120134	120361	-	228	144	223	79	10	247	31	9	4	118	40.9091	78.7986	45.1429	3.52113	68.232	10.4027	3.62903	2	46.0938	-1.67229	-1.00472	33931E_Pfluorescens55_00107		hypothetical protein
33931E_Pfluorescens55_05332	1	5804617	5804844	-	228	57	148	92	138	201	11	41	32	14	16.1932	52.2968	52.5714	48.5915	55.5249	3.69128	16.5323	16	5.46875	-1.67163	-0.167279	33931E_Pfluorescens55_05332		hypothetical protein
33931E_Pfluorescens55_03269	1	3594909	3595835	+	927	247	208	220	429	159	456	98	5	110	70.1705	73.4982	125.714	151.056	43.9227	153.02	39.5161	2.5	42.9688	-1.66438	0.369425	33931E_Pfluorescens55_03269	rutD_2	Putative aminoacrylate hydrolase RutD
33931E_Pfluorescens55_03777	1	4135099	4136097	+	999	343	261	66	428	151	121	19	62	85	97.4432	92.2261	37.7143	150.704	41.7127	40.604	7.66129	31	33.2031	-1.66178	0.0353314	33931E_Pfluorescens55_03777	nphR_1	Transcriptional activator NphR
33931E_Pfluorescens55_04845	1	5279464	5280591	-	1128	842	868	773	1056	367	710	220	306	181	239.205	306.714	441.714	371.831	101.381	238.255	88.7097	153	70.7031	-1.66052	-0.473177	33931E_Pfluorescens55_04845	catB	Muconate cycloisomerase 1
33931E_Pfluorescens55_04071	1	4452784	4453014	-	231	40	268	275	56	270	129	84	39	77	11.3636	94.6996	157.143	19.7183	74.5856	43.2886	33.871	19.5	30.0781	-1.65722	-0.935791	33931E_Pfluorescens55_04071		hypothetical protein
33931E_Pfluorescens55_04819	1	5254697	5255161	-	465	791	221	455	368	591	600	68	140	208	224.716	78.0919	260	129.577	163.26	201.342	27.4194	70	81.25	-1.65535	-0.187607	33931E_Pfluorescens55_04819		hypothetical protein
33931E_Pfluorescens55_00595	1	668839	669108	-	270	130	29	120	68	32	13	71	10	8	36.9318	10.2473	68.5714	23.9437	8.83978	4.36242	28.629	5	3.125	-1.65505	-1.63975	33931E_Pfluorescens55_00595	acpP_2	Acyl carrier protein
33931E_Pfluorescens55_02387	1	2578182	2578613	+	432	517	441	345	280	156	342	107	98	171	146.875	155.83	197.143	98.5915	43.0939	114.765	43.1452	49	66.7969	-1.65299	-0.962809	33931E_Pfluorescens55_02387		hypothetical protein
33931E_Pfluorescens55_04016	1	4383575	4383943	+	369	47	238	10	120	180	64	10	10	61	13.3523	84.0989	5.71429	42.2535	49.7238	21.4765	4.03226	5	23.8281	-1.65054	0.137144	33931E_Pfluorescens55_04016		hypothetical protein
33931E_Pfluorescens55_01511	1	1678558	1678767	+	210	214	1	0	59	98	6	5	35	0	60.7955	0.353357	0	20.7746	27.0718	2.01342	2.01613	17.5	0	-1.64766	-0.294445	33931E_Pfluorescens55_01511	cspA_1	Major cold shock protein CspA
33931E_Pfluorescens55_03709	1	4065789	4067093	+	1305	386	305	299	126	255	177	126	95	66	109.659	107.774	170.857	44.3662	70.442	59.396	50.8065	47.5	25.7812	-1.64577	-1.15636	33931E_Pfluorescens55_03709	nicT_5	Putative metabolite transport protein NicT
33931E_Pfluorescens55_00283	1	310058	310243	-	186	94	43	8	78	103	4	24	1	12	26.7045	15.1943	4.57143	27.4648	28.453	1.34228	9.67742	0.5	4.6875	-1.6444	0.301221	33931E_Pfluorescens55_00283		hypothetical protein
33931E_Pfluorescens55_03313	1	3637278	3638516	-	1239	333	414	65	239	246	150	37	51	126	94.6023	146.29	37.1429	84.1549	67.9558	50.3356	14.9194	25.5	49.2188	-1.63308	-0.457727	33931E_Pfluorescens55_03313		hypothetical protein
33931E_Pfluorescens55_03724	1	4080304	4081791	+	1488	557	415	492	338	197	485	251	32	184	158.239	146.643	281.143	119.014	54.4199	162.752	101.21	16	71.875	-1.63193	-0.801703	33931E_Pfluorescens55_03724	feaB	Phenylacetaldehyde dehydrogenase
33931E_Pfluorescens55_05090	1	5553638	5554603	-	966	43	1	70	15	55	59	38	1	3	12.2159	0.353357	40	5.28169	15.1934	19.7987	15.3226	0.5	1.17188	-1.62916	-0.384381	33931E_Pfluorescens55_05090	thiL	Thiamine-monophosphate kinase
33931E_Pfluorescens55_02472	1	2670707	2671561	+	855	617	538	111	351	402	148	95	57	184	175.284	190.106	63.4286	123.592	111.05	49.6644	38.3065	28.5	71.875	-1.62859	-0.592925	33931E_Pfluorescens55_02472	gsiD	Glutathione transport system permease protein GsiD
33931E_Pfluorescens55_05104	1	5564579	5565091	+	513	225	146	219	276	314	273	46	26	119	63.9205	51.5901	125.143	97.1831	86.7403	91.6107	18.5484	13	46.4844	-1.62481	0.195274	33931E_Pfluorescens55_05104		hypothetical protein
33931E_Pfluorescens55_03763	1	4119194	4119634	-	441	64	14	36	35	20	28	2	26	1	18.1818	4.947	20.5714	12.3239	5.52486	9.39597	0.806452	13	0.390625	-1.62205	-0.681662	33931E_Pfluorescens55_03763		hypothetical protein
33931E_Pfluorescens55_03917	1	4266279	4267151	-	873	826	567	231	288	313	204	111	119	205	234.659	200.353	132	101.408	86.4641	68.4564	44.7581	59.5	80.0781	-1.62104	-1.14538	33931E_Pfluorescens55_03917	ectD	Ectoine dioxygenase
33931E_Pfluorescens55_01547	1	1721057	1721764	+	708	159	78	71	93	0	5	55	20	12	45.1705	27.5618	40.5714	32.7465	0	1.67785	22.1774	10	4.6875	-1.61987	-1.71869	33931E_Pfluorescens55_01547	ispD	2-C-methyl-D-erythritol 4-phosphate cytidylyltransferase
33931E_Pfluorescens55_04701	1	5126447	5127199	-	753	177	214	122	188	263	286	83	22	50	50.2841	75.6184	69.7143	66.1972	72.6519	95.9732	33.4677	11	19.5312	-1.61191	0.263539	33931E_Pfluorescens55_04701	trmD	tRNA (guanine-N(1)-)-methyltransferase
33931E_Pfluorescens55_00809	1	927309	927602	-	294	81	15	101	63	150	72	50	2	18	23.0114	5.30035	57.7143	22.1831	41.4365	24.1611	20.1613	1	7.03125	-1.60946	0.0291299	33931E_Pfluorescens55_00809		hypothetical protein
33931E_Pfluorescens55_02280	1	2467524	2467913	+	390	270	265	65	213	312	116	14	46	102	76.7045	93.6396	37.1429	75	86.1878	38.9262	5.64516	23	39.8438	-1.59908	-0.0521986	33931E_Pfluorescens55_02280		hypothetical protein
33931E_Pfluorescens55_01686	1	1865262	1865954	+	693	630	287	197	186	291	100	52	83	173	178.977	101.413	112.571	65.493	80.3867	33.557	20.9677	41.5	67.5781	-1.59537	-1.13091	33931E_Pfluorescens55_01686	ung	Uracil-DNA glycosylase
33931E_Pfluorescens55_01375	1	1540633	1541040	+	408	480	330	79	64	34	349	154	35	49	136.364	116.608	45.1429	22.5352	9.39227	117.114	62.0968	17.5	19.1406	-1.5942	-1.00015	33931E_Pfluorescens55_01375		hypothetical protein
33931E_Pfluorescens55_01979	1	2178863	2179498	+	636	293	80	5	108	9	72	20	27	42	83.2386	28.2686	2.85714	38.0282	2.48619	24.1611	8.06452	13.5	16.4062	-1.59068	-0.822347	33931E_Pfluorescens55_01979	ccmA	Cytochrome c biogenesis ATP-binding export protein CcmA
33931E_Pfluorescens55_03300	1	3627045	3627488	-	444	175	156	118	109	218	231	61	50	20	49.7159	55.1237	67.4286	38.3803	60.221	77.5168	24.5968	25	7.8125	-1.5853	0.0318868	33931E_Pfluorescens55_03300		hypothetical protein
33931E_Pfluorescens55_00337	1	384105	384716	-	612	691	614	331	337	444	340	210	117	149	196.307	216.961	189.143	118.662	122.652	114.094	84.6774	58.5	58.2031	-1.58082	-0.761272	33931E_Pfluorescens55_00337		hypothetical protein
33931E_Pfluorescens55_00623	1	710414	711166	+	753	461	486	120	61	164	246	160	38	109	130.966	171.731	68.5714	21.4789	45.3039	82.5503	64.5161	19	42.5781	-1.55796	-1.31393	33931E_Pfluorescens55_00623	inaA_1	Protein InaA
33931E_Pfluorescens55_04631	1	5048455	5048625	-	171	122	101	97	87	287	1	20	10	76	34.6591	35.689	55.4286	30.6338	79.2818	0.33557	8.06452	5	29.6875	-1.5568	-0.190071	33931E_Pfluorescens55_04631		hypothetical protein
33931E_Pfluorescens55_00764	1	876076	876540	-	465	0	0	2	41	0	8	0	0	1	0	0	1.14286	14.4366	0	2.68456	0	0	0.390625	-1.54879	3.90507	33931E_Pfluorescens55_00764	accB	Biotin carboxyl carrier protein of acetyl-CoA carboxylase
33931E_Pfluorescens55_03491	1	3821710	3822927	+	1218	602	643	463	315	700	330	377	110	52	171.023	227.208	264.571	110.915	193.37	110.738	152.016	55	20.3125	-1.5438	-0.675385	33931E_Pfluorescens55_03491	macB_1	Macrolide export ATP-binding/permease protein MacB
33931E_Pfluorescens55_00198	1	224677	225234	+	558	13	4	1	0	0	1	0	0	5	3.69318	1.41343	0.571429	0	0	0.33557	0	0	1.95312	-1.53961	-4.0807	33931E_Pfluorescens55_00198	tsaC	Threonylcarbamoyl-AMP synthase
33931E_Pfluorescens55_01080	1	1199843	1200838	-	996	264	352	388	281	272	377	184	69	93	75	124.382	221.714	98.9437	75.1381	126.51	74.1935	34.5	36.3281	-1.53788	-0.486343	33931E_Pfluorescens55_01080	cra	Catabolite repressor/activator
33931E_Pfluorescens55_00507	1	567434	567868	-	435	81	39	94	20	31	185	34	25	13	23.0114	13.7809	53.7143	7.04225	8.56354	62.0805	13.7097	12.5	5.07812	-1.53242	-0.220362	33931E_Pfluorescens55_00507		hypothetical protein
33931E_Pfluorescens55_02314	1	2499053	2500345	+	1293	740	446	121	316	452	520	116	154	70	210.227	157.597	69.1429	111.268	124.862	174.497	46.7742	77	27.3438	-1.53185	-0.0896999	33931E_Pfluorescens55_02314		hypothetical protein
33931E_Pfluorescens55_01164	1	1292774	1293571	+	798	265	17	130	78	160	126	30	60	30	75.2841	6.00707	74.2857	27.4648	44.1989	42.2819	12.0968	30	11.7188	-1.53153	-0.449283	33931E_Pfluorescens55_01164	mlaE	Probable phospholipid ABC transporter permease protein MlaE
33931E_Pfluorescens55_03607	1	3956560	3957027	+	468	60	135	102	256	64	129	40	1	67	17.0455	47.7032	58.2857	90.1408	17.6796	43.2886	16.129	0.5	26.1719	-1.52335	0.296528	33931E_Pfluorescens55_03607	yjaB_2	Uncharacterized N-acetyltransferase YjaB
33931E_Pfluorescens55_05509	1	5983041	5983190	-	150	165	69	95	80	176	129	1	39	61	46.875	24.3816	54.2857	28.169	48.6188	43.2886	0.403226	19.5	23.8281	-1.52143	-0.0642215	33931E_Pfluorescens55_05509		hypothetical protein
33931E_Pfluorescens55_01896	1	2094168	2094335	-	168	247	33	84	154	369	52	34	53	13	70.1705	11.6608	48	54.2254	101.934	17.4497	13.7097	26.5	5.07812	-1.51944	0.419202	33931E_Pfluorescens55_01896		hypothetical protein
33931E_Pfluorescens55_02434	1	2625876	2627051	+	1176	348	506	183	216	337	204	121	117	67	98.8636	178.799	104.571	76.0563	93.0939	68.4564	48.7903	58.5	26.1719	-1.51802	-0.68588	33931E_Pfluorescens55_02434	xylR	Xylose operon regulatory protein
33931E_Pfluorescens55_05489	1	5965243	5965713	-	471	214	368	216	188	341	47	153	38	76	60.7955	130.035	123.429	66.1972	94.1989	15.7718	61.6935	19	29.6875	-1.50946	-0.835005	33931E_Pfluorescens55_05489	decR_6	DNA-binding transcriptional activator DecR
33931E_Pfluorescens55_02132	1	2334159	2334428	+	270	44	132	105	87	154	55	32	26	41	12.5	46.6431	60	30.6338	42.5414	18.4564	12.9032	13	16.0156	-1.50702	-0.378778	33931E_Pfluorescens55_02132		hypothetical protein
33931E_Pfluorescens55_02898	1	3181088	3182128	-	1041	275	252	424	167	209	47	100	24	236	78.125	89.0459	242.286	58.8028	57.7348	15.7718	40.3226	12	92.1875	-1.50254	-1.62979	33931E_Pfluorescens55_02898		hypothetical protein
33931E_Pfluorescens55_05082	1	5545590	5546477	+	888	195	100	49	142	4	60	21	67	0	55.3977	35.3357	28	50	1.10497	20.1342	8.46774	33.5	0	-1.50037	-0.736983	33931E_Pfluorescens55_05082	ispA	Farnesyl diphosphate synthase
33931E_Pfluorescens55_02683	1	2930715	2930996	-	282	98	45	156	221	97	73	8	52	46	27.8409	15.9011	89.1429	77.8169	26.7956	24.4966	3.22581	26	17.9688	-1.49348	-0.0415854	33931E_Pfluorescens55_02683	ppiC_2	Peptidyl-prolyl cis-trans isomerase C
33931E_Pfluorescens55_00061	1	64086	64601	+	516	241	222	215	405	206	213	103	76	42	68.4659	78.4452	122.857	142.606	56.9061	71.4765	41.5323	38	16.4062	-1.49154	0.00650941	33931E_Pfluorescens55_00061		hypothetical protein
33931E_Pfluorescens55_02999	1	3280776	3281366	-	591	537	236	126	109	582	285	160	66	31	152.557	83.3922	72	38.3803	160.773	95.6376	64.5161	33	12.1094	-1.49011	-0.0629975	33931E_Pfluorescens55_02999		hypothetical protein
33931E_Pfluorescens55_02278	1	2466032	2466688	+	657	118	355	85	95	85	20	5	118	33	33.5227	125.442	48.5714	33.4507	23.4807	6.71141	2.01613	59	12.8906	-1.48958	-1.70529	33931E_Pfluorescens55_02278		hypothetical protein
33931E_Pfluorescens55_02348	1	2531840	2532499	-	660	374	328	256	156	339	66	72	86	152	106.25	115.901	146.286	54.9296	93.6464	22.1477	29.0323	43	59.375	-1.48737	-1.10975	33931E_Pfluorescens55_02348	scoB	Probable succinyl-CoA:3-ketoacid coenzyme A transferase subunit B
33931E_Pfluorescens55_02723	1	2977095	2977355	+	261	133	159	18	114	48	178	0	33	53	37.7841	56.1837	10.2857	40.1408	13.2597	59.7315	0	16.5	20.7031	-1.4866	0.117911	33931E_Pfluorescens55_02723		hypothetical protein
33931E_Pfluorescens55_00650	1	742788	744695	+	1908	136	118	147	46	33	196	22	88	15	38.6364	41.6961	84	16.1972	9.11602	65.7718	8.87097	44	5.85938	-1.48444	-0.851332	33931E_Pfluorescens55_00650	parE	DNA topoisomerase 4 subunit B
33931E_Pfluorescens55_00038	1	35389	36369	+	981	101	48	19	157	202	134	2	13	33	28.6932	16.9611	10.8571	55.2817	55.8011	44.9664	0.806452	6.5	12.8906	-1.4844	1.46539	33931E_Pfluorescens55_00038		hypothetical protein
33931E_Pfluorescens55_01387	1	1554048	1554749	+	702	407	191	129	148	370	85	68	96	43	115.625	67.4912	73.7143	52.1127	102.21	28.5235	27.4194	48	16.7969	-1.47772	-0.490186	33931E_Pfluorescens55_01387	mtnX	2-hydroxy-3-keto-5-methylthiopentenyl-1-phosphate phosphatase
33931E_Pfluorescens55_00166	1	186403	187272	-	870	10	33	0	0	30	17	12	0	1	2.84091	11.6608	0	0	8.28729	5.7047	4.83871	0	0.390625	-1.47152	-0.0516194	33931E_Pfluorescens55_00166	atpB	ATP synthase subunit a
33931E_Pfluorescens55_00033	1	30589	30852	+	264	608	373	120	349	239	653	124	112	74	172.727	131.802	68.5714	122.887	66.0221	219.128	50	56	28.9062	-1.46761	0.129134	33931E_Pfluorescens55_00033	rpoZ	DNA-directed RNA polymerase subunit omega
33931E_Pfluorescens55_04811	1	5248342	5248713	+	372	161	224	33	321	318	192	23	8	100	45.7386	79.1519	18.8571	113.028	87.8453	64.4295	9.27419	4	39.0625	-1.45764	0.884102	33931E_Pfluorescens55_04811	folX	Dihydroneopterin triphosphate 2'-epimerase
33931E_Pfluorescens55_03637	1	3988406	3989146	+	741	175	77	84	87	41	277	48	47	7	49.7159	27.2085	48	30.6338	11.326	92.953	19.3548	23.5	2.73438	-1.45429	0.110972	33931E_Pfluorescens55_03637	ybhF	Probable multidrug ABC transporter ATP-binding protein YbhF
33931E_Pfluorescens55_03976	1	4344418	4344645	+	228	228	1	8	40	5	0	8	43	2	64.7727	0.353357	4.57143	14.0845	1.38122	0	3.22581	21.5	0.78125	-1.45021	-2.17203	33931E_Pfluorescens55_03976		UPF0270 protein PA3463
33931E_Pfluorescens55_03449	1	3781674	3782798	+	1125	45	26	26	42	2	4	0	9	23	12.7841	9.18728	14.8571	14.7887	0.552486	1.34228	0	4.5	8.98438	-1.44953	-1.1424	33931E_Pfluorescens55_03449	mnmA	tRNA-specific 2-thiouridylase MnmA
33931E_Pfluorescens55_01366	1	1527131	1527799	-	669	312	122	183	330	142	308	94	66	41	88.6364	43.1095	104.571	116.197	39.2265	103.356	37.9032	33	16.0156	-1.44298	0.130997	33931E_Pfluorescens55_01366		hypothetical protein
33931E_Pfluorescens55_02573	1	2787515	2788255	+	741	149	292	106	122	133	496	26	34	124	42.3295	103.18	60.5714	42.9577	36.7403	166.443	10.4839	17	48.4375	-1.44063	0.256272	33931E_Pfluorescens55_02573		hypothetical protein
33931E_Pfluorescens55_04225	1	4618446	4618700	+	255	201	132	36	359	99	302	70	18	22	57.1023	46.6431	20.5714	126.408	27.3481	101.342	28.2258	9	8.59375	-1.43999	1.03703	33931E_Pfluorescens55_04225		hypothetical protein
33931E_Pfluorescens55_02511	1	2724503	2725045	+	543	8	1	76	118	109	12	34	5	2	2.27273	0.353357	43.4286	41.5493	30.1105	4.02685	13.7097	2.5	0.78125	-1.43858	0.716692	33931E_Pfluorescens55_02511	decR_1	DNA-binding transcriptional activator DecR
33931E_Pfluorescens55_05331	1	5804220	5804555	-	336	154	253	128	157	182	125	35	14	141	43.75	89.3993	73.1429	55.2817	50.2762	41.9463	14.1129	7	55.0781	-1.437	-0.483932	33931E_Pfluorescens55_05331		hypothetical protein
33931E_Pfluorescens55_00006	1	6092	7165	-	1074	90	23	416	215	75	24	21	105	102	25.5682	8.12721	237.714	75.7042	20.7182	8.05369	8.46774	52.5	39.8438	-1.42881	-1.3773	33931E_Pfluorescens55_00006	alr	Alanine racemase
33931E_Pfluorescens55_02595	1	2840633	2841412	+	780	660	257	108	370	425	653	211	51	42	187.5	90.8127	61.7143	130.282	117.403	219.128	85.0806	25.5	16.4062	-1.42097	0.457194	33931E_Pfluorescens55_02595	budC_1	Diacetyl reductase [(S)-acetoin forming]
33931E_Pfluorescens55_05236	1	5694368	5694526	-	159	202	490	72	235	166	251	187	46	8	57.3864	173.145	41.1429	82.7465	45.8564	84.2282	75.4032	23	3.125	-1.42	-0.352169	33931E_Pfluorescens55_05236		hypothetical protein
33931E_Pfluorescens55_00728	1	831919	832224	-	306	249	94	13	107	143	131	43	5	56	70.7386	33.2155	7.42857	37.6761	39.5028	43.9597	17.3387	2.5	21.875	-1.41693	0.121132	33931E_Pfluorescens55_00728	ureB	Urease subunit beta
33931E_Pfluorescens55_01718	1	1902823	1903077	+	255	70	99	72	53	44	112	33	22	30	19.8864	34.9823	41.1429	18.662	12.1547	37.5839	13.3065	11	11.7188	-1.4142	-0.4892	33931E_Pfluorescens55_01718		hypothetical protein
33931E_Pfluorescens55_04259	1	4659007	4659204	-	198	227	31	93	67	180	79	22	79	0	64.4886	10.9541	53.1429	23.5915	49.7238	26.5101	8.87097	39.5	0	-1.41052	-0.36525	33931E_Pfluorescens55_04259		hypothetical protein
33931E_Pfluorescens55_04093	1	4472886	4473182	-	297	89	60	0	8	58	18	23	4	16	25.2841	21.2014	0	2.8169	16.0221	6.04027	9.27419	2	6.25	-1.40743	-0.901837	33931E_Pfluorescens55_04093		hypothetical protein
33931E_Pfluorescens55_03147	1	3448920	3449444	+	525	370	245	328	254	255	129	122	129	75	105.114	86.5724	187.429	89.4366	70.442	43.2886	49.1935	64.5	29.2969	-1.40672	-0.899967	33931E_Pfluorescens55_03147	sttH_1	Streptothricin hydrolase
33931E_Pfluorescens55_01553	1	1726437	1727186	+	750	727	336	414	212	259	624	110	109	290	206.534	118.728	236.571	74.6479	71.547	209.396	44.3548	54.5	113.281	-1.40515	-0.659924	33931E_Pfluorescens55_01553	surE	5'-nucleotidase SurE
33931E_Pfluorescens55_01267	1	1407389	1408420	+	1032	551	311	82	225	272	135	79	33	180	156.534	109.894	46.8571	79.2254	75.1381	45.302	31.8548	16.5	70.3125	-1.40055	-0.649892	33931E_Pfluorescens55_01267	yhdW_1	Putative amino-acid ABC transporter-binding protein YhdW
33931E_Pfluorescens55_02670	1	2913170	2913934	+	765	231	163	105	211	168	197	55	93	3	65.625	57.5972	60	74.2958	46.4088	66.1074	22.1774	46.5	1.17188	-1.39128	0.027993	33931E_Pfluorescens55_02670	iclR	Transcriptional repressor IclR
33931E_Pfluorescens55_04590	1	5005547	5005930	+	384	389	370	128	211	272	236	59	68	159	110.511	130.742	73.1429	74.2958	75.1381	79.1946	23.7903	34	62.1094	-1.39076	-0.459579	33931E_Pfluorescens55_04590	gcvH_1	Glycine cleavage system H protein
33931E_Pfluorescens55_04789	1	5224962	5225903	-	942	178	620	243	500	735	463	289	20	76	50.5682	219.081	138.857	176.056	203.039	155.369	116.532	10	29.6875	-1.38678	0.387734	33931E_Pfluorescens55_04789	cyoA	Cytochrome bo(3) ubiquinol oxidase subunit 2
33931E_Pfluorescens55_03343	1	3674575	3675315	+	741	418	265	28	307	249	374	60	46	103	118.75	93.6396	16	108.099	68.7845	125.503	24.1935	23	40.2344	-1.38533	0.404897	33931E_Pfluorescens55_03343	ompR_5	Transcriptional regulatory protein OmpR
33931E_Pfluorescens55_03703	1	4060502	4061362	-	861	245	163	158	273	77	482	61	15	131	69.6023	57.5972	90.2857	96.1268	21.2707	161.745	24.5968	7.5	51.1719	-1.38507	0.360085	33931E_Pfluorescens55_03703		hypothetical protein
33931E_Pfluorescens55_04309	1	4719253	4719690	-	438	404	389	38	82	178	356	141	60	50	114.773	137.456	21.7143	28.8732	49.1713	119.463	56.8548	30	19.5312	-1.36457	-0.471967	33931E_Pfluorescens55_04309		hypothetical protein
33931E_Pfluorescens55_03276	1	3600262	3600468	-	207	40	200	52	134	88	15	100	0	8	11.3636	70.6714	29.7143	47.1831	24.3094	5.03356	40.3226	0	3.125	-1.36292	-0.546243	33931E_Pfluorescens55_03276		hypothetical protein
33931E_Pfluorescens55_03507	1	3841013	3841357	+	345	220	11	39	131	141	157	24	27	29	62.5	3.88693	22.2857	46.1268	38.9503	52.6846	9.67742	13.5	11.3281	-1.36166	0.635613	33931E_Pfluorescens55_03507	mnhC1	Na(+)/H(+) antiporter subunit C1
33931E_Pfluorescens55_00494	1	555333	555746	+	414	199	80	67	5	48	49	39	60	6	56.5341	28.2686	38.2857	1.76056	13.2597	16.443	15.7258	30	2.34375	-1.3565	-1.96796	33931E_Pfluorescens55_00494	yibN	Uncharacterized protein YibN
33931E_Pfluorescens55_04058	1	4439022	4439810	-	789	886	352	214	365	660	200	91	44	348	251.705	124.382	122.286	128.521	182.32	67.1141	36.6935	22	135.938	-1.35648	-0.399006	33931E_Pfluorescens55_04058		hypothetical protein
33931E_Pfluorescens55_01597	1	1773921	1774406	-	486	190	78	372	207	604	32	32	131	95	53.9773	27.5618	212.571	72.8873	166.851	10.7383	12.9032	65.5	37.1094	-1.34831	-0.231684	33931E_Pfluorescens55_01597		hypothetical protein
33931E_Pfluorescens55_03759	1	4115793	4116572	-	780	381	158	192	165	397	83	30	153	49	108.239	55.8304	109.714	58.0986	109.669	27.8523	12.0968	76.5	19.1406	-1.34552	-0.484985	33931E_Pfluorescens55_03759	glnQ_8	Glutamine transport ATP-binding protein GlnQ
33931E_Pfluorescens55_05380	1	5856073	5856438	-	366	245	859	107	270	231	151	193	137	63	69.6023	303.534	61.1429	95.0704	63.8122	50.6711	77.8226	68.5	24.6094	-1.3452	-1.0513	33931E_Pfluorescens55_05380	pleD	Response regulator PleD
33931E_Pfluorescens55_03293	1	3620066	3620713	+	648	373	210	107	73	291	144	162	50	12	105.966	74.2049	61.1429	25.7042	80.3867	48.3221	65.3226	25	4.6875	-1.34476	-0.644115	33931E_Pfluorescens55_03293	narL_1	Nitrate/nitrite response regulator protein NarL
33931E_Pfluorescens55_05361	1	5835825	5836442	-	618	506	491	373	238	521	269	204	83	218	143.75	173.498	213.143	83.8028	143.923	90.2685	82.2581	41.5	85.1562	-1.34415	-0.738057	33931E_Pfluorescens55_05361	yqfA	UPF0073 inner membrane protein YqfA
33931E_Pfluorescens55_02598	1	2844649	2845668	+	1020	476	286	58	309	193	226	48	108	85	135.227	101.06	33.1429	108.803	53.3149	75.8389	19.3548	54	33.2031	-1.33827	-0.179213	33931E_Pfluorescens55_02598	acoB	Acetoin:2%2C6-dichlorophenolindophenol oxidoreductase subunit beta
33931E_Pfluorescens55_02552	1	2762840	2764057	+	1218	206	131	103	20	18	50	30	63	55	58.5227	46.2898	58.8571	7.04225	4.97238	16.7785	12.0968	31.5	21.4844	-1.33047	-2.50699	33931E_Pfluorescens55_02552	pncB2_2	Nicotinate phosphoribosyltransferase 2
33931E_Pfluorescens55_02643	1	2890961	2891272	+	312	252	105	109	65	256	89	78	52	27	71.5909	37.1025	62.2857	22.8873	70.7182	29.8658	31.4516	26	10.5469	-1.33025	-0.469644	33931E_Pfluorescens55_02643		hypothetical protein
33931E_Pfluorescens55_01941	1	2140880	2141830	-	951	720	736	152	386	538	233	226	134	157	204.545	260.071	86.8571	135.915	148.619	78.1879	91.129	67	61.3281	-1.32935	-0.604426	33931E_Pfluorescens55_01941	dmlR_7	HTH-type transcriptional regulator DmlR
33931E_Pfluorescens55_05319	1	5789963	5790811	+	849	282	191	158	199	416	140	86	70	64	80.1136	67.4912	90.2857	70.0704	114.917	46.9799	34.6774	35	25	-1.32921	-0.0363756	33931E_Pfluorescens55_05319	rhlA_2	Rhamnosyltransferase 1 subunit A
33931E_Pfluorescens55_03578	1	3920725	3921195	-	471	451	377	284	241	279	395	247	100	49	128.125	133.216	162.286	84.8592	77.0718	132.55	99.5968	50	19.1406	-1.32801	-0.524616	33931E_Pfluorescens55_03578		hypothetical protein
33931E_Pfluorescens55_04802	1	5242189	5242560	-	372	189	289	59	146	270	205	54	33	96	53.6932	102.12	33.7143	51.4085	74.5856	68.7919	21.7742	16.5	37.5	-1.32263	0.0394822	33931E_Pfluorescens55_04802	cidA_1	Holin-like protein CidA
33931E_Pfluorescens55_03464	1	3799253	3799756	+	504	459	104	239	44	186	215	163	4	138	130.398	36.7491	136.571	15.493	51.3812	72.1477	65.7258	2	53.9062	-1.32021	-1.12742	33931E_Pfluorescens55_03464	nuoJ	NADH-quinone oxidoreductase subunit J
33931E_Pfluorescens55_01447	1	1611401	1612459	+	1059	44	64	415	59	246	342	191	10	70	12.5	22.6148	237.143	20.7746	67.9558	114.765	77.0161	5	27.3438	-1.31589	-0.419976	33931E_Pfluorescens55_01447	recA	Protein RecA
33931E_Pfluorescens55_00545	1	612592	614196	-	1605	56	23	106	115	120	87	28	29	21	15.9091	8.12721	60.5714	40.493	33.1492	29.1946	11.2903	14.5	8.20312	-1.31553	0.281495	33931E_Pfluorescens55_00545	ubiB	Probable protein kinase UbiB
33931E_Pfluorescens55_01798	1	1987782	1988015	+	234	333	326	127	62	623	279	250	16	13	94.6023	115.194	72.5714	21.831	172.099	93.6242	100.806	8	5.07812	-1.31	0.026259	33931E_Pfluorescens55_01798		hypothetical protein
33931E_Pfluorescens55_02463	1	2661774	2662868	+	1095	398	211	128	234	96	283	145	70	30	113.068	74.5583	73.1429	82.3944	26.5193	94.9664	58.4677	35	11.7188	-1.30982	-0.355053	33931E_Pfluorescens55_02463		hypothetical protein
33931E_Pfluorescens55_05518	1	5992865	5993347	+	483	640	192	161	302	415	294	94	139	78	181.818	67.8445	92	106.338	114.641	98.6577	37.9032	69.5	30.4688	-1.30924	-0.09614	33931E_Pfluorescens55_05518		hypothetical protein
33931E_Pfluorescens55_02553	1	2764059	2764868	+	810	18	205	89	32	57	10	39	66	8	5.11364	72.4382	50.8571	11.2676	15.7459	3.3557	15.7258	33	3.125	-1.30831	-2.08007	33931E_Pfluorescens55_02553	nadE_2	NH(3)-dependent NAD(+) synthetase
33931E_Pfluorescens55_05284	1	5748992	5749294	-	303	46	81	159	210	131	86	108	13	9	13.0682	28.6219	90.8571	73.9437	36.1878	28.8591	43.5484	6.5	3.51562	-1.30717	0.0684804	33931E_Pfluorescens55_05284	soxD	Sarcosine oxidase subunit delta
33931E_Pfluorescens55_01962	1	2164576	2164965	-	390	74	43	143	41	305	34	1	93	2	21.0227	15.1943	81.7143	14.4366	84.2541	11.4094	0.403226	46.5	0.78125	-1.30636	-0.0991308	33931E_Pfluorescens55_01962		hypothetical protein
33931E_Pfluorescens55_05327	1	5799194	5799694	-	501	608	357	156	144	422	396	106	133	122	172.727	126.148	89.1429	50.7042	116.575	132.886	42.7419	66.5	47.6562	-1.3063	-0.370371	33931E_Pfluorescens55_05327	ygjP	UTP pyrophosphatase
33931E_Pfluorescens55_05205	1	5658671	5661481	+	2811	294	82	8	47	96	63	7	0	114	83.5227	28.9753	4.57143	16.5493	26.5193	21.1409	2.82258	0	44.5312	-1.30581	-0.866504	33931E_Pfluorescens55_05205	lptD	LPS-assembly protein LptD
33931E_Pfluorescens55_01658	1	1840496	1841035	-	540	535	168	133	548	244	109	93	56	130	151.989	59.364	76	192.958	67.4033	36.5772	37.5	28	50.7812	-1.3052	0.0473408	33931E_Pfluorescens55_01658		hypothetical protein
33931E_Pfluorescens55_05173	1	5626265	5626474	+	210	22	14	7	18	32	21	6	2	7	6.25	4.947	4	6.33803	8.83978	7.04698	2.41935	1	2.73438	-1.30425	0.548383	33931E_Pfluorescens55_05173		hypothetical protein
33931E_Pfluorescens55_04186	1	4570848	4571549	+	702	640	422	169	97	360	90	124	1	314	181.818	149.117	96.5714	34.1549	99.4475	30.2013	50	0.5	122.656	-1.30387	-1.38398	33931E_Pfluorescens55_04186	aqpZ	Aquaporin Z
33931E_Pfluorescens55_02565	1	2778166	2779083	+	918	91	243	163	47	111	63	97	44	56	25.8523	85.8657	93.1429	16.5493	30.663	21.1409	39.1129	22	21.875	-1.30367	-1.58356	33931E_Pfluorescens55_02565	livH_3	High-affinity branched-chain amino acid transport system permease protein LivH
33931E_Pfluorescens55_03778	1	4136110	4137045	-	936	332	310	211	610	506	50	201	79	28	94.3182	109.541	120.571	214.789	139.779	16.7785	81.0484	39.5	10.9375	-1.303	0.194857	33931E_Pfluorescens55_03778	nphR_2	Transcriptional activator NphR
33931E_Pfluorescens55_04028	1	4395239	4395463	-	225	1	2	5	12	70	6	0	0	4	0.284091	0.706714	2.85714	4.22535	19.337	2.01342	0	0	1.5625	-1.30023	2.73262	33931E_Pfluorescens55_04028	mbtH	Protein MbtH
33931E_Pfluorescens55_02686	1	2933736	2934812	-	1077	463	587	181	417	385	369	229	42	171	131.534	207.42	103.429	146.831	106.354	123.826	92.3387	21	66.7969	-1.29621	-0.230693	33931E_Pfluorescens55_02686	yejB_2	Inner membrane ABC transporter permease protein YejB
33931E_Pfluorescens55_02131	1	2333196	2333759	-	564	297	517	84	657	299	159	232	35	45	84.375	182.686	48	231.338	82.5967	53.3557	93.5484	17.5	17.5781	-1.29244	0.221292	33931E_Pfluorescens55_02131	msuE	FMN reductase (NADPH)
33931E_Pfluorescens55_02581	1	2795857	2797029	+	1173	273	405	267	126	518	81	43	78	248	77.5568	143.11	152.571	44.3662	143.094	27.1812	17.3387	39	96.875	-1.28455	-0.798167	33931E_Pfluorescens55_02581		hypothetical protein
33931E_Pfluorescens55_04561	1	4978760	4979071	+	312	188	97	134	49	28	45	49	43	67	53.4091	34.2756	76.5714	17.2535	7.73481	15.1007	19.7581	21.5	26.1719	-1.28449	-2.03467	33931E_Pfluorescens55_04561		hypothetical protein
33931E_Pfluorescens55_03707	1	4064439	4065296	+	858	61	11	44	5	14	124	22	19	2	17.3295	3.88693	25.1429	1.76056	3.8674	41.6107	8.87097	9.5	0.78125	-1.27535	0.0271097	33931E_Pfluorescens55_03707	hpcB	3%2C4-dihydroxyphenylacetate 2%2C3-dioxygenase
33931E_Pfluorescens55_03422	1	3755173	3755589	+	417	685	531	253	824	625	338	91	216	187	194.602	187.633	144.571	290.141	172.652	113.423	36.6935	108	73.0469	-1.27466	0.129336	33931E_Pfluorescens55_03422		hypothetical protein
33931E_Pfluorescens55_00042	1	38698	40773	+	2076	368	520	235	618	461	322	104	194	92	104.545	183.746	134.286	217.606	127.348	108.054	41.9355	97	35.9375	-1.27291	0.100321	33931E_Pfluorescens55_00042	recG	ATP-dependent DNA helicase RecG
33931E_Pfluorescens55_03516	1	3846900	3847463	+	564	240	148	247	182	370	273	11	171	47	68.1818	52.2968	141.143	64.0845	102.21	91.6107	4.43548	85.5	18.3594	-1.27252	-0.0206403	33931E_Pfluorescens55_03516	yyaP	Uncharacterized protein YyaP
33931E_Pfluorescens55_03693	1	4048422	4049090	-	669	193	391	147	416	420	184	64	113	83	54.8295	138.163	84	146.479	116.022	61.745	25.8065	56.5	32.4219	-1.27162	0.227244	33931E_Pfluorescens55_03693		Uncharacterized ABC transporter ATP-binding protein Rv0986
33931E_Pfluorescens55_01578	1	1753942	1754142	-	201	39	78	23	41	15	18	35	14	1	11.0795	27.5618	13.1429	14.4366	4.14365	6.04027	14.1129	7	0.390625	-1.26794	-1.07265	33931E_Pfluorescens55_01578		hypothetical protein
33931E_Pfluorescens55_02321	1	2509039	2509455	-	417	347	158	120	44	348	62	119	1	113	98.5795	55.8304	68.5714	15.493	96.1326	20.8054	47.9839	0.5	44.1406	-1.26746	-0.751683	33931E_Pfluorescens55_02321	ohrB_2	Organic hydroperoxide resistance protein OhrB
33931E_Pfluorescens55_03354	1	3685843	3686289	-	447	273	243	60	67	57	184	23	84	79	77.5568	85.8657	34.2857	23.5915	15.7459	61.745	9.27419	42	30.8594	-1.26733	-0.967842	33931E_Pfluorescens55_03354	exbD_4	Biopolymer transport protein ExbD
33931E_Pfluorescens55_00687	1	784671	786068	+	1398	15	2	15	9	52	0	14	0	0	4.26136	0.706714	8.57143	3.16901	14.3646	0	5.64516	0	0	-1.26209	0.372952	33931E_Pfluorescens55_00687	dnaB_1	Replicative DNA helicase
33931E_Pfluorescens55_01168	1	1295117	1295356	+	240	165	66	51	292	62	20	20	55	15	46.875	23.3216	29.1429	102.817	17.1271	6.71141	8.06452	27.5	5.85938	-1.2619	0.35047	33931E_Pfluorescens55_01168		Uncharacterized protein HI_1082
33931E_Pfluorescens55_03198	1	3516592	3517452	-	861	96	93	166	44	198	159	86	3	74	27.2727	32.8622	94.8571	15.493	54.6961	53.3557	34.6774	1.5	28.9062	-1.25183	-0.32716	33931E_Pfluorescens55_03198		hypothetical protein
33931E_Pfluorescens55_01890	1	2089266	2090039	-	774	456	434	188	357	354	330	78	230	45	129.545	153.357	107.429	125.704	97.7901	110.738	31.4516	115	17.5781	-1.25074	-0.223846	33931E_Pfluorescens55_01890	rfbF	Glucose-1-phosphate cytidylyltransferase
33931E_Pfluorescens55_01641	1	1822891	1823217	-	327	318	105	83	246	415	146	30	44	101	90.3409	37.1025	47.4286	86.6197	114.641	48.9933	12.0968	22	39.4531	-1.2495	0.517094	33931E_Pfluorescens55_01641		hypothetical protein
33931E_Pfluorescens55_01389	1	1556133	1557083	+	951	293	394	106	49	310	359	30	47	214	83.2386	139.223	60.5714	17.2535	85.6354	120.47	12.0968	23.5	83.5938	-1.2477	-0.341606	33931E_Pfluorescens55_01389		Thermostable monoacylglycerol lipase
33931E_Pfluorescens55_01310	1	1452106	1452432	+	327	13	161	29	29	41	115	8	37	28	3.69318	56.8905	16.5714	10.2113	11.326	38.5906	3.22581	18.5	10.9375	-1.24009	-0.359728	33931E_Pfluorescens55_01310		hypothetical protein
33931E_Pfluorescens55_01093	1	1219334	1220104	-	771	454	532	270	347	348	466	100	144	224	128.977	187.986	154.286	122.183	96.1326	156.376	40.3226	72	87.5	-1.23777	-0.330786	33931E_Pfluorescens55_01093	osmY_1	Osmoprotectant import permease protein OsmY
33931E_Pfluorescens55_02819	1	3095590	3096144	-	555	489	292	118	292	90	147	102	49	169	138.92	103.18	67.4286	102.817	24.8619	49.3289	41.129	24.5	66.0156	-1.23343	-0.806264	33931E_Pfluorescens55_02819		hypothetical protein
33931E_Pfluorescens55_02698	1	2947465	2947701	-	237	152	203	31	46	105	112	4	5	134	43.1818	71.7314	17.7143	16.1972	29.0055	37.5839	1.6129	2.5	52.3438	-1.23217	-0.679911	33931E_Pfluorescens55_02698		hypothetical protein
33931E_Pfluorescens55_04805	1	5244129	5244596	+	468	306	527	439	165	211	118	119	107	312	86.9318	186.219	250.857	58.0986	58.2873	39.5973	47.9839	53.5	121.875	-1.23023	-1.7482	33931E_Pfluorescens55_04805	pfyP	Blue-light photoreceptor
33931E_Pfluorescens55_00451	1	511465	512334	+	870	139	359	532	175	329	439	98	58	338	39.4886	126.855	304	61.6197	90.884	147.315	39.5161	29	132.031	-1.22977	-0.649623	33931E_Pfluorescens55_00451	rob	Right origin-binding protein
33931E_Pfluorescens55_01804	1	1994098	1994664	-	567	326	178	118	167	29	19	7	72	145	92.6136	62.8975	67.4286	58.8028	8.01105	6.37584	2.82258	36	56.6406	-1.22364	-1.60694	33931E_Pfluorescens55_01804		hypothetical protein
33931E_Pfluorescens55_03998	1	4362513	4362884	+	372	292	92	247	360	378	80	28	99	127	82.9545	32.5088	141.143	126.761	104.42	26.8456	11.2903	49.5	49.6094	-1.21682	0.00796072	33931E_Pfluorescens55_03998		hypothetical protein
33931E_Pfluorescens55_05395	1	5868074	5869213	+	1140	370	583	542	732	1020	718	324	84	244	105.114	206.007	309.714	257.746	281.768	240.94	130.645	42	95.3125	-1.2122	0.330104	33931E_Pfluorescens55_05395	metXS	Homoserine O-succinyltransferase
33931E_Pfluorescens55_04362	1	4773677	4774648	+	972	686	232	280	426	542	727	73	223	122	194.886	81.9788	160	150	149.724	243.96	29.4355	111.5	47.6562	-1.21192	0.315579	33931E_Pfluorescens55_04362	corA	Cobalt/magnesium transport protein CorA
33931E_Pfluorescens55_03474	1	3808017	3808217	-	201	121	160	34	0	4	4	15	0	107	34.375	56.5371	19.4286	0	1.10497	1.34228	6.04839	0	41.7969	-1.20552	-5.49466	33931E_Pfluorescens55_03474		hypothetical protein
33931E_Pfluorescens55_04938	1	5389879	5390157	+	279	239	131	117	121	47	122	47	95	31	67.8977	46.2898	66.8571	42.6056	12.9834	40.9396	18.9516	47.5	12.1094	-1.20446	-0.907316	33931E_Pfluorescens55_04938		hypothetical protein
33931E_Pfluorescens55_05341	1	5814476	5814985	-	510	257	166	102	84	275	214	158	29	11	73.0114	58.6572	58.2857	29.5775	75.9669	71.8121	63.7097	14.5	4.29688	-1.20307	-0.0990012	33931E_Pfluorescens55_05341		hypothetical protein
33931E_Pfluorescens55_00256	1	278594	278884	-	291	400	413	138	357	471	595	179	100	64	113.636	145.936	78.8571	125.704	130.11	199.664	72.1774	50	25	-1.2013	0.428528	33931E_Pfluorescens55_00256		hypothetical protein
33931E_Pfluorescens55_03979	1	4346141	4346293	+	153	58	127	147	4	62	137	6	88	43	16.4773	44.8763	84	1.40845	17.1271	45.9732	2.41935	44	16.7969	-1.2012	-1.172	33931E_Pfluorescens55_03979		hypothetical protein
33931E_Pfluorescens55_02673	1	2916156	2916431	-	276	108	366	147	227	253	147	86	107	46	30.6818	129.329	84	79.9296	69.8895	49.3289	34.6774	53.5	17.9688	-1.20089	-0.293102	33931E_Pfluorescens55_02673	ppiC_1	Peptidyl-prolyl cis-trans isomerase C
33931E_Pfluorescens55_00171	1	190196	192088	-	1893	250	117	59	178	121	76	61	21	73	71.0227	41.3428	33.7143	62.6761	33.4254	25.5034	24.5968	10.5	28.5156	-1.19938	-0.264556	33931E_Pfluorescens55_00171	mnmG	tRNA uridine 5-carboxymethylaminomethyl modification enzyme MnmG
33931E_Pfluorescens55_04127	1	4510482	4511033	-	552	221	201	136	118	178	106	8	114	82	62.7841	71.0247	77.7143	41.5493	49.1713	35.5705	3.22581	57	32.0312	-1.19708	-0.744063	33931E_Pfluorescens55_04127		hypothetical protein
33931E_Pfluorescens55_01860	1	2053137	2053835	-	699	0	0	2	2	0	1	0	1	0	0	0	1.14286	0.704225	0	0.33557	0	0.5	0	-1.19265	-0.136345	33931E_Pfluorescens55_01860	ubiG_2	Ubiquinone biosynthesis O-methyltransferase
33931E_Pfluorescens55_01439	1	1605941	1606513	+	573	355	106	68	310	329	128	8	59	115	100.852	37.4558	38.8571	109.155	90.884	42.953	3.22581	29.5	44.9219	-1.19008	0.455813	33931E_Pfluorescens55_01439		hypothetical protein
33931E_Pfluorescens55_03907	1	4256214	4256933	-	720	295	225	161	36	206	121	165	40	65	83.8068	79.5053	92	12.6761	56.9061	40.604	66.5323	20	25.3906	-1.18976	-1.21232	33931E_Pfluorescens55_03907	lutR_6	HTH-type transcriptional regulator LutR
33931E_Pfluorescens55_05177	1	5632309	5632659	-	351	155	26	61	21	51	23	90	0	6	44.0341	9.18728	34.8571	7.39437	14.0884	7.71812	36.2903	0	2.34375	-1.18892	-1.59278	33931E_Pfluorescens55_05177	erpA	Iron-sulfur cluster insertion protein ErpA
33931E_Pfluorescens55_00485	1	546652	547290	+	639	362	429	101	227	458	284	34	128	152	102.841	151.59	57.7143	79.9296	126.519	95.302	13.7097	64	59.375	-1.18715	-0.0488595	33931E_Pfluorescens55_00485	hisH	Imidazole glycerol phosphate synthase subunit HisH
33931E_Pfluorescens55_03683	1	4036411	4037403	-	993	428	620	147	268	299	156	168	101	176	121.591	219.081	84	94.3662	82.5967	52.349	67.7419	50.5	68.75	-1.18337	-0.889039	33931E_Pfluorescens55_03683	rbsC_4	Ribose import permease protein RbsC
33931E_Pfluorescens55_02850	1	3125154	3125951	-	798	156	66	255	298	174	162	167	30	30	44.3182	23.3216	145.714	104.93	48.0663	54.3624	67.3387	15	11.7188	-1.18164	-0.0411236	33931E_Pfluorescens55_02850	nicD	N-formylmaleamate deformylase
33931E_Pfluorescens55_02617	1	2866047	2866868	+	822	235	283	38	165	396	238	31	99	54	66.7614	100	21.7143	58.0986	109.392	79.8658	12.5	49.5	21.0938	-1.18157	0.392214	33931E_Pfluorescens55_02617		hypothetical protein
33931E_Pfluorescens55_04399	1	4808769	4809374	-	606	516	242	248	346	261	263	203	96	90	146.591	85.5124	141.714	121.831	72.0994	88.255	81.8548	48	35.1562	-1.17977	-0.405691	33931E_Pfluorescens55_04399		hypothetical protein
33931E_Pfluorescens55_03485	1	3815271	3815543	-	273	169	89	137	391	289	100	143	5	25	48.0114	31.4488	78.2857	137.676	79.8343	33.557	57.6613	2.5	9.76562	-1.17368	0.670472	33931E_Pfluorescens55_03485		hypothetical protein
33931E_Pfluorescens55_03205	1	3524609	3525622	-	1014	208	312	83	102	175	69	3	80	141	59.0909	110.247	47.4286	35.9155	48.3425	23.1544	1.20968	40	55.0781	-1.17072	-1.01298	33931E_Pfluorescens55_03205		hypothetical protein
33931E_Pfluorescens55_02730	1	2984507	2984998	+	492	226	36	104	124	172	131	101	21	24	64.2045	12.7208	59.4286	43.662	47.5138	43.9597	40.7258	10.5	9.375	-1.16995	-0.0129498	33931E_Pfluorescens55_02730		hypothetical protein
33931E_Pfluorescens55_01051	1	1176677	1177198	-	522	1005	545	240	486	349	222	216	85	370	285.511	192.58	137.143	171.127	96.4088	74.4966	87.0968	42.5	144.531	-1.16628	-0.847002	33931E_Pfluorescens55_01051		hypothetical protein
33931E_Pfluorescens55_04753	1	5186807	5187328	-	522	53	9	2	8	140	5	4	0	18	15.0568	3.18021	1.14286	2.8169	38.674	1.67785	1.6129	0	7.03125	-1.16476	1.15543	33931E_Pfluorescens55_04753	hscB	Co-chaperone protein HscB
33931E_Pfluorescens55_02499	1	2696736	2697185	+	450	58	6	125	40	27	106	59	32	1	16.4773	2.12014	71.4286	14.0845	7.45856	35.5705	23.7903	16	0.390625	-1.16383	-0.656509	33931E_Pfluorescens55_02499	xcpT	Type II secretion system protein G
33931E_Pfluorescens55_01542	1	1715075	1716394	+	1320	128	171	19	158	43	143	25	2	95	36.3636	60.424	10.8571	55.6338	11.8785	47.9866	10.0806	1	37.1094	-1.15947	0.1016	33931E_Pfluorescens55_01542	tilS	tRNA(Ile)-lysidine synthase
33931E_Pfluorescens55_03092	1	3387977	3389926	+	1950	1314	909	391	505	1055	1161	262	142	601	373.295	321.201	223.429	177.817	291.436	389.597	105.645	71	234.766	-1.1578	-0.0959696	33931E_Pfluorescens55_03092	pctA_1	Methyl-accepting chemotaxis protein PctA
33931E_Pfluorescens55_05567	1	6043782	6044108	-	327	163	7	83	65	317	12	19	71	0	46.3068	2.4735	47.4286	22.8873	87.5691	4.02685	7.66129	35.5	0	-1.15643	0.250894	33931E_Pfluorescens55_05567	sutA	Transcriptional regulator SutA
33931E_Pfluorescens55_01240	1	1371989	1373173	-	1185	1136	436	204	594	692	342	229	260	113	322.727	154.064	116.571	209.155	191.16	114.765	92.3387	130	44.1406	-1.15489	-0.204116	33931E_Pfluorescens55_01240	mdtD	Putative multidrug resistance protein MdtD
33931E_Pfluorescens55_00126	1	141877	142245	+	369	1182	324	599	267	962	372	393	285	141	335.795	114.488	342.286	94.0141	265.746	124.832	158.468	142.5	55.0781	-1.15447	-0.709765	33931E_Pfluorescens55_00126		hypothetical protein
33931E_Pfluorescens55_03033	1	3318615	3319175	-	561	325	267	111	219	144	146	35	84	145	92.3295	94.3463	63.4286	77.1127	39.779	48.9933	14.1129	42	56.6406	-1.14936	-0.592347	33931E_Pfluorescens55_03033		hypothetical protein
33931E_Pfluorescens55_03248	1	3564336	3564746	-	411	424	345	47	73	286	550	23	54	218	120.455	121.908	26.8571	25.7042	79.0055	184.564	9.27419	27	85.1562	-1.14865	0.10365	33931E_Pfluorescens55_03248		hypothetical protein
33931E_Pfluorescens55_05603	1	6086912	6087826	+	915	780	1180	603	780	1067	1451	431	396	188	221.591	416.961	344.571	274.648	294.751	486.913	173.79	198	73.4375	-1.14283	0.103592	33931E_Pfluorescens55_05603		hypothetical protein
33931E_Pfluorescens55_02545	1	2755924	2756952	-	1029	511	129	164	119	116	254	71	193	10	145.17	45.583	93.7143	41.9014	32.0442	85.2349	28.629	96.5	3.90625	-1.1405	-0.837602	33931E_Pfluorescens55_02545		hypothetical protein
33931E_Pfluorescens55_04515	1	4930241	4930774	-	534	893	669	421	192	578	284	119	88	613	253.693	236.396	240.571	67.6056	159.669	95.302	47.9839	44	239.453	-1.14047	-1.17956	33931E_Pfluorescens55_04515		hypothetical protein
33931E_Pfluorescens55_00060	1	63507	63995	+	489	401	251	225	545	378	396	32	20	326	113.92	88.6926	128.571	191.901	104.42	132.886	12.9032	10	127.344	-1.1403	0.374039	33931E_Pfluorescens55_00060	hcp1	Protein hcp1
33931E_Pfluorescens55_03364	1	3698387	3699295	-	909	585	466	151	311	457	446	158	134	150	166.193	164.664	86.2857	109.507	126.243	149.664	63.7097	67	58.5938	-1.13984	-0.114132	33931E_Pfluorescens55_03364	nodD2_6	Nodulation protein D 2
33931E_Pfluorescens55_04605	1	5021374	5021835	-	462	1	0	4	0	74	20	0	0	3	0.284091	0	2.28571	0	20.442	6.71141	0	0	1.17188	-1.13284	3.4014	33931E_Pfluorescens55_04605	exbD_5	Biopolymer transport protein ExbD
33931E_Pfluorescens55_02966	1	3255189	3255542	-	354	481	620	266	171	178	604	168	227	129	136.648	219.081	152	60.2113	49.1713	202.685	67.7419	113.5	50.3906	-1.13222	-0.702202	33931E_Pfluorescens55_02966		hypothetical protein
33931E_Pfluorescens55_03476	1	3808489	3809043	+	555	659	59	262	134	68	473	95	53	252	187.216	20.8481	149.714	47.1831	18.7845	158.725	38.3065	26.5	98.4375	-1.13204	-0.671114	33931E_Pfluorescens55_03476		hypothetical protein
33931E_Pfluorescens55_00048	1	46809	47513	-	705	178	445	135	375	348	567	81	42	196	50.5682	157.244	77.1429	132.042	96.1326	190.268	32.6613	21	76.5625	-1.12974	0.554299	33931E_Pfluorescens55_00048	yknY_1	Uncharacterized ABC transporter ATP-binding protein YknY
33931E_Pfluorescens55_03749	1	4103736	4104161	-	426	337	193	107	40	264	0	99	122	5	95.7386	68.1979	61.1429	14.0845	72.9282	0	39.9194	61	1.95312	-1.12958	-1.37114	33931E_Pfluorescens55_03749		hypothetical protein
33931E_Pfluorescens55_04357	1	4769446	4769715	+	270	159	160	28	225	26	63	43	12	78	45.1705	56.5371	16	79.2254	7.18232	21.1409	17.3387	6	30.4688	-1.12933	-0.130218	33931E_Pfluorescens55_04357		hypothetical protein
33931E_Pfluorescens55_05006	1	5467631	5468551	+	921	1058	753	348	777	868	745	304	319	175	300.568	266.078	198.857	273.592	239.779	250	122.581	159.5	68.3594	-1.12724	-0.00402461	33931E_Pfluorescens55_05006		hypothetical protein
33931E_Pfluorescens55_02225	1	2428047	2428259	-	213	249	137	77	129	38	335	77	74	17	70.7386	48.4099	44	45.4225	10.4972	112.416	31.0484	37	6.64062	-1.12722	0.0451567	33931E_Pfluorescens55_02225		hypothetical protein
33931E_Pfluorescens55_02036	1	2237595	2238815	-	1221	297	203	75	75	305	414	8	122	69	84.375	71.7314	42.8571	26.4085	84.2541	138.926	3.22581	61	26.9531	-1.12573	0.327049	33931E_Pfluorescens55_02036	fabB	3-oxoacyl-[acyl-carrier-protein] synthase 1
33931E_Pfluorescens55_05570	1	6046221	6046559	-	339	3	0	0	0	0	0	0	0	1	0.852273	0	0	0	0	0	0	0	0.390625	-1.12553	#NUM!	33931E_Pfluorescens55_05570	glnK	Nitrogen regulatory protein P-II 2
33931E_Pfluorescens55_05095	1	5557504	5558640	-	1137	104	4	68	26	20	78	1	32	40	29.5455	1.41343	38.8571	9.15493	5.52486	26.1745	0.403226	16	15.625	-1.12421	-0.773071	33931E_Pfluorescens55_05095	ribD	Riboflavin biosynthesis protein RibD
33931E_Pfluorescens55_01073	1	1191794	1192642	-	849	471	449	198	203	309	368	255	104	81	133.807	158.657	113.143	71.4789	85.3591	123.49	102.823	52	31.6406	-1.12119	-0.532967	33931E_Pfluorescens55_01073	nadC	Nicotinate-nucleotide pyrophosphorylase [carboxylating]
33931E_Pfluorescens55_02413	1	2601362	2601670	-	309	94	20	31	147	278	133	24	0	36	26.7045	7.06714	17.7143	51.7606	76.7956	44.6309	9.67742	0	14.0625	-1.11686	1.75008	33931E_Pfluorescens55_02413		hypothetical protein
[truncated: 5,210 more rows]

## Sheet: Strain key
YL37	Serratia marcescens Db10 Δ9
YL57	Serratia marcescens Db10 Δ9 + ssp4
GM103	Serratia marcescens Db10 Δ9 + ssp6
