# Supplementary material for: A widely-occurring family of pore-forming effectors broadens the impact of the Serratia Type VI secretion system
Source: EMBO J. 2025 Oct 21;44(23):6892–918. doi: 10.1038/s44318-025-00587-x (PMC12669606; doi:10.1038/s44318-025-00587-x)
Supplement: Supplementary file 4 — Dataset EV2 [file 44318_2025_587_MOESM4_ESM.xlsx]

## Sheet: Legend
Dataset EV2. Ssp4 homologues identified from the UniProt database by hmmsearch.
'Start' and 'end' indicate the residue number of the start and end of the hit defined by hmmsearch; the hmmsearch score, UniProt accession and species are provided as indicated.

## Sheet: uniprot_ssp4_homologues
UniProt accession	hmmsearch score	species	start	stop
A0A0H3L3I2	509	Pantoea ananatis	3	311
A0A9Q6DLN2	509	Pantoea ananas	3	311
A0A837JPY8	502	Klebsiella aerogenes	3	311
A0A5M3V924	501	Enterobacter ludwigii	2	312
A0AA34XBY6	500.6	Kosakonia radicincitans	3	314
A0A837K4P8	500.5	Klebsiella aerogenes	3	311
A0A6M5D6T4	499.9	Kosakonia sp.	4	314
A0AA46SZS4	499.1	Pantoea stewartii	2	309
A0A0H3FSU7	498.7	Klebsiella aerogenes	3	316
A0A3S4F4U6	498.7	Klebsiella aerogenes	3	316
A0A9Q7LRD9	497.9	Klebsiella aerogenes	3	316
A0A9Q7PMH5	495.5	Klebsiella aerogenes	2	311
A0A9X8P2W1	495.3	Enterobacter asburiae	2	313
A0A8B2SCD8	494.8	Enterobacter sp.	2	312
A0A808IBT7	494.7	Enterobacter sp.	2	313
A0A2U3F502	494.7	Enterobacter sp.	2	313
V3QVI6	494.7	Enterobacter sp.	2	313
A0A9Q5NYH3	494.6	Enterobacter asburiae	2	313
A0AA37IRE1	494.6	Enterobacter cloacae	2	313
A0A2T9VG56	494.5	Enterobacter sp.	2	312
A0A7Z1F8Q1	493.8	Enterobacter cloacae	2	312
A0A2U1UAV6	493.5	Brenneria sp.	3	312
A0A8H9RMV3	493.2	Enterobacter hormaechei	2	312
A0A8A4K1G0	493.2	Pantoea ananas	2	310
D4GJ09	493.2	Pantoea ananatis	2	310
A0A144AJ14	492.1	Enterobacter cloacae	2	313
A0A1X1D0Q1	492	Pantoea rwandensis	3	314
A0A2U1UCZ9	491.5	Brenneria sp.	3	313
A0A1B7L2P6	491.4	Mangrovibacter phragmitis	4	313
A0AA34UGB1	491.3	Enterobacter hormaechei	2	312
A0A2V2BQH4	490.7	Pantoea allii	3	313
A0A4R0FTB3	490.4	Enterobacter quasihormaechei	2	313
A0A071LXD2	489.7	Mangrovibacter sp.	4	313
A0A317PZN5	489.7	Mangrovibacter plantisponsor	4	313
A0A447UKK9	489.2	Citrobacter koseri	2	309
A0A5J5FWN5	488.6	Affinibrenneria salicis	2	305
A0A7H0MK10	488.5	Kosakonia sp.	3	313
A0A807LCS0	488.4	Kosakonia cowanii	3	313
A0A8X8DRJ3	486.2	Pantoea vagans	3	313
A0A379AI09	486.1	Enterobacter agglomerans	3	313
A0A8I0HY86	486.1	Enterobacter agglomerans	3	313
A0AA35HNU3	485.8	Enterobacter agglomerans	3	313
A0A7X2SW29	485.7	Enterobacter agglomerans	3	313
A0A7M2V4Q4	484.3	Citrobacter sp.	3	312
A0A2T9UWA2	483.8	Enterobacter sp.	3	313
A0A330GEB9	483.8	Enterobacter cloacae	3	313
A0A5M7LLD6	483.8	Pantoea sp.	3	313
A0A9W5B907	483	Enterobacter asburiae	3	313
A0AA37IKZ7	483	Enterobacter cloacae	3	313
A0A7H0MXU2	483	Enterobacter roggenkampii	3	313
A0A9X1JSG7	482.7	Phytobacter sp.	3	312
A0A7Z0I555	482.7	Pantoea sp.	3	313
A0AA42JPB5	482.4	Citrobacter portucalensis	2	309
A0A348D822	482.4	Phytobacter sp.	3	312
E1SAG7	482.3	Pantoea vagans	3	313
A0AA34W7N8	482.3	Enterobacteriaceae bacterium	3	312
A0A7W2Z8C0	482.2	Enterobacter sp.	3	313
E0LZV8	482.1	Pantoea sp.	3	313
A0A8I1G026	481.6	Enterobacter asburiae	3	313
A0AA49WRG1	481.1	Kosakonia sp.	2	309
A0A855Y2K8	481	Pantoea sp.	3	313
A0AA42TQ39	480.6	Enterobacter bugandensis	3	313
A0A5M7PVC7	480.3	Pantoea sp.	3	313
A0A2T4Y233	479.1	Enterobacter cloacae	3	313
A0A9C7QLT1	478.3	Citrobacter amalonaticus	3	311
A0A7T1VPT0	477.5	Enterobacter hormaechei	3	310
F5RXC2	477.5	Enterobacter hormaechei	3	310
A0A455VS67	476	Enterobacter asburiae	3	310
A0A9J6PUE9	475.2	Winslowiella arboricola	3	313
A0A8E1RTB2	474.5	Enterobacter sp.	2	309
A0A1Z3MXG4	474.2	Enterobacter cloacae	2	309
A0A090VWR9	474.1	Pseudescherichia vulneris	3	310
A0AA34Y2G7	473.9	Enterobacter hormaechei	3	310
A0AA42TP16	473.9	Enterobacter bugandensis	2	309
A0A1I7HFJ9	473.4	Xenorhabdus koppenhoeferi	2	316
A0A1W6B916	472.6	Pantoea alhagi	3	310
A0A837KG40	471.4	Klebsiella aerogenes	3	310
A0A9P3WIJ7	471.1	Kluyvera intermedia	3	305
A0A7H8UFC2	470.2	Enterobacter cloacae	2	309
A0A7U4N4N1	470.1	Enterobacter ludwigii	3	310
A0A1I5C9C7	469.8	Xenorhabdus japonica	2	318
A0A6N3HUJ6	469.2	Phytobacter massiliensis	4	313
A0AA34UF54	468.4	Enterobacter hormaechei	3	310
A0A077P3K3	467.4	Xenorhabdus bovienii	2	318
A0A9P3RTH7	467.4	Enterobacter hormaechei	2	309
A0A068QWW9	467.3	Xenorhabdus doucetiae	2	321
A0AA40PVS4	467.3	Enterobacter cloacae	2	308
A0A1N6MR22	467.2	Xenorhabdus innexi	2	318
A0A9Q2W747	466.8	Enterobacter hormaechei	2	309
A0A077PPX9	466.1	Xenorhabdus bovienii	2	318
A8GL58	466.1	Serratia proteamaculans	2	316
A0A5Q2VCT0	466.1	Serratia proteamaculans	2	316
A0A7U0NA28	465.9	Serratia proteamaculans	2	316
D3VEY9	465.6	Xenorhabdus nematophila	2	316
W1J619	465.5	Xenorhabdus cabanillasii	2	318
A0A2D0JVK2	465.1	Xenorhabdus miraniensis	2	318
A0A2D0J217	465.1	Xenorhabdus budapestensis	2	318
A0A837FIH0	464.1	Enterobacter hormaechei	2	309
A0A1N6MR25	463.9	Xenorhabdus innexi	2	319
A0A3D9UL20	463.6	Xenorhabdus cabanillasii	2	318
A0AA37YQR1	462.8	Serratia marcescens	2	316
A0A656VNQ8	462.1	Serratia marcescens	2	316
A0A2V4FJF2	462	Serratia marcescens	2	316
A0AA45BJU2	461.7	Serratia sp.	2	316
A0AA38DQX8	461.5	Serratia marcescens	2	316
A0A1C3HKK7	461.5	Serratia marcescens	2	316
A0A3E2E860	461.4	Serratia marcescens	2	316
N1NLU2	461.1	Xenorhabdus nematophila	2	316
A0A077NBJ3	461.1	Xenorhabdus bovienii	2	318
A0A077NNG3	461.1	Xenorhabdus bovienii	2	318
A0A240CDM7	461.1	Serratia ficaria	2	316
A0A1Y2SP48	459.8	Xenorhabdus beddingii	2	318
A0A379ZHM3	454.9	Serratia quinivorans	3	294
A0A1I3PBH1	452.1	Xenorhabdus mauleonii	2	317
A0A0B6X5N8	451.4	Xenorhabdus bovienii	1	311
A0A379YAG4	451.2	Serratia marcescens	2	316
A0A2T7AVC9	447.5	Cronobacter muytjensii	4	312
A0AA36KH79	444.2	Xenorhabdus bovienii	2	295
A0A9Q4T728	443.1	Cronobacter dublinensis	4	313
A0A6L3RU08	443.1	Cronobacter sakazakii	4	313
A7MHJ2	443.1	Cronobacter sakazakii	4	313
K8CXX3	443.1	Cronobacter sakazakii	4	313
A0A853HGC7	443.1	Cronobacter sakazakii	3	313
C9XW12	441.4	Cronobacter turicensis	4	313
A0A4S3LTT0	440.2	Enterobacteriaceae bacterium	4	303
A0A2L1UVF7	433.9	Rahnella sikkimica	2	300
A0A9Q7LSX2	413.1	Klebsiella aerogenes	8	286
A0A250BA29	383.1	Brenneria goodwinii	4	265
A8APK2	359.9	Citrobacter koseri	1	227
A0A9Q6XRI4	358.3	Citrobacter freundii	1	227
A0AA38DP17	355.8	Citrobacter werkmanii	1	227
A0A2A2MG24	345.3	Hafnia paralvei	2	226
A0A1Y2SBM3	338	Xenorhabdus vietnamensis	2	216
A0A9Q6N3Q7	324.2	Pantoea sp.	2	201
A0A7W3CBZ0	319.9	Enterobacter asburiae	2	195
A0A8B3V332	302.1	Enterobacter hormaechei	2	211
A0A5C1C6S9	298.2	Enterobacter chengduensis	1	190
A0A4R0H535	297.5	Kosakonia quasisacchari	1	190
A0A2S4SVS6	296.5	Enterobacter cloacae	1	190
A0A2U3EZC6	295	Enterobacter sp.	1	190
A0A2J0R8U4	292.8	Enterobacter hormaechei	1	190
A0A4Q2R715	292.8	Enterobacter cloacae	1	190
A0A4Q8WPI7	292.6	Enterobacter cloacae	1	190
A0A4U6K760	276.3	Citrobacter sp.	1	174
K8A2D6	266	Cronobacter condimenti	1	173
A0A9X8VIM2	232.5	Serratia marcescens	2	169
A0A0D8CRX4	224	Thalassomonas actiniarum	5	281
A0A2M7HX30	223.7	Shewanella sp.	6	280
A0A8T7BVF4	222.1	Gammaproteobacteria bacterium	1	230
A0A2M7HRA8	217.2	Shewanella sp.	7	279
A0A972JKS3	208.9	Shewanella salipaludis	7	278
A0A0D8D6N3	206.7	Thalassomonas viridans	4	274
A0A1Y0I3U9	203.2	Oleiphilus messinensis	31	255
A0A5S3UKC2	202.3	Pseudoalteromonas sp.	3	272
A0A3A3EJA3	201.8	Pseudoalteromonas profundi	3	272
A0AA37AZM9	200.9	Agarivorans sp.	5	278
A0A250KWE4	200.4	Methylocaldum marinum	4	255
A0A7C9FVU7	199.8	Agarivorans sp.	5	277
A0A0D8D172	198.5	Thalassomonas actiniarum	3	272
A0A1N6S681	198.2	Marinobacterium stanieri	5	277
A0A855H1N9	198	Pseudoalteromonas arctica	8	279
A0A5S3W4R5	197.1	Pseudoalteromonas sp.	8	279
A0A2A5M1G1	195.8	Marinobacter sp.	8	276
A0A3Q8X231	193	Pseudoalteromonas sp.	8	277
A0A4Q1IZF2	190.4	Vibrio parahaemolyticus	5	274
A0AA41AB30	188.3	Vibrio parahaemolyticus	5	274
Q07W17	186.9	Shewanella frigidimarina	5	279
A0A949L9V9	185.8	Gammaproteobacteria bacterium	3	276
A0A330LLK2	185.5	Moritella yayanosii	8	277
A0A7W4C024	185.5	Shewanella sp.	4	278
A0A3N4E2M4	185.3	Shewanella psychromarinicola	4	278
A0A833MRH3	183.2	Alkalilimnicola sp.	5	273
A0A7Y3Z9A9	182.9	Vibrio rotiferianus	5	275
A0A9J6PRG5	182.8	Winslowiella arboricola	3	123
A0A7W4B1H1	181.9	Shewanella sp.	5	279
A0A2E6ZBG8	181.6	Rheinheimera sp.	4	254
A0A350QEV4	181.6	Candidatus Azambacteria	4	254
A0A0C1VLM3	181	Vibrio owensii	5	273
A0A7Y4B2A5	180.4	Vibrio alginolyticus	4	272
A0A1P8MGU8	180.3	Vibrio campbellii	5	273
A0A3G2PXI5	180.1	Vibrio owensii	5	273
A0A7Y0QXI4	179.7	Vibrio alginolyticus	4	272
U4K1N1	179.5	Vibrio nigripulchritudo	5	268
A0A2I3CF32	179.4	Vibrio alginolyticus	4	272
A0A6N4B4M8	178.2	Vibrio vulnificus	4	272
A0A2K7SRD5	177	Vibrio rotiferianus	5	273
A0A1H1XDU6	173.7	Pseudomonas asplenii	8	275
A0A5J6LDT1	171.7	Nitrincola iocasae	8	275
A0A0X1SVP8	171	Pseudomonas agarici	5	278
A0A854GWK7	170.9	Vibrio vulnificus	4	272
A0A6I3W2L6	170.8	Pseudomonas spelaei	5	273
A0A7Y7WKT1	170.6	Pseudomonas gingeri	4	272
A0A364NRD0	170.5	Nitrincola tibetensis	4	277
A0A4R6EB14	170.3	Buttiauxella sp.	1	174
A0A7Y1B4P9	169.7	Pseudomonas sp.	5	275
A0A4Z0AE20	168.6	Pseudomonas kairouanensis	5	275
A0A1R0G3Z3	168.3	Pseudomonas sp.	5	274
A0A246FVT3	168.3	Pseudomonas sp.	5	274
A0A1S1UPY2	168.2	Pseudomonas sp.	5	275
A0A654AGU4	168.1	Pseudomonas sp.	6	270
A0A7Y7XC61	167.8	Pseudomonas gingeri	4	272
A0A0C2IF13	167.5	Pseudomonas batumici	4	272
A0A4Z0B6G8	167.4	Pseudomonas nabeulensis	5	275
A0A1H1QG23	167	Pseudomonas asplenii	4	272
A0A2S9EZ18	167	Pseudomonas poae	5	275
A0A2A2N9Y5	166.8	Vibrio sp.	5	275
A0A2T5PFP2	166.7	Pseudomonas mangrovi	5	278
A0A1H6PJG8	166.6	Pseudomonas fuscovaginae	4	272
A0A2S7VUS1	166.6	Vibrio jasicida	6	276
A0A0R2YLJ7	166.6	Pseudomonas libanensis	3	284
A0A7Y1DVJ4	166.4	Pseudomonas proteolytica	5	275
A0AA49MNK5	166.2	Pseudomonas sp.	3	278
A0A5F0J9A4	165.6	Pseudomonas sp.	5	274
A0A379IMX9	165.5	Pseudomonas mendocina	6	269
A0A9E6TSW6	165.5	Pseudomonas vanderleydeniana	4	272
A0A931CZP1	165.1	Pseudomonas chaetocerotis	6	270
A0A0D0SL93	165.1	Pseudomonas fluorescens	3	284
A0A3G7UIM1	165.1	Pseudomonas synxantha	3	284
A0A560PJ15	164.9	Pseudomonas sp.	5	274
A0AA42IPG6	164.7	Pseudomonas toyotomiensis	5	269
A0A0N0E5K5	164.7	Pseudomonas fuscovaginae	4	272
A0A7Y7RGU6	164.6	Pseudomonas sp.	5	275
A0A558F7N4	164.6	Pseudomonas sp.	5	274
A0A0N9WVA5	164.5	Pseudomonas fluorescens	5	274
A0A2N8BZ00	164.5	Pseudomonas sp.	5	274
A0A0A1YRW3	164.5	Pseudomonas fluorescens	5	275
A0A5C4PBI5	164.4	Pseudomonas sp.	2	283
A0A7Y6DIF8	164.4	Pseudomonas corrugata	2	283
A0A291APB3	164.3	Pseudomonas frederiksbergensis	2	284
A0A7W4XNQ7	164.3	Pseudomonas umsongensis	2	284
A0A127HVP3	164.3	Pseudomonas azotoformans	5	275
A0A7Y7YX05	164.3	Pseudomonas sp.	5	275
A0A7Y8FWJ9	164.3	Pseudomonas reactans	5	275
W2DZQ2	164.3	Pseudomonas sp.	5	275
A0A3M3F1B0	164.1	Pseudomonas corrugata	8	280
A0A127I0M7	164	Pseudomonas azotoformans	4	273
A0A2N7YBI3	164	Pseudomonas sp.	5	275
A0A7Y7T0I3	163.8	Pseudomonas sp.	5	275
C3KE73	163.7	Pseudomonas fluorescens	7	278
A0A9Q3X0M2	163.6	Pseudomonas syringae	5	275
A0A3D0JRJ1	163.6	Pseudomonas sp.	5	268
A0A7V8RJB5	163.6	Pseudomonas brassicacearum	10	280
A0A0B1YXR2	163.6	Pseudomonas frederiksbergensis	3	284
A0A550F166	163.4	Pseudomonas mendocina	6	270
A0A427ES22	163.4	Pseudomonas sp.	6	270
A0AA49L6W8	163.4	Pseudomonas sp.	2	284
A0A0A1I1U7	163.4	Pseudomonas sp.	8	279
A0A6I6PT39	163.3	Pseudomonas mediterranea	2	283
A0A7G7RF77	163.2	Pseudomonas sediminis	6	270
A0A550G4R6	163.1	Pseudomonas sp.	6	270
A0A0Q7AZ24	162.8	Pseudomonas sp.	5	282
A0A3M4AUN0	162.8	Pseudomonas marginalis	7	278
A0A9X5KUH9	162.8	Pseudomonas marginalis	7	278
A0A2T4FJL0	162.7	Pseudomonas aylmerensis	5	275
A0A0A1Z1U2	162.7	Pseudomonas fluorescens	4	273
A0A2L0RRV6	162.6	Pseudomonas orientalis	5	274
A0A7Y8ECU7	162.6	Pseudomonas yamanorum	5	275
J3DU26	162.5	Pseudomonas sp.	2	283
A0A2T1K4U3	162.5	Marinobacter fuscus	6	204
A0A1H4TAU2	162.4	Pseudomonas frederiksbergensis	2	284
A0A2N7XLA7	162.4	Pseudomonas sp.	2	284
A0A0R2Z1K7	162.2	Pseudomonas synxantha	5	273
A0A1P8ET64	162.1	Pseudomonas frederiksbergensis	2	284
A0A7Y8RS80	162	Pseudomonas allii	5	274
A0A1G7BDU8	161.9	Pseudomonas alcaliphila	5	269
A0AA49UU35	161.8	Pseudomonas sp.	4	284
A0AA49V5Z3	161.8	Pseudomonas sp.	4	284
A0A423F536	161.5	Pseudomonas poae	5	273
J2SVU1	161.4	Pseudomonas sp.	2	283
A0A2S9E5C8	161.3	Pseudomonas cedrina	5	272
A0A3E1HR71	161.3	Pseudomonas sp.	5	272
I4K9I8	161.3	Pseudomonas lactis	5	272
A0A125QI55	161.2	Pseudomonas fluorescens	5	272
A0A4Q0I175	161.2	Pseudomonas azotoformans	5	272
A0A7Y0WFI3	161.2	Pseudomonas sp.	5	272
A0A2N5F255	161.2	Pseudomonas sp.	7	278
A0A5E7FYP6	161.2	Pseudomonas fluorescens	7	278
A0A2G5N673	161	Pseudomonas sp.	58	269
A0A5E7P749	160.9	Pseudomonas fluorescens	9	281
A0A7Y8CF63	160.9	Pseudomonas gingeri	3	271
A0A1E4XP31	160.9	Pseudomonas sp.	5	275
A0A1T2ZZM7	160.9	Pseudomonas fluorescens	5	275
A0A120G4R0	160.8	Pseudomonas fluorescens	5	272
A0A166N5X0	160.8	Pseudomonas fluorescens	2	284
A0A3G7Y6I4	160.8	Pseudomonas sp.	5	274
A0A1H0U815	160.6	Pseudomonas extremorientalis	5	274
A0A2N7ZBX5	160.6	Pseudomonas sp.	5	274
A0A159ZZU1	160.5	Pseudomonas fluorescens	3	284
A0A3G7WUB4	160.4	Pseudomonas orientalis	5	275
A0A172YUW1	160.4	Pseudomonas antarctica	5	275
A0A7Y8GFA8	160.4	Pseudomonas salomonii	7	270
A0A1T2YSH0	160.3	Pseudomonas fluorescens	5	275
A0A3B0Z1Z1	160.3	hydrothermal vent	7	203
A0A1H3CYY3	160.1	Pseudomonas salomonii	45	269
A0A1G9URZ7	160.1	Pseudomonas antarctica	5	275
A0A2H2YM50	159.8	Pseudomonas sp.	5	275
A0A4Y9TL80	159.8	Pseudomonas fluorescens	5	275
A0A7G7RVD4	159.8	Pseudomonas sp.	6	269
A0AA49UPC4	159.6	Pseudomonas sp.	5	274
A0A8I0J2A0	159.5	Pseudomonas fluorescens	3	284
A0A5P1D5G6	159.4	Pseudomonas haemolytica	4	270
A0A7Y8ENM0	159.3	Pseudomonas sp.	5	275
A0A9Q5FDH7	159.3	Pseudomonas proteolytica	5	274
A0A4U3IK25	159.3	Pseudomonas sp.	5	275
A0A7Y8DQF0	159.3	Pseudomonas tolaasii	5	275
A0A7Y7RH07	159.2	Pseudomonas sp.	5	275
A0A7X9TVH5	159.1	Pseudomonas sp.	3	284
A0A2G5ND96	159	Pseudomonas sp.	5	274
A0AA49U1V6	158.9	Pseudomonas sp.	5	274
A0A0Q8C7Y7	158.6	Pseudomonas sp.	5	274
A0A806ZUC0	158.6	Pseudomonas synxantha	5	274
A0A1G4TY95	158.6	Pseudomonas sp.	3	283
A0A510I5V8	158.5	Vibrio rotiferianus	5	275
A0A7X1FDA7	158.4	Pseudomonas sp.	4	284
A0AA49T4S8	158.4	Pseudomonas sp.	5	275
A0A9X0YIX9	158.4	Pseudomonas lactucae	5	274
A0AA49YSK8	158.3	Pseudomonas sp.	4	271
A0A646P046	158.2	Pseudomonas haemolytica	46	269
A0A5M8FKC5	158.2	Pseudomonas veronii	5	274
A0A5M9IU49	158.2	Pseudomonas extremaustralis	5	274
A0A855JVW7	158.2	Pseudomonas sp.	5	274
A0AA49WEQ5	158.2	Pseudomonas sp.	5	274
A0A7M2J9N8	158	Pseudomonas fluorescens	5	274
A0A1S2VA10	157.8	Pseudomonas costantinii	5	274
A0A944DP70	157.8	Pseudomonas fluorescens	2	283
A0A1V2KA31	157.8	Pseudomonas cedrina	5	274
A0A0D0P1W5	157.7	Pseudomonas fluorescens	1	279
A0A9X5KSR3	157.6	Pseudomonas marginalis	4	271
A0A7S7S4N7	157.4	Pseudomonas sp.	5	274
I4KY37	157.4	Pseudomonas synxantha	5	274
W8PDQ7	157.3	Pseudomonas brassicacearum	3	283
A0A0W0N550	157	Pseudomonas sp.	5	271
A0A3M5U4B4	157	Pseudomonas syringae	5	271
A0AA49LVE9	157	Pseudomonas sp.	5	271
A0A2T1KW62	156.9	Marinobacter fuscus	8	275
A0A0G3G8D4	156.6	Pseudomonas chlororaphis	2	279
A0A423G5C4	156.6	Pseudomonas brassicacearum	2	279
A0A1C1VXQ6	156.4	Pseudomonas sp.	5	274
A0A1X7E7I5	156.4	Pseudomonas sp.	5	274
A0A5M9I885	156.4	Pseudomonas marginalis	5	274
A0A7Z1K1D2	156.4	Pseudomonas poae	5	274
A0A7Z6N0A7	156.1	Pseudomonas fluorescens	5	274
A0A1H1C994	156	Pseudomonas grimontii	5	274
A0A031IZR5	155.9	Pseudomonas sp.	47	269
A0A5E6MZ61	155.8	Pseudomonas fluorescens	5	274
A0A855QHM3	155.8	Pseudomonas sp.	5	274
A0A3N7C668	155.7	Pseudomonas sp.	5	274
A0A0R3AJS5	155.6	Pseudomonas paralactis	8	276
A0A2M9GC11	155.5	Pseudomonas sp.	5	274
A0A423HPW6	155.5	Pseudomonas frederiksbergensis	2	283
A0A223VMC7	155.5	Pseudomonas sp.	5	274
A0A1S1USY4	155	Pseudomonas sp.	4	277
A0AA49Z5Q9	155	Pseudomonas sp.	19	225
A0A285NGV3	155	Pseudomonas sp.	4	273
A0A423FKF1	154.9	Pseudomonas canadensis	5	274
A0A432ACP8	154.9	Pseudomonas sp.	5	274
A0A1U9PS84	154.7	Pseudomonas azotoformans	5	274
A0A1K2BDK5	154.6	Pseudomonas sp.	1	281
A0A1V2JES9	154.6	Pseudomonas azotoformans	5	274
A0A6I1NCK4	154	Pseudomonas sp.	4	272
A0A4R7K2Y9	153.7	Halospina denitrificans	53	263
A0A7D5D4G9	153.5	Pseudomonas eucalypticola	6	275
A0A7Y8BLA1	153.4	Pseudomonas gingeri	4	272
A0A7Y8RNR2	153.4	Pseudomonas allii	11	212
A0A7Y1H4P6	153.3	Pseudomonas proteolytica	5	275
A0A7Y1MKU2	153.1	Pseudomonas gessardii	5	275
A0A1T1IC27	153.1	Pseudomonas sp.	11	288
A0A9X9FYN1	153	Pseudomonas marginalis	47	269
A0A7Y1B4Y2	152.9	Pseudomonas sp.	4	277
A0A3M4AU59	152.9	Pseudomonas marginalis	5	274
A0A9X5KVN1	152.9	Pseudomonas marginalis	5	274
A0A2G0YCS0	152.9	Pseudomonas sp.	5	275
A0A9X1C662	152.7	Pseudomonas lactucae	4	275
A0A7Y1MMZ3	152.7	Pseudomonas gessardii	6	270
A0A423FYB8	152.5	Pseudomonas brassicacearum	2	281
A0A1H0H3G5	152.4	Pseudomonas poae	2	284
A0A7V8ETP1	152.1	Pseudomonas sp.	4	275
A0A5D3GFS4	151.9	Pseudomonas synxantha	5	274
A0A1V2J840	151.9	Pseudomonas azotoformans	48	269
A0A4Z0B0V4	151.9	Pseudomonas kairouanensis	46	271
A0A0W0H6Z6	151.8	Pseudomonas viridiflava	5	269
A0A077LF20	151.7	Pseudomonas sp.	7	275
A0A560SV45	151.6	Pseudomonas sp.	5	275
A0A7X2RRT0	151.4	Pseudomonas karstica	8	280
A0A7Y0VN04	151.4	Pseudomonas sp.	5	275
A0AA49PTQ0	151.4	Pseudomonas sp.	5	275
A0AA49VJ22	151.4	Pseudomonas sp.	5	275
A0A9Q7VVU5	151.4	Pseudomonas sp.	11	283
Q4KJ56	151.4	Pseudomonas fluorescens	11	283
A0A2K9LX87	151.3	Pseudomonas fluorescens	3	278
A0A2C9EFG1	151.1	Pseudomonas protegens	11	283
A0A3G6ZT52	151.1	Pseudomonas sp.	8	284
A0A6G6ZT12	151.1	Pseudomonas sp.	8	284
A0A7X1PT82	151.1	Pseudomonas piscis	8	284
A0A5Q0S170	151	Pseudomonas brassicacearum	3	278
A0A1H5JEM2	151	Pseudomonas palleroniana	3	284
A0A7Y8CHL5	150.9	Pseudomonas gingeri	3	271
A0A5B2UQB9	150.8	Pseudomonas brenneri	5	275
A0A7G8YEI5	150.8	Pseudomonas protegens	4	273
A0A2W0G8G1	150.7	Pseudomonas sp.	4	273
A0A1H0V0Y4	150.7	Pseudomonas extremorientalis	3	199
J2F5T7	150.6	Pseudomonas fluorescens	2	281
A0A4P7PB65	150.5	Pseudomonas viciae	3	281
A0A1H4BR94	150.4	Alkalimonas amylolytica	7	210
A0A423HBZ1	150.4	Pseudomonas brassicacearum	5	275
A0A1H4WBV1	150.4	Pseudomonas saponiphila	4	273
A0A3N7BWS1	150.3	Pseudomonas sp.	4	272
A0A0B1Z363	150.1	Pseudomonas frederiksbergensis	3	278
A0A0R2ZJ36	150	Pseudomonas trivialis	3	284
A0A2P8L8S0	149.8	Pseudomonas sp.	6	280
A0A1T2YQQ9	149.7	Pseudomonas fluorescens	66	270
A0A1H4WS91	149.6	Pseudomonas kilonensis	5	279
A0A1V3SDW8	149.6	Pseudomonas sp.	5	279
I4KGC3	149.5	Pseudomonas lactis	5	276
A0A4R3WWK0	149.5	Pseudomonas fluorescens	3	278
A0A3G7U2I4	149.5	Pseudomonas synxantha	5	276
A0A0N9WG22	149.4	Pseudomonas fluorescens	3	278
A0A1I5HXZ1	149.4	Pseudomonas sp.	3	278
A0A2K4FSK1	149.4	Pseudomonas sp.	3	278
A0AA49YHB4	149.2	Pseudomonas sp.	4	271
A0A0Q5DZA9	149.1	Pseudomonas sp.	5	269
A0A6N1CEE6	149.1	Pseudomonas bijieensis	3	278
A0AA49SU66	149.1	Pseudomonas sp.	3	278
A0AA49MZ31	149	Pseudomonas sp.	3	278
A0AA49SHS4	149	Pseudomonas sp.	3	278
A0A176NNF3	149	Pseudomonas thivervalensis	3	281
A0A0D6BBA2	148.9	Pseudomonas sp.	4	273
A0A3G7V1Q9	148.9	Pseudomonas synxantha	5	276
A0A0D0TPL2	148.9	Pseudomonas fluorescens	5	276
A0A3G7UIG1	148.9	Pseudomonas synxantha	5	276
A0A0F4XEP4	148.8	Pseudomonas kilonensis	5	279
G8Q4W9	148.8	Pseudomonas ogarae	5	279
A0A2M8SNP0	148.8	Pseudomonas sp.	3	278
F2KBK2	148.8	Pseudomonas brassicacearum	3	278
A0AA49W821	148.8	Pseudomonas sp.	3	278
A0A7X9YBQ5	148.7	Pseudomonas sp.	16	224
A0A2T6GFB0	148.6	Pseudomonas protegens	4	273
A0A127HWS0	148.6	Pseudomonas azotoformans	47	271
A0A923JS42	148.6	Pseudomonas marvdashtae	10	281
A0A3E1HQQ1	148.5	Pseudomonas sp.	5	276
A0A7Z6MQB6	148.4	Pseudomonas fluorescens	4	275
A0A923JMP9	148.3	Pseudomonas zanjanensis	4	281
A0A7Y8G9E5	148.2	Pseudomonas salomonii	3	272
A0AA34V8V6	148.1	Pseudomonas sp.	5	276
A0AA49NL66	148.1	Pseudomonas sp.	5	276
A0A1G9USR8	148.1	Pseudomonas antarctica	5	275
A0A0R3CLQ2	148	Pseudomonas lactis	5	276
A0A109L638	148	Pseudomonas fluorescens	5	276
A0A2S9E5B8	148	Pseudomonas cedrina	5	276
A0A3M5U3T3	148	Pseudomonas syringae	5	276
A0A4Q0HZV3	148	Pseudomonas azotoformans	5	276
A0A7Y0WF37	148	Pseudomonas sp.	5	276
A0A0Q8ZBI5	148	Pseudomonas sp.	5	276
A0A0W0N535	148	Pseudomonas sp.	5	276
A0A5M8G4I3	148	Pseudomonas lactis	5	276
A0AA49LUA4	148	Pseudomonas sp.	5	276
A0AA49TE36	147.9	Pseudomonas sp.	4	273
A0A109L8G2	147.8	Pseudomonas fluorescens	5	276
J2X4U9	147.7	Pseudomonas sp.	1	284
A0A1N6Y7Z2	147.6	Pseudomonas sp.	2	283
A0AA49QIT8	147.6	Pseudomonas sp.	2	283
A0A1T1I6Y3	147.6	Pseudomonas sp.	5	276
A0A2G0ZBA4	147.5	Pseudomonas sp.	6	268
A0A1G5ZNR8	147.2	Pseudomonas sp.	3	278
A0A7Y1E504	146.6	Pseudomonas proteolytica	45	270
A0A7Z2XHK1	146.6	Pseudomonas sp.	5	275
A0A0A7JS60	146.5	Pseudomonas parafulva	5	268
A0A9Q5FDV8	146.4	Pseudomonas proteolytica	46	269
A0A1H1HTB9	146.3	Pseudomonas grimontii	4	275
A0A2N7Z9J9	146	Pseudomonas sp.	3	198
A0A0J6HBD8	145.9	Pseudomonas lini	2	284
A0A7Y8G4W5	145.7	Pseudomonas reactans	6	203
A0A1T2XXM5	145.6	Pseudomonas fluorescens	4	276
A0A0X1T5M2	145.6	Pseudomonas agarici	4	270
A0A1S1UUF8	145.5	Pseudomonas sp.	46	268
A0A1K1N127	145.4	Pseudomonas sp.	3	283
A0A0L1MCR6	145.3	Pseudomonas syringae	2	284
A0A9X0X073	145.3	Bacillus sp.	2	284
A0A9X0XEM6	145.3	Erwinia sp.	2	284
A0A3E1HMZ2	145.1	Pseudomonas sp.	11	212
A0A3B0WZ05	145	hydrothermal vent	10	226
A0A3N7DSB2	145	Pseudomonas sp.	5	273
A0A6I6VU31	144.9	Pseudomonas sp.	5	279
A0A432ACW2	144.8	Pseudomonas sp.	5	279
A0A1H2H3J5	144.5	Pseudomonas orientalis	3	287
A0AA49YSW5	144.5	Pseudomonas sp.	5	274
A0A1H8KC32	144.5	Pseudomonas sp.	2	283
A0A9Q6N3T4	144.2	Pantoea sp.	2	108
A0AA49NBB0	144.2	Pseudomonas sp.	2	283
A0AA49YYM0	144.2	Pseudomonas sp.	2	283
A0AA49ZQI5	144.2	Pseudomonas sp.	2	283
A0A1N7U9D2	143.9	Pseudomonas simiae	5	279
A0A4V5UKM7	143.8	Pseudomonas sp.	5	278
A0A2N1ECS6	143.8	Pseudomonas fluorescens	5	278
A0A423IIZ0	143.5	Pseudomonas lini	2	284
A0A423FKE5	143.4	Pseudomonas canadensis	5	279
A0A0A1YWR8	143.4	Pseudomonas fluorescens	6	203
A0A7Y7YXM6	143.4	Pseudomonas sp.	6	203
A0A1I1BP23	143.3	Pseudomonas simiae	5	279
A0A5R8QQW6	143.2	Pseudomonas edaphica	4	278
A0AA49T5I9	143.2	Pseudomonas sp.	67	268
A0A7Y8KCA7	143.1	Pseudomonas edaphica	4	278
A0A2H2Z353	143.1	Pseudomonas sp.	66	269
A0A5M9ID25	143.1	Pseudomonas marginalis	4	201
A0A8H9YNW6	142.9	Pseudomonas tritici	5	279
A0A3G8C0T3	142.9	Pseudomonas sp.	5	278
A0A9X1YVV2	142.7	Pseudomonas morbosilactucae	4	287
A0A1B5E2A4	142.5	Pseudomonas sp.	5	278
A0A4Q7CUR2	142.5	Pseudomonas orientalis	5	278
A0A1G9URX9	142.4	Pseudomonas antarctica	5	279
A0A3B0XEN6	142.3	hydrothermal vent	10	228
A0A5P1DCL4	142.2	Pseudomonas haemolytica	6	279
A0A9X9BW31	142.1	Pseudomonas marginalis	4	273
A0A1V2KBT3	141.7	Pseudomonas cedrina	70	261
A0A1H2NLG4	141.7	Pseudomonas mucidolens	4	267
A0A2G0W931	141.6	Pseudomonas sp.	5	279
A0A5C5NZL7	141.6	Pseudomonas rhodesiae	5	279
A0AA49TPM7	141.4	Pseudomonas sp.	5	275
A0AA49SDJ7	141.4	Pseudomonas sp.	5	280
A0A1H1HLY7	141.4	Pseudomonas grimontii	6	203
A0A7W2JSV4	141	Pseudomonas mosselii	5	269
A0A246GXP7	141	Pseudomonas sp.	4	268
A0A1A8TH59	140.9	Marinomonas spartinae	5	262
A0A6I6VQK4	140.9	Pseudomonas sp.	66	268
A0A0Q4EJU8	140.5	Pseudomonas sp.	5	275
A0A7Z6MZS7	140.4	Pseudomonas fluorescens	4	201
A0A7Y0W8S9	140.3	Pseudomonas sp.	4	278
A0A7Y7RWD6	140.3	Pseudomonas edaphica	4	278
A0A1X7GP65	140.1	Pseudomonas sp.	4	272
A0A0W0H8C9	140.1	Pseudomonas fluorescens	5	275
A0A2G5LRK9	140.1	Pseudomonas sp.	5	275
A0A3M4QJI9	140.1	Pseudomonas salomonii	5	275
A0A1H3LAY5	140	Pseudomonas salomonii	5	275
A0A1H3V2R6	139.8	Pseudomonas salomonii	4	278
A0A0P9I5D9	139.8	Pseudomonas cannabina	5	269
A0A8T8C8C9	139.8	Pseudomonas syringae	5	269
A0A0J8IR35	139.7	Pseudomonas fildesensis	7	275
A0A3M3RVQ9	139.7	Pseudomonas cannabina	5	269
A0A7Z6U2Y7	139.7	Pseudomonas cannabina	5	269
A0A7Z1K6D8	139.6	Pseudomonas poae	4	201
I0BW18	139.6	Pseudomonas cannabina	6	270
A0A0F7Y9D9	139.3	Pseudomonas sp.	4	268
A0A2V4IXY9	139.3	Pseudomonas soli	4	268
A0A2W7L1I4	139.3	Pseudomonas sp.	4	268
A0A5R8QYR6	138.9	Pseudomonas edaphica	5	275
A0A7Y0W837	138.9	Pseudomonas sp.	5	275
A0A2P8LFU2	138.8	Pseudomonas sp.	5	267
A0A1H1I0T0	138.8	Pseudomonas grimontii	4	278
A0A423DUU4	138.5	Pseudomonas vranovensis	3	275
A0AA42UNG7	138.2	Pseudomonas mosselii	4	266
A0A7M1KDX4	138.1	Pseudomonas poae	5	279
A0A5E6T0T2	138.1	Pseudomonas fluorescens	3	275
A0A2L0RQT0	138	Pseudomonas orientalis	3	272
A0A9E6Q1I3	137.9	Pseudomonas xantholysinigenes	3	265
A0A3N7C021	137.9	Pseudomonas sp.	3	276
A0A8H9Z3L0	137.7	Pseudomonas sp.	4	266
A0A923G3P2	137.7	Pseudomonas peradeniyensis	4	266
A0A2K9CU94	137.7	Pseudomonas sp.	5	275
A0A1V9V6R7	137.7	Pseudomonas sp.	12	281
A0A2G0VRC9	137.6	Pseudomonas sp.	5	268
A0A031IRT8	137.6	Pseudomonas sp.	3	288
A0A0N0GF24	137.5	Pseudomonas syringae	6	269
A0A3M3KZP8	137.5	Pseudomonas cannabina	5	269
A0A2G0WHU2	137.5	Pseudomonas sp.	2	285
A0A0P9R5Q1	137.4	Pseudomonas syringae	6	269
A0A4Y8SE28	137.2	Pseudomonas sp.	3	265
A0A2N7Z2V6	137	Pseudomonas sp.	4	277
A0A143GPL4	137	Pseudomonas yamanorum	5	275
A0AA45HDL3	137	Pseudomonas fluorescens	5	275
A0A5C5NKG4	136.7	Pseudomonas rhodesiae	4	276
A0A263NUD2	136.7	Pseudomonas sp.	5	265
A0A1C1AKX5	136.6	Pseudomonas putida	10	275
A0A411MQ75	136.5	Pseudomonas tructae	3	274
A0A446B2N0	135.9	Pseudomonas sp.	4	267
A0A0R3BKW1	135.8	Pseudomonas veronii	5	265
A0A2N7YT67	135.8	Pseudomonas sp.	5	265
A0A3M3ZR43	135.7	Pseudomonas syringae	5	268
A0A3R8U0L4	135.3	Pseudomonas sp.	6	269
A0A5R8Z8C4	135.3	Pseudomonas mosselii	8	269
A0A4Z0AVG2	135.1	Pseudomonas nabeulensis	6	278
A0A4P7Y3V0	135	Pseudomonas veronii	6	277
A0A2M9VN27	135	Pseudomonas donghuensis	5	261
A0A380SSU0	134.9	Pseudomonas wadenswilerensis	4	267
A0A423F7V7	134.9	Pseudomonas canadensis	4	277
A0A1H0ZSS5	134.8	Pseudomonas sp.	4	268
A0A089Y9U3	134.7	Pseudomonas cremoricolorata	3	263
A0A1H9MEZ7	134.5	Pseudomonas soli	6	271
A0A1H1I0V7	134.5	Pseudomonas grimontii	4	278
A0AA49YRK7	134.3	Pseudomonas sp.	5	278
A0A1D3JQX0	134.2	Pseudomonas veronii	5	265
A0A0R3BD40	134.1	Pseudomonas veronii	6	277
A0A1D3JQW2	134.1	Pseudomonas veronii	6	277
A0A2N7YTA2	134.1	Pseudomonas sp.	6	277
A0AA49T0A1	134	Pseudomonas sp.	4	278
A0A923JUK3	133.7	Pseudomonas urmiensis	4	268
A0A2A2JXT4	133.4	Diploscapter pachys	4	266
A0A2L0M0K9	133.4	Pseudomonas sp.	4	266
A0A2M9VRV4	133.3	Pseudomonas donghuensis	4	269
A0A9Q1XLX6	133	Pseudomonas syringae	5	269
A0A1S2UPA1	132.8	Pseudomonas costantinii	5	277
A0A0X1T5C3	132.3	Pseudomonas agarici	4	271
A0A7Z3CK95	132.1	Pseudomonas sp.	2	263
A0A0Q8YRJ8	132.1	Pseudomonas sp.	5	277
A0A109L9Z8	132.1	Pseudomonas fluorescens	5	277
A0A5M8G8A1	132.1	Pseudomonas lactis	5	277
A0A9X8VBN8	132	Serratia marcescens	1	85
A0A3N7C2C6	132	Pseudomonas sp.	5	266
A0A2K9C1J0	131.9	Pseudomonas sp.	5	265
A0AA49U1G3	131.8	Pseudomonas sp.	5	265
A0AA49TJR6	131.7	Pseudomonas sp.	4	277
A0A9X9FUI7	131.7	Pseudomonas marginalis	4	276
A0A077N957	131.5	Xenorhabdus bovienii	2	95
A0A2G0WW48	131.5	Pseudomonas sp.	4	278
A0A1M7QDL9	131.4	Pseudomonas asturiensis	5	269
A0A7Z3AMJ8	131.2	Pseudomonas sp.	5	265
A0A3M5W6Y3	131.1	Pseudomonas syringae	47	270
A0AA45KA37	131	Pseudomonas fluorescens	5	273
A0A3C1AFQ6	131	Pseudomonas sp.	2	263
A0A031IWG3	130.7	Pseudomonas sp.	4	277
A0A077NPR5	130.6	Xenorhabdus bovienii	1	94
A0A0B6X1R0	130.6	Xenorhabdus bovienii	1	94
A0AA36KHQ6	130.6	Xenorhabdus bovienii	1	94
A0AA49YI57	130.4	Pseudomonas sp.	5	259
A0A3M4A0M6	130.3	Pseudomonas marginalis	6	277
A0A9X5QM78	130.3	Pseudomonas marginalis	6	277
A0A2N5F8R8	130.1	Pseudomonas sp.	6	277
A0A1C1W117	130.1	Pseudomonas sp.	4	276
A0A7Y8GCR9	129.2	Pseudomonas salomonii	4	277
A0AA49SBC3	129.2	Pseudomonas sp.	5	275
C3JZC6	129.1	Pseudomonas fluorescens	6	277
A0A7Y8AVP3	129.1	Pseudomonas tolaasii	5	277
A0A4Z0ADJ8	129	Pseudomonas kairouanensis	4	276
A0A5R8Z7Z3	128.9	Pseudomonas mosselii	3	263
A0A7Z6MWZ0	128.5	Pseudomonas fluorescens	4	278
A0A646NTZ4	128.5	Pseudomonas haemolytica	4	278
A0A6I6VVF8	128.2	Pseudomonas sp.	4	278
A0A6I6VYU2	127.7	Pseudomonas sp.	4	276
A0A9X9BLV8	127.5	Pseudomonas marginalis	4	278
A0AA49TA03	127.1	Pseudomonas sp.	4	278
A0A2G5ML02	126.9	Pseudomonas sp.	4	278
A0A5B2UUB7	126.6	Pseudomonas brenneri	4	278
A0A2G5LS44	126.5	Pseudomonas sp.	4	277
A0A954PC00	126	Planctomycetales bacterium	3	196
A0A446A2T7	125.9	Pseudomonas sp.	2	263
A0A2S9DV02	125.5	Pseudomonas poae	4	276
A0A7Z1K4W1	125.4	Pseudomonas poae	4	278
A0A1B2F654	125.2	Pseudomonas putida	5	266
A0A2K9D3G5	125.1	Pseudomonas sp.	4	269
A0A7M1KJY4	124.7	Pseudomonas poae	5	277
A0A368AN41	124.5	Pseudomonas sp.	2	263
A0A1L5PV37	124.2	Pseudomonas putida	2	263
A0A9Q3X7R4	124.2	Pseudomonas syringae	5	273
A0A2K9CGC1	124.1	Pseudomonas sp.	4	276
A0A380SSU1	123.9	Pseudomonas wadenswilerensis	6	269
V9X1Q6	123.5	Pseudomonas sp.	2	263
A0A9X4DG53	123.5	Pseudomonas asiatica	2	263
A0A2R7UJ77	123.5	Pseudomonas plecoglossicida	2	263
A0A3E1UI00	123.5	Pseudomonas putida	2	263
A0A4D6XG93	123.3	Pseudomonas putida	2	262
A0A6I1NJQ3	122.5	Pseudomonas sp.	4	271
A0A5S3SAS2	122	Pseudoalteromonas sp.	2	124
A7MXQ4	121.5	Vibrio campbellii	5	239
A0A9Q6U5C4	121.3	Citrobacter freundii	1	87
A0A2P8LBL5	120.7	Pseudomonas sp.	4	277
A0A7Y7T460	120.4	Pseudomonas sp.	7	276
A0A329J9J9	115.2	Pseudomonas sp.	10	269
A0A9Q2XPN6	112.4	Pseudomonas aegrilactucae	6	265
A0A3R9DCT7	111.4	Pseudomonas putida	8	269
A0A653IDP9	110	Limnobacter sp.	5	200
A0A2E7J6S5	109.7	Oceanospirillaceae bacterium	2	197
A0A423DUA5	109.2	Pseudomonas vranovensis	5	260
A0A2E2R1V1	106.8	Sutterellaceae bacterium	3	201
A0A411MKN5	102.9	Pseudomonas tructae	5	261
A0A3B1D5N2	102.4	hydrothermal vent	3	196
