# Supplementary material for: A widely-occurring family of pore-forming effectors broadens the impact of the Serratia Type VI secretion system
Source: EMBO J. 2025 Oct 21;44(23):6892–918. doi: 10.1038/s44318-025-00587-x (PMC12669606; doi:10.1038/s44318-025-00587-x)
Supplement: Supplementary file 5 — Source data Fig. 1 [file 44318_2025_587_MOESM5_ESM.zip › Figure 1/1D/Figure 1D.xlsx]

## Sheet: Growth 0.2% Arabinose (A600nm)
Time (min)	VC rep 1	VC rep 2	VC rep 3	Ssp4 rep 1	Ssp4 rep 2	Ssp4 rep 3	Ssp4 + Sip4 rep 1	Ssp4 + Sip4 rep 2	Ssp4 + Sip4 rep 3	sp-Ssp4 rep 1	sp-Ssp4 rep 2	sp-Ssp4 rep 3	ss-Ssp4 + Sip4 rep 1	ss-Ssp4 + Sip4 rep 2	ss-Ssp4 + Sip4 rep 3
40	0.107	0.111	0.113	0.105	0.116	0.11	0.103	0.108	0.107	0.106	0.109	0.109	0.104	0.112	0.111
60	0.126	0.132	0.135	0.123	0.141	0.132	0.12	0.129	0.126	0.124	0.13	0.13	0.123	0.135	0.135
80	0.162	0.172	0.178	0.157	0.189	0.171	0.15	0.166	0.16	0.158	0.169	0.169	0.155	0.176	0.175
100	0.234	0.251	0.257	0.226	0.275	0.251	0.21	0.24	0.23	0.225	0.246	0.246	0.212	0.252	0.249
120	0.319	0.34	0.348	0.308	0.367	0.339	0.292	0.326	0.316	0.306	0.323	0.323	0.297	0.34	0.339
140	0.424	0.452	0.453	0.41	0.471	0.445	0.384	0.435	0.418	0.375	0.391	0.392	0.391	0.445	0.448
160	0.507	0.544	0.547	0.502	0.573	0.528	0.476	0.524	0.508	0.452	0.464	0.466	0.486	0.53	0.533
180	0.605	0.644	0.643	0.605	0.662	0.62	0.581	0.627	0.611	0.491	0.488	0.493	0.591	0.625	0.629
200	0.684	0.725	0.724	0.681	0.742	0.694	0.661	0.713	0.695	0.498	0.489	0.497	0.674	0.709	0.713
220	0.75	0.785	0.785	0.743	0.795	0.753	0.735	0.787	0.763	0.49	0.482	0.495	0.75	0.775	0.777
240	0.801	0.831	0.827	0.787	0.836	0.799	0.788	0.836	0.814	0.485	0.474	0.491	0.802	0.819	0.821
260	0.833	0.862	0.854	0.818	0.862	0.825	0.827	0.87	0.845	0.48	0.467	0.487	0.836	0.85	0.85
280	0.858	0.888	0.874	0.838	0.884	0.844	0.849	0.888	0.867	0.475	0.465	0.484	0.86	0.875	0.875
300	0.882	0.914	0.891	0.859	0.907	0.863	0.869	0.909	0.886	0.473	0.462	0.48	0.883	0.897	0.896
320	0.907	0.948	0.909	0.881	0.93	0.88	0.889	0.93	0.906	0.472	0.461	0.476	0.906	0.922	0.917
340	0.942	0.99	0.933	0.913	0.96	0.903	0.907	0.958	0.927	0.472	0.461	0.473	0.929	0.954	0.942
360	0.981	1.033	0.963	0.946	0.994	0.93	0.933	0.99	0.956	0.47	0.461	0.47	0.962	0.988	0.975
380	1.026	1.074	0.994	0.994	1.034	0.958	0.964	1.03	0.986	0.467	0.462	0.467	0.998	1.028	1.008
400	1.07	1.111	1.03	1.045	1.078	0.993	1.003	1.072	1.024	0.465	0.462	0.473	1.044	1.071	1.047
420	1.11	1.148	1.073	1.09	1.118	1.035	1.053	1.107	1.068	0.464	0.462	0.465	1.086	1.105	1.087
440	1.152	1.195	1.112	1.134	1.152	1.074	1.088	1.141	1.105	0.462	0.462	0.464	1.122	1.137	1.126
460	1.197	1.229	1.142	1.181	1.194	1.113	1.126	1.187	1.139	0.459	0.461	0.464	1.164	1.182	1.159
480	1.23	1.259	1.181	1.217	1.228	1.155	1.172	1.221	1.182	0.459	0.461	0.466	1.203	1.215	1.199
500	1.255	1.285	1.215	1.244	1.259	1.194	1.208	1.253	1.215	0.459	0.464	0.463	1.236	1.246	1.23
