# Supplementary material for: A widely-occurring family of pore-forming effectors broadens the impact of the Serratia Type VI secretion system
Source: EMBO J. 2025 Oct 21;44(23):6892–918. doi: 10.1038/s44318-025-00587-x (PMC12669606; doi:10.1038/s44318-025-00587-x)
Supplement: Supplementary file 6 — Source data Fig. 2 [file 44318_2025_587_MOESM6_ESM.zip]

Archive with 8 entries (4 files):
- Figure 2/2A/
- Figure 2/2A/Figure 2A.xlsx
- Figure 2/2B/
- Figure 2/2B/Figure 2B.xlsx
- Figure 2/2C/
- Figure 2/2C/Figure 2C.xlsx
- Figure 2/2D-E/
- Figure 2/2D-E/Figure 2D-2E.xlsx
