# Supplementary material for: A widely-occurring family of pore-forming effectors broadens the impact of the Serratia Type VI secretion system
Source: EMBO J. 2025 Oct 21;44(23):6892–918. doi: 10.1038/s44318-025-00587-x (PMC12669606; doi:10.1038/s44318-025-00587-x)
Supplement: Supplementary file 6 — Source data Fig. 2 [file 44318_2025_587_MOESM6_ESM.zip › Figure 2/2A/Figure 2A.xlsx]

## Sheet: E. coli target cell recovery
		Rep-1		Rep-2		Rep-3		Rep-4		Rep-5		Rep-6		Rep-7		Rep-8
Attacker	Target	CFU/ml	log10 CFU/ml	CFU/ml	log10 CFU/ml	CFU/ml	log10 CFU/ml	CFU/ml	log10 CFU/ml	CFU/ml	log10 CFU/ml	CFU/ml	log10 CFU/ml	CFU/ml	log10 CFU/ml	CFU/ml	log10 CFU/ml
WT	lacA::kan	1200	3.07918	200	2.30103	15400	4.18752	7000	3.8451	20400	4.30963	200	2.30103	5600	3.74819	3400	3.53148
ΔtssE	lacA::kan	208000000	8.31806	41400000	7.617	214000000	8.33041	74000000	7.86923	120000000	8.07918	86000000	7.9345	234000000	8.36922	18000000	7.25527
Δssp4	lacA::kan	3000	3.47712	200	2.30103	11800	4.07188	180	2.25527	1760	3.24551	80	1.90309	3320	3.52114	360	2.5563
Δssp6	lacA::kan	400	2.60206	400	2.60206	5200	3.716	1160	3.06446	2600	3.41497	300	2.47712	2740	3.43775	1100	3.04139
Δ9	lacA::kan	26400000	7.4216	5800000	6.76343	24000000	7.38021	9800000	6.99123	17800000	7.25042	4800000	6.68124	14200000	7.15229	2200000	6.34242
Δ9 + ssp4	lacA::kan	4800	3.68124	800	2.90309	27800	4.44404	1600	3.20412	5600	3.74819	1800	3.25527	9600	3.98227	4000	3.60206
Δ9 + ssp6	lacA::kan	480000	5.68124	320000	5.50515	1020000	6.0086	360000	5.5563	140000	5.14613	320000	5.50515	520000	5.716	260000	5.41497
