# Supplementary material for: A widely-occurring family of pore-forming effectors broadens the impact of the Serratia Type VI secretion system
Source: EMBO J. 2025 Oct 21;44(23):6892–918. doi: 10.1038/s44318-025-00587-x (PMC12669606; doi:10.1038/s44318-025-00587-x)
Supplement: Supplementary file 6 — Source data Fig. 2 [file 44318_2025_587_MOESM6_ESM.zip › Figure 2/2B/Figure 2B.xlsx]

## Sheet: P. fluor target cell recovery
		Rep-1		Rep-2		Rep-3		Rep-4		Rep-5		Rep-6
Attacker	Target	CFU/ml	log10 CFU/ml	CFU/ml	log10 CFU/ml	CFU/ml	log10 CFU/ml	CFU/ml	log10 CFU/ml	CFU/ml	log10 CFU/ml	CFU/ml	log10 CFU/ml
WT	Pflu 55	340	2.53148	80	1.90309	160	2.20412	520	2.716	60	1.77815	40	1.60206
ΔtssE	Pflu 55	32200000	7.50786	25800000	7.41162	20200000	7.30535	22600000	7.35411	27000000	7.43136	21200000	7.32634
Δssp4	Pflu 55	200	2.30103	4400	3.64345	600	2.77815	1600	3.20412	1400	3.14613	800	2.90309
Δssp6	Pflu 55	240	2.38021	100	2	220	2.34242	140	2.14613	100	2	160	2.20412
Δ9	Pflu 55	2140000	6.33041	820000	5.91381	2680000	6.42813	3640000	6.5611	1880000	6.27416	1560000	6.19312
Δ9 + ssp4	Pflu 55	1820	3.26007	220	2.34242	860	2.9345	820	2.91381	1200	3.07918	1720	3.23553
Δ9 + ssp6	Pflu 55	1660000	6.22011	580000	5.76343	880000	5.94448	2760000	6.44091	2040000	6.30963	2560000	6.40824
