# Supplementary material for: A widely-occurring family of pore-forming effectors broadens the impact of the Serratia Type VI secretion system
Source: EMBO J. 2025 Oct 21;44(23):6892–918. doi: 10.1038/s44318-025-00587-x (PMC12669606; doi:10.1038/s44318-025-00587-x)
Supplement: Supplementary file 6 — Source data Fig. 2 [file 44318_2025_587_MOESM6_ESM.zip › Figure 2/2C/Figure 2C.xlsx]

## Sheet: Δssp4Δsip4 target cell recovery
		Rep-1		Rep-2		Rep-3		Rep-4
Attacker	Target	CFU/ml	log10 CFU/ml	CFU/ml	log10 CFU/ml	CFU/ml	log10 CFU/ml	CFU/ml	log10 CFU/ml
WT	AO01	6000000	6.77815	6400000	6.80618	7220000	6.85854	4800000	6.68124
ΔtssE	AO01	286000000	8.45637	220000000	8.34242	220000000	8.34242	176000000	8.24551
Δssp4	AO01	200000000	8.30103	192000000	8.2833	220000000	8.34242	264000000	8.4216
Δ9	AO01	224000000	8.35025	334000000	8.52375	376000000	8.57519	210000000	8.32222
Δ9 + ssp4	AO01	3480000	6.54158	6460000	6.81023	4300000	6.63347	3940000	6.5955
