# Supplementary material for: A widely-occurring family of pore-forming effectors broadens the impact of the Serratia Type VI secretion system
Source: EMBO J. 2025 Oct 21;44(23):6892–918. doi: 10.1038/s44318-025-00587-x (PMC12669606; doi:10.1038/s44318-025-00587-x)
Supplement: Supplementary file 6 — Source data Fig. 2 [file 44318_2025_587_MOESM6_ESM.zip › Figure 2/2D-E/Figure 2D-2E.xlsx]

## Sheet: Ecloa & Bthai target recovery
		Rep-1		Rep-2		Rep-3		Rep-4
Attacker	Target	CFU/ml	log10 CFU/ml	CFU/ml	log10 CFU/ml	CFU/ml	log10 CFU/ml	CFU/ml	log10 CFU/ml
WT	Ent. cloacae	2780000	6.44404	1760000	6.24551	7820000	6.89321	3460000	6.53908
ΔtssE	Ent. cloacae	1040000000	9.01703	500000000	8.69897	622000000	8.79379	482000000	8.68305
Δ9	Ent. cloacae	520000000	8.716	252000000	8.4014	208000000	8.31806	278000000	8.44404
Δ9 + ssp4	Ent. cloacae	5180000	6.71433	6700000	6.82607	6640000	6.82217	3900000	6.59106
Δ9 + ssp6	Ent. cloacae	29400000	7.46835	32400000	7.51055	37000000	7.5682	27000000	7.43136
WT	B. thailandensis	1320	3.12057	1480	3.17026	2100	3.32222	2200	3.34242
ΔtssE	B. thailandensis	19800000	7.29667	19200000	7.2833	12000000	7.07918	10400000	7.01703
Δ9	B. thailandensis	9800000	6.99123	10400000	7.01703	5600000	6.74819	4800000	6.68124
Δ9 + ssp4	B. thailandensis	30600	4.48572	42400	4.62737	18600	4.26951	10000	4
Δ9 + ssp6	B. thailandensis	12000000	7.07918	8000000	6.90309	6000000	6.77815	3200000	6.50515
