# Supplementary material for: A widely-occurring family of pore-forming effectors broadens the impact of the Serratia Type VI secretion system
Source: EMBO J. 2025 Oct 21;44(23):6892–918. doi: 10.1038/s44318-025-00587-x (PMC12669606; doi:10.1038/s44318-025-00587-x)
Supplement: Supplementary file 7 — Source data Fig. 3 [file 44318_2025_587_MOESM7_ESM.zip]

Archive with 4 entries (2 files):
- Figure 3/Figure 3A/
- Figure 3/Figure 3A/Figure 3A.xlsx
- Figure 3/Figure 3B/
- Figure 3/Figure 3B/Figure 3B.xlsx
