# Supplementary material for: A widely-occurring family of pore-forming effectors broadens the impact of the Serratia Type VI secretion system
Source: EMBO J. 2025 Oct 21;44(23):6892–918. doi: 10.1038/s44318-025-00587-x (PMC12669606; doi:10.1038/s44318-025-00587-x)
Supplement: Supplementary file 7 — Source data Fig. 3 [file 44318_2025_587_MOESM7_ESM.zip › Figure 3/Figure 3A/Figure 3A.xlsx]

## Sheet: % population
	DiBAC4(3)+ PI-				DiBAC4(3)+ PI+
No attacker	0.84	1.26	0.53	0.59	0.13	0.2	0.18	0.1
WT	18.1	18.9	14.5	17	0.43	0.55	0.42	0.4
ΔtssE	0.62	0.93	0.73	0.73	0.14	0.2	0.13	0.099
Δssp4	0.88	1.37	0.8	0.74	0.16	0.13	0.15	0.11
Δ9	1.05	0.92	0.89	0.69	0.12	0.24	0.14	0.12
Δ9 +ssp4	18.6	18.4	17.4	19.9	0.31	0.24	0.26	0.17
