# Supplementary material for: A widely-occurring family of pore-forming effectors broadens the impact of the Serratia Type VI secretion system
Source: EMBO J. 2025 Oct 21;44(23):6892–918. doi: 10.1038/s44318-025-00587-x (PMC12669606; doi:10.1038/s44318-025-00587-x)
Supplement: Supplementary file 7 — Source data Fig. 3 [file 44318_2025_587_MOESM7_ESM.zip › Figure 3/Figure 3B/Figure 3B.xlsx]

## Sheet: % population
	DiBAC4(3)+ PI-				DiBAC4(3)+ PI+
sp-Ssp4	7.44	8.99	6.08	6.73	0.4	0.48	0.41	0.35
sp-Ssp6	1.41	1.01	0.61	0.55	0.56	0.31	0.17	0.26
control	0.87	0.8	0.37	0.31	0.089	0.075	0.06	0.059
melittin	2.92	1.47	6.57	0.83	89	90.3	78.7	88.6
