# Supplementary material for: A widely-occurring family of pore-forming effectors broadens the impact of the Serratia Type VI secretion system
Source: EMBO J. 2025 Oct 21;44(23):6892–918. doi: 10.1038/s44318-025-00587-x (PMC12669606; doi:10.1038/s44318-025-00587-x)
Supplement: Supplementary file 8 — Source data Fig. 4 [file 44318_2025_587_MOESM8_ESM.zip › Figure 4/Figure 4.xlsx]

## Sheet: KCl IV data
Recording	#	Condition	Voltage (mV)	Current (pA)
230717_010	1	510 mM KCl (cis) : 510 mM KCl (trans)	-60	-1.1
230717_010	1	510 mM KCl (cis) : 510 mM KCl (trans)	-50	-0.82
230717_010	1	510 mM KCl (cis) : 510 mM KCl (trans)	-40	-0.67
230717_010	1	510 mM KCl (cis) : 510 mM KCl (trans)	40	0.7
230717_010	1	510 mM KCl (cis) : 510 mM KCl (trans)	50	1.01
230717_010	1	510 mM KCl (cis) : 510 mM KCl (trans)	60	1.19
230717_003	2	510 mM KCl (cis) : 510 mM KCl (trans)	-60	-1.07
230717_003	2	510 mM KCl (cis) : 510 mM KCl (trans)	-50	-0.89
230717_003	2	510 mM KCl (cis) : 510 mM KCl (trans)	-40
230717_003	2	510 mM KCl (cis) : 510 mM KCl (trans)	40	0.79
230717_003	2	510 mM KCl (cis) : 510 mM KCl (trans)	50	0.98
230717_003	2	510 mM KCl (cis) : 510 mM KCl (trans)	60	1.31
230717_008	3	510 mM KCl (cis) : 510 mM KCl (trans)	-60	-1.13
230717_008	3	510 mM KCl (cis) : 510 mM KCl (trans)	-50	-0.82
230717_008	3	510 mM KCl (cis) : 510 mM KCl (trans)	-40	-0.7
230717_008	3	510 mM KCl (cis) : 510 mM KCl (trans)	40	0.67
230717_008	3	510 mM KCl (cis) : 510 mM KCl (trans)	50	0.95
230717_008	3	510 mM KCl (cis) : 510 mM KCl (trans)	60
230718_006	4	510 mM KCl (cis) : 510 mM KCl (trans)	-60	-1.04
230718_006	4	510 mM KCl (cis) : 510 mM KCl (trans)	-50	-0.79
230718_006	4	510 mM KCl (cis) : 510 mM KCl (trans)	-40	-0.61
230718_006	4	510 mM KCl (cis) : 510 mM KCl (trans)	40	0.76
230718_006	4	510 mM KCl (cis) : 510 mM KCl (trans)	50	0.92
230718_006	4	510 mM KCl (cis) : 510 mM KCl (trans)	60	1.19
230522_001	1	510 mM KCl (cis) : 210 mM KCl (trans)	-60
230522_001	1	510 mM KCl (cis) : 210 mM KCl (trans)	-50	-0.76
230522_001	1	510 mM KCl (cis) : 210 mM KCl (trans)	-40	-0.61
230522_001	1	510 mM KCl (cis) : 210 mM KCl (trans)	40	1.13
230522_001	1	510 mM KCl (cis) : 210 mM KCl (trans)	50	1.28
230522_001	1	510 mM KCl (cis) : 210 mM KCl (trans)	60
230522_002	2	510 mM KCl (cis) : 210 mM KCl (trans)	-60
230522_002	2	510 mM KCl (cis) : 210 mM KCl (trans)	-50	-0.67
230522_002	2	510 mM KCl (cis) : 210 mM KCl (trans)	-40	-0.52
230522_002	2	510 mM KCl (cis) : 210 mM KCl (trans)	40	0.89
230522_002	2	510 mM KCl (cis) : 210 mM KCl (trans)	50	1.34
230522_002	2	510 mM KCl (cis) : 210 mM KCl (trans)	60
230522_003	3	510 mM KCl (cis) : 210 mM KCl (trans)	-60
230522_003	3	510 mM KCl (cis) : 210 mM KCl (trans)	-50	-0.7
230522_003	3	510 mM KCl (cis) : 210 mM KCl (trans)	-40	-0.58
230522_003	3	510 mM KCl (cis) : 210 mM KCl (trans)	40	0.98
230522_003	3	510 mM KCl (cis) : 210 mM KCl (trans)	50	1.13
230522_003	3	510 mM KCl (cis) : 210 mM KCl (trans)	60	1.34
230718_008	4	510 mM KCl (cis) : 210 mM KCl (trans)	-60	-0.95
230718_008	4	510 mM KCl (cis) : 210 mM KCl (trans)	-50	-0.76
230718_008	4	510 mM KCl (cis) : 210 mM KCl (trans)	-40	-0.61
230718_008	4	510 mM KCl (cis) : 210 mM KCl (trans)	40	0.85
230718_008	4	510 mM KCl (cis) : 210 mM KCl (trans)	50	1.13
230718_008	4	510 mM KCl (cis) : 210 mM KCl (trans)	60	1.4

## Sheet: KCl vs CaCl2 IV data
Recording	#	Condition	Voltage (mV)	Current (pA)
230926_008	1	210 mM KCl (cis) : 210 mM CaCl2 (trans)	80	0.763
230926_008	1	210 mM KCl (cis) : 210 mM CaCl2 (trans)	70	0.763
230926_008	1	210 mM KCl (cis) : 210 mM CaCl2 (trans)	60	0.763
230926_008	1	210 mM KCl (cis) : 210 mM CaCl2 (trans)	50	0.763
230926_008	1	210 mM KCl (cis) : 210 mM CaCl2 (trans)	40	0.763
230926_008	1	210 mM KCl (cis) : 210 mM CaCl2 (trans)	-40	-0.61
230926_008	1	210 mM KCl (cis) : 210 mM CaCl2 (trans)	-50
230926_008	1	210 mM KCl (cis) : 210 mM CaCl2 (trans)	-60	-0.854
230926_008	1	210 mM KCl (cis) : 210 mM CaCl2 (trans)	-70	-0.885
230926_008	1	210 mM KCl (cis) : 210 mM CaCl2 (trans)	-80	-1.31
230926_006	2	210 mM KCl (cis) : 210 mM CaCl2 (trans)	80
230926_006	2	210 mM KCl (cis) : 210 mM CaCl2 (trans)	70
230926_006	2	210 mM KCl (cis) : 210 mM CaCl2 (trans)	60
230926_006	2	210 mM KCl (cis) : 210 mM CaCl2 (trans)	50	1.22
230926_006	2	210 mM KCl (cis) : 210 mM CaCl2 (trans)	40
230926_006	2	210 mM KCl (cis) : 210 mM CaCl2 (trans)	-40	-0.793
230926_006	2	210 mM KCl (cis) : 210 mM CaCl2 (trans)	-50	-0.793
230926_006	2	210 mM KCl (cis) : 210 mM CaCl2 (trans)	-60	-0.824
230926_006	2	210 mM KCl (cis) : 210 mM CaCl2 (trans)	-70
230926_006	2	210 mM KCl (cis) : 210 mM CaCl2 (trans)	-80
230929_005	3	210 mM KCl (cis) : 210 mM CaCl2 (trans)	80	1.28
230929_005	3	210 mM KCl (cis) : 210 mM CaCl2 (trans)	70	1.31
230929_005	3	210 mM KCl (cis) : 210 mM CaCl2 (trans)	60	1.28
230929_005	3	210 mM KCl (cis) : 210 mM CaCl2 (trans)	50	1.19
230929_005	3	210 mM KCl (cis) : 210 mM CaCl2 (trans)	40	1.16
230929_005	3	210 mM KCl (cis) : 210 mM CaCl2 (trans)	-40
230929_005	3	210 mM KCl (cis) : 210 mM CaCl2 (trans)	-50	-1.1
230929_005	3	210 mM KCl (cis) : 210 mM CaCl2 (trans)	-60
230929_005	3	210 mM KCl (cis) : 210 mM CaCl2 (trans)	-70	-1.28
230929_005	3	210 mM KCl (cis) : 210 mM CaCl2 (trans)	-80	-1.37
230926_003	1	210 mM CaCl2 (cis) : 210 mM KCl (trans)	80
230926_003	1	210 mM CaCl2 (cis) : 210 mM KCl (trans)	70
230926_003	1	210 mM CaCl2 (cis) : 210 mM KCl (trans)	60	0.82
230926_003	1	210 mM CaCl2 (cis) : 210 mM KCl (trans)	50	0.7
230926_003	1	210 mM CaCl2 (cis) : 210 mM KCl (trans)	40	0.64
230926_003	1	210 mM CaCl2 (cis) : 210 mM KCl (trans)	-40	-0.67
230926_003	1	210 mM CaCl2 (cis) : 210 mM KCl (trans)	-50	-0.76
230926_003	1	210 mM CaCl2 (cis) : 210 mM KCl (trans)	-60	-0.91
230926_003	1	210 mM CaCl2 (cis) : 210 mM KCl (trans)	-70
230926_003	1	210 mM CaCl2 (cis) : 210 mM KCl (trans)	-80
230927_003	2	210 mM CaCl2 (cis) : 210 mM KCl (trans)	80
230927_003	2	210 mM CaCl2 (cis) : 210 mM KCl (trans)	70
230927_003	2	210 mM CaCl2 (cis) : 210 mM KCl (trans)	60	0.89
230927_003	2	210 mM CaCl2 (cis) : 210 mM KCl (trans)	50	0.73
230927_003	2	210 mM CaCl2 (cis) : 210 mM KCl (trans)	40	0.64
230927_003	2	210 mM CaCl2 (cis) : 210 mM KCl (trans)	-40	-0.55
230927_003	2	210 mM CaCl2 (cis) : 210 mM KCl (trans)	-50	-0.7
230927_003	2	210 mM CaCl2 (cis) : 210 mM KCl (trans)	-60	-0.85
230927_003	2	210 mM CaCl2 (cis) : 210 mM KCl (trans)	-70
230927_003	2	210 mM CaCl2 (cis) : 210 mM KCl (trans)	-80
230929_004	3	210 mM CaCl2 (cis) : 210 mM KCl (trans)	80
230929_004	3	210 mM CaCl2 (cis) : 210 mM KCl (trans)	70
230929_004	3	210 mM CaCl2 (cis) : 210 mM KCl (trans)	60	0.91
230929_004	3	210 mM CaCl2 (cis) : 210 mM KCl (trans)	50	0.76
230929_004	3	210 mM CaCl2 (cis) : 210 mM KCl (trans)	40	0.73
230929_004	3	210 mM CaCl2 (cis) : 210 mM KCl (trans)	-40	-0.67
230929_004	3	210 mM CaCl2 (cis) : 210 mM KCl (trans)	-50	-0.73
230929_004	3	210 mM CaCl2 (cis) : 210 mM KCl (trans)	-60	-0.89
230929_004	3	210 mM CaCl2 (cis) : 210 mM KCl (trans)	-70
230929_004	3	210 mM CaCl2 (cis) : 210 mM KCl (trans)	-80

## Sheet: ERev and conductance
Recording	#	X-intercept (Erev)	LJP	Corrected ERev	Slope	Single channel conductance
510 mM KCl (cis) : 510 mM KCl (trans)
230717_010	1	0	NA	NA	0.01842	18.42
230717_010	2	0	NA	NA	0.01941	19.41
230717_010	3	0	NA	NA	0.01789	17.89
230717_010	4	0	NA	NA	0.0178	17.8
			mean			18.38
			SD			0.640117
510 mM KCl (cis) : 210 mM KCl (trans)
230522_001	1	-12.42	2.9	-15.32	0.02093	20.93
230522_002	2	-13.59	2.9	-16.49	0.01913	19.13
230522_003	3	-11.09	2.9	-13.99	0.0188	18.8
230718_008	4	-9.257	2.9	-12.157	0.01908	19.08
			mean	-14.4892		19.485
			SD	1.61104		0.843697
210 mM KCl (cis) : 210 mM CaCl2 (trans)
230926_008	1	4.258	-1.1	5.358	0.01336	13.36
230926_006	2	-9.935	-1.1	-8.835	0.01975	19.75
230929_005	3	-6.227	-1.1	-5.127	0.01844	18.44
			mean	-2.868		17.1833
			SD	6.01041		2.75589
210 mM CaCl2 (cis) : 210 mM KCl (trans)
230926_003	1	2.016	1.1	0.916	0.01488	14.88
230927_003	2	-1.837	1.1	-2.937	0.01451	14.51
230929_004	3	-1.184	1.1	-2.284	0.01549	15.49
			mean	-1.435		14.96
			SD	1.68365		0.404063

## Sheet: Permeability calculation
210 mM KCl (cis) : 210 mM CaCl2 (trans)
	Erev (mV)	Erev (V)
230926_006	-8.835	-0.008835
230929_005	-5.127	-0.005127
230929_008	5.358	0.005358
210 mM CaCl2 (cis) : 210 mM KCl (trans)
	Erev (mV)	Erev (V)
230927_003	-2.937	-0.002937
230926_003	0.916	0.000916
230929_004	-2.284	-0.002284
Condition	210 mM KCl (cis) : 210 mM CaCl2 (trans)				210 mM CaCl2 (cis) : 210 mM KCl (trans)
Rep.	230926_006	230929_005	230929_008		230927_003	230926_003	230929_004
K+ conc (mM)	210	210	210		210	210	210
Ca2+ conc (mM)	210	210	210		210	210	210
Erev (V)	-0.008835	-0.005127	0.005358		-0.002937	0.000916	-0.002284
F	96485	96485	96485		96485	96485	96485
R	8.314	8.314	8.314		8.314	8.314	8.314
T	295.15	295.15	295.15		295.15	295.15	295.15
PCa2+​/PK+	0.30143	0.371405	0.68963		0.421177	0.527841	0.437426
mean			0.454155				0.462148
SD			0.168939				0.0469233
