# Supplementary material for: A widely-occurring family of pore-forming effectors broadens the impact of the Serratia Type VI secretion system
Source: EMBO J. 2025 Oct 21;44(23):6892–918. doi: 10.1038/s44318-025-00587-x (PMC12669606; doi:10.1038/s44318-025-00587-x)
Supplement: Supplementary file 9 — Source data Fig. 6 [file 44318_2025_587_MOESM9_ESM.zip]

Archive with 105 entries (98 files):
- Figure 6/6A-B/
- Figure 6/6A-B/FCS_files/
- Figure 6/6A-B/FCS_files/220629/
- Figure 6/6A-B/FCS_files/220629/Specimen_001_1_024 pBAD DMSO T0.fcs
- Figure 6/6A-B/FCS_files/220629/Specimen_001_10_015 pBAD ara 1h.fcs
- Figure 6/6A-B/FCS_files/220629/Specimen_001_11_014 pSC861 1h.fcs
- Figure 6/6A-B/FCS_files/220629/Specimen_001_12_013 pSC1234 1h.fcs
- Figure 6/6A-B/FCS_files/220629/Specimen_001_13_012 pBAD DMSO 2h.fcs
- Figure 6/6A-B/FCS_files/220629/Specimen_001_14_011 pBAD oxyburst 2h.fcs
- Figure 6/6A-B/FCS_files/220629/Specimen_001_15_010 pBAD gent 2h.fcs
- Figure 6/6A-B/FCS_files/220629/Specimen_001_16_009 pBAD ara 2h.fcs
- Figure 6/6A-B/FCS_files/220629/Specimen_001_17_008 pSC861 2h.fcs
- Figure 6/6A-B/FCS_files/220629/Specimen_001_18_007 pSC1234 2h.fcs
- Figure 6/6A-B/FCS_files/220629/Specimen_001_19_006 pBAD DMSO 3h.fcs
- Figure 6/6A-B/FCS_files/220629/Specimen_001_2_023 pBAD oxyburst T0.fcs
- Figure 6/6A-B/FCS_files/220629/Specimen_001_20_005 pBAD oxyburst 3h.fcs
- Figure 6/6A-B/FCS_files/220629/Specimen_001_21_004 pBAD gent 3h.fcs
- Figure 6/6A-B/FCS_files/220629/Specimen_001_22_003 pBAD ara 3h.fcs
- Figure 6/6A-B/FCS_files/220629/Specimen_001_23_002 pSC861 3h.fcs
- Figure 6/6A-B/FCS_files/220629/Specimen_001_24_001 pSC1234 3h.fcs
- Figure 6/6A-B/FCS_files/220629/Specimen_001_3_022 pBAD gent T0.fcs
- Figure 6/6A-B/FCS_files/220629/Specimen_001_4_021 pBAD ara T0.fcs
- Figure 6/6A-B/FCS_files/220629/Specimen_001_5_020 pSC861 T0.fcs
- Figure 6/6A-B/FCS_files/220629/Specimen_001_6_019 pSC1234 T0.fcs
- Figure 6/6A-B/FCS_files/220629/Specimen_001_7_018 pBAD DMSO 1h.fcs
- Figure 6/6A-B/FCS_files/220629/Specimen_001_8_017 pBAD oxyburst 1h.fcs
- Figure 6/6A-B/FCS_files/220629/Specimen_001_9_016 pBAD gent 1h.fcs
- Figure 6/6A-B/FCS_files/220701/
- Figure 6/6A-B/FCS_files/220701/Specimen_001_1 pBAD DMSO T0_024.fcs
- Figure 6/6A-B/FCS_files/220701/Specimen_001_10 pBAD ara 1h_015.fcs
- Figure 6/6A-B/FCS_files/220701/Specimen_001_11 pSC861 ara 1h_014.fcs
- Figure 6/6A-B/FCS_files/220701/Specimen_001_12 pSC1234 ara 1h_013.fcs
- Figure 6/6A-B/FCS_files/220701/Specimen_001_13 pBAD DMSO 2h_012.fcs
- Figure 6/6A-B/FCS_files/220701/Specimen_001_14 pBAD oxy 2h_011.fcs
- Figure 6/6A-B/FCS_files/220701/Specimen_001_15 pBAD gent 2h_010.fcs
- Figure 6/6A-B/FCS_files/220701/Specimen_001_16 pBAD ara 2h_009.fcs
- Figure 6/6A-B/FCS_files/220701/Specimen_001_17 pSC861 ara 2h_008.fcs
- Figure 6/6A-B/FCS_files/220701/Specimen_001_18 pSC1234 ara 2h_007.fcs
- Figure 6/6A-B/FCS_files/220701/Specimen_001_19 pBAD DMSO 3h_006.fcs
- Figure 6/6A-B/FCS_files/220701/Specimen_001_2 pBAD oxy T0_023.fcs
- Figure 6/6A-B/FCS_files/220701/Specimen_001_20 pBAD oxy 3h_005.fcs
- Figure 6/6A-B/FCS_files/220701/Specimen_001_21 pBAD gent 3h_004.fcs
- Figure 6/6A-B/FCS_files/220701/Specimen_001_22 pBAD ara 3h_003.fcs
- Figure 6/6A-B/FCS_files/220701/Specimen_001_23 pSC861 ara 3h_002.fcs
- Figure 6/6A-B/FCS_files/220701/Specimen_001_24 pSC1234 ara 3h_001.fcs
- Figure 6/6A-B/FCS_files/220701/Specimen_001_3 pBAD gent T0_022.fcs
- Figure 6/6A-B/FCS_files/220701/Specimen_001_4 pBAD ara T0_021.fcs
- Figure 6/6A-B/FCS_files/220701/Specimen_001_5 pSC861 ara T0_020.fcs
- Figure 6/6A-B/FCS_files/220701/Specimen_001_6 pSC1234 ara T0_019.fcs
- Figure 6/6A-B/FCS_files/220701/Specimen_001_7 pBAD DMSO 1h_018.fcs
- Figure 6/6A-B/FCS_files/220701/Specimen_001_8 pBAD oxy 1h_017.fcs
- Figure 6/6A-B/FCS_files/220701/Specimen_001_9 pBAD gent 1h_016.fcs
- Figure 6/6A-B/FCS_files/220706/
- Figure 6/6A-B/FCS_files/220706/Specimen_001_1 pBAD DMSO T0_024.fcs
- Figure 6/6A-B/FCS_files/220706/Specimen_001_10 pBAD ara 1h_015.fcs
- Figure 6/6A-B/FCS_files/220706/Specimen_001_11 pSC861 ara 1h_014.fcs
- Figure 6/6A-B/FCS_files/220706/Specimen_001_12 pSC1234 ara 1h_013.fcs
- Figure 6/6A-B/FCS_files/220706/Specimen_001_13 pBAD DMSO 2h_012.fcs
- Figure 6/6A-B/FCS_files/220706/Specimen_001_14 pBAD oxy 2h_011.fcs
- Figure 6/6A-B/FCS_files/220706/Specimen_001_15 pBAD gent 2h_010.fcs
- Figure 6/6A-B/FCS_files/220706/Specimen_001_16 pBAD ara 2h_009.fcs
- Figure 6/6A-B/FCS_files/220706/Specimen_001_17 pSC861 ara 2h_008.fcs
- Figure 6/6A-B/FCS_files/220706/Specimen_001_18 pSC1234 ara 2h_007.fcs
- Figure 6/6A-B/FCS_files/220706/Specimen_001_19 pBAD DMSO 3h_006.fcs
- Figure 6/6A-B/FCS_files/220706/Specimen_001_2 pBAD oxy T0_023.fcs
- Figure 6/6A-B/FCS_files/220706/Specimen_001_20 pBAD oxy 3h_005.fcs
- Figure 6/6A-B/FCS_files/220706/Specimen_001_21 pBAD gent 3h_004.fcs
- Figure 6/6A-B/FCS_files/220706/Specimen_001_22 pBAD ara 3h_003.fcs
- Figure 6/6A-B/FCS_files/220706/Specimen_001_23 pSC861 ara 3h_002.fcs
- Figure 6/6A-B/FCS_files/220706/Specimen_001_24 pSC1234 ara 3h_001.fcs
- Figure 6/6A-B/FCS_files/220706/Specimen_001_3 pBAD gent T0_022.fcs
- Figure 6/6A-B/FCS_files/220706/Specimen_001_4 pBAD ara T0_021.fcs
- Figure 6/6A-B/FCS_files/220706/Specimen_001_5 pSC861 ara T0_020.fcs
- Figure 6/6A-B/FCS_files/220706/Specimen_001_6 pSC1234 ara T0_019.fcs
- Figure 6/6A-B/FCS_files/220706/Specimen_001_7 pBAD DMSO 1h_018.fcs
- Figure 6/6A-B/FCS_files/220706/Specimen_001_8 pBAD oxy 1h_017.fcs
- Figure 6/6A-B/FCS_files/220706/Specimen_001_9 pBAD gent 1h_016.fcs
- Figure 6/6A-B/FCS_files/220728/
- Figure 6/6A-B/FCS_files/220728/Specimen_001_1 DMSO T0_024.fcs
- Figure 6/6A-B/FCS_files/220728/Specimen_001_10 pBAD 1h_015.fcs
- Figure 6/6A-B/FCS_files/220728/Specimen_001_11 pSC861 1h_014.fcs
- Figure 6/6A-B/FCS_files/220728/Specimen_001_12 pSC1234 1h_013.fcs
- Figure 6/6A-B/FCS_files/220728/Specimen_001_13 DMSO 2h_012.fcs
- Figure 6/6A-B/FCS_files/220728/Specimen_001_14 oxy 2h_011.fcs
- Figure 6/6A-B/FCS_files/220728/Specimen_001_15 gent 2h_010.fcs
- Figure 6/6A-B/FCS_files/220728/Specimen_001_16 pBAD ara 2h_009.fcs
- Figure 6/6A-B/FCS_files/220728/Specimen_001_17 pSC861 ara 2h_008.fcs
- Figure 6/6A-B/FCS_files/220728/Specimen_001_18 pSC1234 ara 2h_007.fcs
- Figure 6/6A-B/FCS_files/220728/Specimen_001_19 DMSO 3h_006.fcs
- Figure 6/6A-B/FCS_files/220728/Specimen_001_2 oxy T0_023.fcs
- Figure 6/6A-B/FCS_files/220728/Specimen_001_20 oxy 3h_005.fcs
- Figure 6/6A-B/FCS_files/220728/Specimen_001_21 gent 3h_004.fcs
- Figure 6/6A-B/FCS_files/220728/Specimen_001_22 pBAD ara 3h_003.fcs
- Figure 6/6A-B/FCS_files/220728/Specimen_001_23 pSC861 ara 3h_002.fcs
- Figure 6/6A-B/FCS_files/220728/Specimen_001_24 pSC1234 ara 3h_001.fcs
- Figure 6/6A-B/FCS_files/220728/Specimen_001_3 gent T0_022.fcs
- Figure 6/6A-B/FCS_files/220728/Specimen_001_4 pBAD T0_021.fcs
- Figure 6/6A-B/FCS_files/220728/Specimen_001_5 pSC861 T0_020.fcs
- Figure 6/6A-B/FCS_files/220728/Specimen_001_6 pSC1234 T0_019.fcs
- Figure 6/6A-B/FCS_files/220728/Specimen_001_7 DMSO 1h_018.fcs
- Figure 6/6A-B/FCS_files/220728/Specimen_001_8 oxy 1h_017.fcs
- Figure 6/6A-B/FCS_files/220728/Specimen_001_9 gent 1h_016.fcs
- Figure 6/6A-B/Figure 6B.xlsx
- Figure 6/6C/
- Figure 6/6C/Figure 6C.xlsx
