# Supplementary material for: A widely-occurring family of pore-forming effectors broadens the impact of the Serratia Type VI secretion system
Source: EMBO J. 2025 Oct 21;44(23):6892–918. doi: 10.1038/s44318-025-00587-x (PMC12669606; doi:10.1038/s44318-025-00587-x)
Supplement: Supplementary file 9 — Source data Fig. 6 [file 44318_2025_587_MOESM9_ESM.zip › Figure 6/6A-B/Figure 6B.xlsx]

## Sheet: OxyBURST gMFI values
Time	VC (pBAD18 + arabinose)				Gentamycin (pBAD18 + gen)				sp-Ssp4 + Sip4 (pSC861 + arabinose)				sp-Ssp4 (pSC1234 + arabinose)
0 h	63.1	72.6	71.6	65.6	63.2	72	72.5	66.6	62.9	74.3	72.1	67.6	63.5	72.9	72	69.7
1 h	65.1	72.8	66	74.6	64.2	75.6	73.3	75.3	65.1	75.3	65.3	75.1	116	91.6	91.8	90.5
2 h	56.3	67.1	54.1	67.1	67.7	83.4	86.8	79.1	56.4	69	56.6	66.5	162	147	157	130
3 h	55.7	71.9	59.4	59.5	75.8	119	112	83.5	56.4	77.6	60.2	67.3	229	255	306	199
