# Supplementary material for: A widely-occurring family of pore-forming effectors broadens the impact of the Serratia Type VI secretion system
Source: EMBO J. 2025 Oct 21;44(23):6892–918. doi: 10.1038/s44318-025-00587-x (PMC12669606; doi:10.1038/s44318-025-00587-x)
Supplement: Supplementary file 9 — Source data Fig. 6 [file 44318_2025_587_MOESM9_ESM.zip › Figure 6/6C/Figure 6C.xlsx]

## Sheet: OxyBURST gMFI values
	Time 0 h							Time 3 h
	VC	sp-Ssp4 + Sip	sp-Ssp4	Ssp5 + Sip5	Ssp5	sp-Ssp6 + Sip6	sp-Ssp6	VC	sp-Ssp4 + Sip4	sp-Ssp4	Ssp5 + Sip5	Ssp5	sp-Ssp6 + Sip6	sp-Ssp6
Rep 1	62.6	59.3	61	59.2	63.6	60.3	59.4	58.2	56.8	314	54.9	53.7	54.2	97.1
Rep 2	66.3	66.1	63.5	62.6	62	58.2	67.5	66.7	65.1	246	58	69.6	75.8	106
Rep 3	55	55.5	55.2	56.4	56.9	56.2	55.2	48.1	50.5	210	51.4	47.5	50.7	98.8
Rep 4	62	59.5	59.4	58.1	68.5	65.4	63.7	51.6	59.5	191	63.1	85.3	88.3	97.6
