# Supplementary material for: A widely-occurring family of pore-forming effectors broadens the impact of the Serratia Type VI secretion system
Source: EMBO J. 2025 Oct 21;44(23):6892–918. doi: 10.1038/s44318-025-00587-x (PMC12669606; doi:10.1038/s44318-025-00587-x)
Supplement: Supplementary file 10 — Source data Fig. 7 [file 44318_2025_587_MOESM10_ESM.zip]

Archive with 8 entries (4 files):
- Figure 7/7C/
- Figure 7/7C/Figure 7C (and S5B).xlsx
- Figure 7/7D/
- Figure 7/7D/Figure 7D (and S5A).xlsx
- Figure 7/7E/
- Figure 7/7E/Figure 7E.xlsx
- Figure 7/7F/
- Figure 7/7F/Figure 7F.xlsx
