# Supplementary material for: A widely-occurring family of pore-forming effectors broadens the impact of the Serratia Type VI secretion system
Source: EMBO J. 2025 Oct 21;44(23):6892–918. doi: 10.1038/s44318-025-00587-x (PMC12669606; doi:10.1038/s44318-025-00587-x)
Supplement: Supplementary file 10 — Source data Fig. 7 [file 44318_2025_587_MOESM10_ESM.zip › Figure 7/7C/Figure 7C (and S5B).xlsx]

## Sheet: Pfluor mutants target recovery
		Rep-1		Rep-2		Rep-3		Rep-4		Rep-5		Rep-6
Attacker	Target	CFU/ml	log10 CFU/ml	CFU/ml	log10 CFU/ml	CFU/ml	log10 CFU/ml	CFU/ml	log10 CFU/ml	CFU/ml	log10 CFU/ml	CFU/ml	log10 CFU/ml
None	WT	23400000	7.36922	18600000	7.26951	27400000	7.43775	31600000	7.49969	27200000	7.43457	14600000	7.16435
None	ΔxcpW	22400000	7.35025	36600000	7.56348	34200000	7.53403	50400000	7.70243	30200000	7.48001	31000000	7.49136
None	mucAΔ76-195	20200000	7.30535	11400000	7.0569	27200000	7.43457	18800000	7.27416	15000000	7.17609	11200000	7.04922
Δ9	WT	4100000	6.61278	4760000	6.67761	3420000	6.53403	3840000	6.58433	2580000	6.41162	1240000	6.09342
Δ9	ΔxcpW	4520000	6.65514	4160000	6.61909	4320000	6.63548	3480000	6.54158	5580000	6.74663	3320000	6.52114
Δ9	mucAΔ76-195	4780000	6.67943	4280000	6.63144	9600000	6.98227	3240000	6.51055	4800000	6.68124	3760000	6.57519
Δ9 + ssp4	WT	1040	3.01703	960	2.98227	2200	3.34242	340	2.53148	400	2.60206	180	2.25527
Δ9 + ssp4	ΔxcpW	3600	3.5563	2580	3.41162	1640	3.21484	2260	3.35411	2280	3.35793	800	2.90309
Δ9 + ssp4	mucAΔ76-195	307200	5.48742	255800	5.4079	1018000	6.00775	220000	5.34242	262000	5.4183	378000	5.57749
Δ9 + ssp6	WT	3960000	6.5977	4340000	6.63749	4100000	6.61278	520000	5.716	1440000	6.15836	1220000	6.08636
Δ9 + ssp6	ΔxcpW	2540000	6.40483	3280000	6.51587	1700000	6.23045	2680000	6.42813	2440000	6.38739	2240000	6.35025
Δ9 + ssp6	mucAΔ76-195	4300000	6.63347	3100000	6.49136	3840000	6.58433	3140000	6.49693	3500000	6.54407	2380000	6.37658
