# Supplementary material for: A widely-occurring family of pore-forming effectors broadens the impact of the Serratia Type VI secretion system
Source: EMBO J. 2025 Oct 21;44(23):6892–918. doi: 10.1038/s44318-025-00587-x (PMC12669606; doi:10.1038/s44318-025-00587-x)
Supplement: Supplementary file 10 — Source data Fig. 7 [file 44318_2025_587_MOESM10_ESM.zip › Figure 7/7D/Figure 7D (and S5A).xlsx]

## Sheet: Pfluor mutants target recovery
		Rep-1		Rep-2		Rep-3		Rep-4		Rep-5		Rep-6
Attacker	Target	CFU/ml	log10 CFU/ml	CFU/ml	log10 CFU/ml	CFU/ml	log10 CFU/ml	CFU/ml	log10 CFU/ml	CFU/ml	log10 CFU/ml	CFU/ml	log10 CFU/ml
None	WT	19400000	7.2878	14200000	7.15229	29800000	7.47422	20200000	7.30535	34600000	7.53908	46600000	7.66839
None	Δ01041	37000000	7.5682	23800000	7.37658	31000000	7.49136	25400000	7.40483	46600000	7.66839	28800000	7.45939
None	Δ00266	38000000	7.57978	32800000	7.51587	37200000	7.57054	29000000	7.4624	39200000	7.59329	35400000	7.549
None	ΔmoaC	3400000	6.53148	6000000	6.77815	3600000	6.5563	4400000	6.64345	8000000	6.90309	5600000	6.74819
Δ9	WT	2180000	6.33846	1740000	6.24055	3840000	6.58433	4740000	6.67578	4540000	6.65706	1760000	6.24551
Δ9	Δ01041	3580000	6.55388	3940000	6.5955	3800000	6.57978	4420000	6.64542	3380000	6.52892	2500000	6.39794
Δ9	Δ00266	4560000	6.65896	4580000	6.66087	4320000	6.63548	5900000	6.77085	4920000	6.69197	2860000	6.45637
Δ9	ΔmoaC	540000	5.73239	400000	5.60206	460000	5.66276	880000	5.94448	960000	5.98227	740000	5.86923
Δ9 + ssp4	WT	1280	3.10721	440	2.64345	900	2.95424	300	2.47712	1940	3.2878	500	2.69897
Δ9 + ssp4	Δ01041	1800	3.25527	3220	3.50786	1940	3.2878	640	2.80618	5100	3.70757	2020	3.30535
Δ9 + ssp4	Δ00266	2780	3.44404	3680	3.56585	1540	3.18752	2340	3.36922	2380	3.37658	2640	3.4216
Δ9 + ssp5	ΔmoaC	11220	4.04999	1640	3.21484	1940	3.2878	660	2.81954	2860	3.45637	1620	3.20952
Δ9 + ssp6	WT	1300000	6.11394	1580000	6.19866	2160000	6.33445	1480000	6.17026	2860000	6.45637	2700000	6.43136
Δ9 + ssp6	Δ01041	1480000	6.17026	1820000	6.26007	1300000	6.11394	1400000	6.14613	1820000	6.26007	1160000	6.06446
Δ9 + ssp6	Δ00266	1540000	6.18752	2440000	6.38739	2340000	6.36922	1980000	6.29667	3240000	6.51055	2780000	6.44404
Δ9 + ssp6	ΔmoaC	420000	5.62325	420000	5.62325	280000	5.44716	380000	5.57978	580000	5.76343	760000	5.88081
