# Supplementary material for: A widely-occurring family of pore-forming effectors broadens the impact of the Serratia Type VI secretion system
Source: EMBO J. 2025 Oct 21;44(23):6892–918. doi: 10.1038/s44318-025-00587-x (PMC12669606; doi:10.1038/s44318-025-00587-x)
Supplement: Supplementary file 10 — Source data Fig. 7 [file 44318_2025_587_MOESM10_ESM.zip › Figure 7/7E/Figure 7E.xlsx]

## Sheet: Pfluor mutants target recovery
		Rep-1		Rep-2		Rep-3		Rep-4
Attacker	Target	CFU/ml	log10 CFU/ml	CFU/ml	log10 CFU/ml	CFU/ml	log10 CFU/ml	CFU/ml	log10 CFU/ml
None	WT	8800000	6.94448	4800000	6.68124	8400000	6.92428	13200000	7.12057
None	ΔmoaA	18000000	7.25527	23800000	7.37658	15000000	7.17609	21200000	7.32634
None	mucAΔ76-195	19600000	7.29226	16400000	7.21484	14000000	7.14613	20600000	7.31387
WT	WT	160	2.20412	360	2.5563	160	2.20412	200	2.30103
WT	ΔmoaA	1420	3.15229	560	2.74819	360	2.5563	3060	3.48572
WT	mucAΔ76-195	39200	4.59329	23400	4.36922	137000	5.13672	117600	5.07041
ΔtssE	WT	24600000	7.39094	24600000	7.39094	18600000	7.26951	24600000	7.39094
ΔtssE	ΔmoaA	24800000	7.39445	37800000	7.57749	23200000	7.36549	29600000	7.47129
ΔtssE	mucAΔ76-195	39800000	7.59988	33800000	7.52892	32600000	7.51322	46600000	7.66839
