# Supplementary material for: A widely-occurring family of pore-forming effectors broadens the impact of the Serratia Type VI secretion system
Source: EMBO J. 2025 Oct 21;44(23):6892–918. doi: 10.1038/s44318-025-00587-x (PMC12669606; doi:10.1038/s44318-025-00587-x)
Supplement: Supplementary file 10 — Source data Fig. 7 [file 44318_2025_587_MOESM10_ESM.zip › Figure 7/7F/Figure 7F.xlsx]

## Sheet: Pfluor mutants target recovery
		Rep-1		Rep-2		Rep-3		Rep-4		Rep-5		Rep-6		Rep-7		Rep-8
Attacker	Target	CFU/ml	log10 CFU/ml	CFU/ml	log10 CFU/ml	CFU/ml	log10 CFU/ml	CFU/ml	log10 CFU/ml	CFU/ml	log10 CFU/ml	CFU/ml	log10 CFU/ml	CFU/ml	log10 CFU/ml	CFU/ml	log10 CFU/ml
None	WT	26800000	7.42813	20000000	7.30103	19400000	7.2878	33400000	7.52375	36600000	7.56348	14400000	7.15836	5400000	6.73239	12400000	7.09342
None	mucAΔ76-195	26600000	7.42488	30600000	7.48572	27200000	7.43457	39800000	7.59988	31400000	7.49693	25400000	7.40483	27000000	7.43136	19200000	7.2833
Δ9	WT	1500000	6.17609	900000	5.95424	1260000	6.10037	4280000	6.63144	3800000	6.57978	1760000	6.24551	1860000	6.26951	1680000	6.22531
Δ9	mucAΔ76-195	2120000	6.32634	3220000	6.50786	2400000	6.38021	6080000	6.7839	3680000	6.56585	1960000	6.29226	3340000	6.52375	3020000	6.48001
Δ9 + ssp2	WT	22000	4.34242	24800	4.39445	21200	4.32634	77400	4.88874	34800	4.54158	19000	4.27875	37600	4.57519	68600	4.83632
Δ9 + ssp2	mucAΔ76-195	124200	5.09412	114000	5.0569	132000	5.12057	236000	5.37291	132000	5.12057	136000	5.13354	222000	5.34635	824000	5.91593
Δ9 + rhs2	WT	740	2.86923	1880	3.27416	760	2.88081	860	2.9345	480	2.68124	300	2.47712	640	2.80618	320	2.50515
Δ9 + rhs2	mucAΔ76-195	16240	4.21059	15600	4.19312	30000	4.47712	36800	4.56585	11000	4.04139	6800	3.83251	60000	4.77815	32600	4.51322
