# Supplementary material for: A widely-occurring family of pore-forming effectors broadens the impact of the Serratia Type VI secretion system
Source: EMBO J. 2025 Oct 21;44(23):6892–918. doi: 10.1038/s44318-025-00587-x (PMC12669606; doi:10.1038/s44318-025-00587-x)
Supplement: Supplementary file 11 — Figure EV1 Source Data [file 44318_2025_587_MOESM11_ESM.zip]

Archive with 2 entries (2 files):
- Figure EV1/Figure EV1A.xlsx
- Figure EV1/Figure EV1B.xlsx
