# Supplementary material for: A widely-occurring family of pore-forming effectors broadens the impact of the Serratia Type VI secretion system
Source: EMBO J. 2025 Oct 21;44(23):6892–918. doi: 10.1038/s44318-025-00587-x (PMC12669606; doi:10.1038/s44318-025-00587-x)
Supplement: Supplementary file 11 — Figure EV1 Source Data [file 44318_2025_587_MOESM11_ESM.zip › Figure EV1/Figure EV1A.xlsx]

## Sheet: OxyBURST gMFI values
	ΔlacA			ΔcpxA			ΔcpxR
	VC	sp-Ssp4	sp-Ssp4 + Sip4	VC	sp-Ssp4	sp-Ssp4 + Sip4	VC	sp-Ssp4	sp-Ssp4 + Sip4
Rep 1	53.6	181	52.1	51.1	145	52.9	54.1	158	56.1
Rep 2	51.9	175	52.9	51.7	123	51.3	60.3	139	56.5
Rep 3	62.2	254	68.5	70.7	181	65.3	82.8	222	68.3
Rep 4	61.9	231	62	59.9	167	58.6	65.2	200	65
