# Supplementary material for: A widely-occurring family of pore-forming effectors broadens the impact of the Serratia Type VI secretion system
Source: EMBO J. 2025 Oct 21;44(23):6892–918. doi: 10.1038/s44318-025-00587-x (PMC12669606; doi:10.1038/s44318-025-00587-x)
Supplement: Supplementary file 11 — Figure EV1 Source Data [file 44318_2025_587_MOESM11_ESM.zip › Figure EV1/Figure EV1B.xlsx]

## Sheet: E.coli mutants target recovery
		Rep-1		Rep-2		Rep-3		Rep-4		Rep-5		Rep-6
Attacker	Target	CFU/ml	log10 CFU/ml	CFU/ml	log10 CFU/ml	CFU/ml	log10 CFU/ml	CFU/ml	log10 CFU/ml	CFU/ml	log10 CFU/ml	CFU/ml	log10 CFU/ml
None	ΔlacA::kan	1180000000	9.07188	920000000	8.96379	1260000000	9.10037	1180000000	9.07188	900000000	8.95424	1020000000	9.0086
None	ΔcpxA::kan	1400000000	9.14613	1220000000	9.08636	760000000	8.88081	1260000000	9.10037	580000000	8.76343	820000000	8.91381
None	ΔcpxR::kan	1180000000	9.07188	1320000000	9.12057	620000000	8.79239	840000000	8.92428	740000000	8.86923	600000000	8.77815
Δ9	ΔlacA::kan	34400000	7.53656	24600000	7.39094	13800000	7.13988	12000000	7.07918	17600000	7.24551	17400000	7.24055
Δ9	ΔcpxA::kan	39400000	7.5955	40800000	7.61066	24600000	7.39094	18200000	7.26007	27600000	7.44091	24600000	7.39094
Δ9	ΔcpxR::kan	11000000	7.04139	15600000	7.19312	5000000	6.69897	9800000	6.99123	11800000	7.07188	7800000	6.89209
Δ9 + ssp4	ΔlacA::kan	22800	4.35793	12200	4.08636	48400	4.68485	3200	3.50515	10400	4.01703	7400	3.86923
Δ9 + ssp4	ΔcpxA::kan	48000	4.68124	30200	4.48001	41200	4.6149	10400	4.01703	10000	4	16600	4.22011
Δ9 + ssp4	ΔcpxR::kan	61000	4.78533	26200	4.4183	48400	4.68485	8600	3.9345	9600	3.98227	10800	4.03342
