# Supplementary material for: A widely-occurring family of pore-forming effectors broadens the impact of the Serratia Type VI secretion system
Source: EMBO J. 2025 Oct 21;44(23):6892–918. doi: 10.1038/s44318-025-00587-x (PMC12669606; doi:10.1038/s44318-025-00587-x)
Supplement: Supplementary file 12 — Figure EV3 Source Data [file 44318_2025_587_MOESM12_ESM.zip]

Archive with 1 entries (1 files):
- Figure EV3/Figure EV3.xlsx
