# Supplementary material for: A widely-occurring family of pore-forming effectors broadens the impact of the Serratia Type VI secretion system
Source: EMBO J. 2025 Oct 21;44(23):6892–918. doi: 10.1038/s44318-025-00587-x (PMC12669606; doi:10.1038/s44318-025-00587-x)
Supplement: Supplementary file 12 — Figure EV3 Source Data [file 44318_2025_587_MOESM12_ESM.zip › Figure EV3/Figure EV3.xlsx]

## Sheet: Pfluor mutants target recovery
		Rep-1		Rep-2		Rep-3		Rep-4
Attacker	Target	CFU/ml	log10 CFU/ml	CFU/ml	log10 CFU/ml	CFU/ml	log10 CFU/ml	CFU/ml	log10 CFU/ml
Δ9	WT	3900000	6.59106	3120000	6.49415	4040000	6.60638	3960000	6.5977
Δ9	ΔalgD	4900000	6.6902	3280000	6.51587	4500000	6.65321	4100000	6.61278
Δ9	mucAΔ76-195	5640000	6.75128	4600000	6.66276	4460000	6.64933	4040000	6.60638
Δ9	mucAΔ76-195 ΔalgD	5000000	6.69897	3260000	6.51322	4860000	6.68664	4460000	6.64933
Δ9 + ssp4	WT	1520	3.18184	1180	3.07188	1120	3.04922	2140	3.33041
Δ9 + ssp4	ΔalgD	3280	3.51587	2780	3.44404	3260	3.51322	2520	3.4014
Δ9 + ssp4	mucAΔ76-195	228000	5.35793	594000	5.77379	66000	4.81954	60000	4.77815
Δ9 + ssp4	mucAΔ76-195 ΔalgD	66000	4.81954	144000	5.15836	132000	5.12057	324000	5.51055
